# Supplementary material for: Non-parent of Origin Expression of Numerous Effector Genes Indicates a Role of Gene Regulation in Host Adaption of the Hybrid Triticale Powdery Mildew Pathogen
Source: Front Plant Sci. 2018 Jan 30;9:49. doi: 10.3389/fpls.2018.00049 (PMC5797619; doi:10.3389/fpls.2018.00049)
Supplement: Supplementary file 4 [file Table9.xlsx]

## Sheet: SuppTable9
Geneid1	E-Value2	Bitscore3	Short name4	Superfamily5	Functional group6	Annotation NCBI7
Bgt-677	7.73e-13	65.0046	ABC_trans_N	cl20552	Transporter	ABC-transporter extracellular N-terminal. This domain is found at the N-terminus of ABC-transporter proteins from fungi, plants to higher eukaryotes. It would appear to be an extracellular domain.
Bgt-4549	2.06e-10	58.868	Acetyltransf_4 superfamily	cl26093	Acetyltransferase	Acetyltransferase (GNAT) domain
Bgt-1283	0	561.3	AMS1	cl26658	Sugar metabolism	Alpha mannosidase middle domain. Members of this family adopt a structure consisting of three alpha helices, in an immunoglobulin/albumin-binding domain-like fold. They are predominantly found in the enzyme alpha-mannosidase.
Bgt-1405	6.01e-17	74.2934	bZIP_YAP	cl21462	Transcription	Basic leucine zipper (bZIP) domain of bZIP transcription factors: a DNA-binding and dimerization domain. Basic leucine zipper (bZIP) factors comprise one of the most important classes of enhancer-type transcription factors. They act in networks of homo and heterodimers in the regulation of a diverse set of cellular processes including cell survival, learning and memory, lipid metabolism, and canc…
BgtA-21042	6.5e-27	96.8755	Cnl2_NKP2	cl09686	Chromosome	Cnl2/NKP2 family protein. This family includes the Cnl2 kinetochore protein.
BgtAc-30648	0.00159148	35.5177	CRS1_YhbY superfamily	cl00663	Ribosome/Translation	CRS1 / YhbY (CRM) domain. Escherichia coli YhbY is associated with pre-50S ribosomal subunits, which implies a function in ribosome assembly. GFP fused to a single-domain CRM protein from maize localizes to the nucleolus, suggesting that an analogous activity may have been retained in plants. A CRM domain containing protein in plant chloroplasts has been shown to function in group I and II intron…
Bgt-1532	1.19e-54	190.182	p450 superfamily	cl12078	p450 Superfamily	Cytochrome P450. Cytochrome P450s are haem-thiolate proteins involved in the oxidative degradation of various compounds. They are particularly well known for their role in the degradation of environmental toxins and mutagens. They can be divided into 4 classes, according to the method by which electrons from NAD(P)H are delivered to the catalytic site. Sequence conservation is relatively low with…
Bgt-404	7.15e-42	155.899	p450 superfamily	cl12078	p450 Superfamily	Cytochrome P450. Cytochrome P450s are haem-thiolate proteins involved in the oxidative degradation of various compounds. They are particularly well known for their role in the degradation of environmental toxins and mutagens. They can be divided into 4 classes, according to the method by which electrons from NAD(P)H are delivered to the catalytic site. Sequence conservation is relatively low with…
Bgt-5126	3.06e-25	108.135	p450 superfamily	cl12078	p450 Superfamily	Cytochrome P450. Cytochrome P450s are haem-thiolate proteins involved in the oxidative degradation of various compounds. They are particularly well known for their role in the degradation of environmental toxins and mutagens. They can be divided into 4 classes, according to the method by which electrons from NAD(P)H are delivered to the catalytic site. Sequence conservation is relatively low with…
Bgt-907	7.68e-45	150.154	RibD	cl17279	Reductase	Dihydrofolate reductase (DHFR). Reduces 7,8-dihydrofolate to 5,6,7,8-tetrahydrofolate with NADPH as a cofactor. This is an essential step in the biosynthesis of deoxythymidine phosphate since 5,6,7,8-tetrahydrofolate is required to regenerate 5,10-methylenetetrahydrofolate which is then utilized by thymidylate synthase. Inhibition of DHFR interrupts thymidilate synthesis and DNA replication, inhi…
Bgt-1216	3.14e-30	119.086	fungal_TF_MHR	cl23766	Transcription	fungal transcription factor regulatory middle homology region. This domain is present in the large family of fungal zinc cluster transcription factors that contain an N-terminal GAL4-like C6 zinc binuclear cluster DNA-binding domain. Examples of members of this large fungal group are the following Saccharomyces cerevisiae transcription factors, GAL4, STB5, DAL81, CAT8, RDR1, HAL9, PUT3, PPR1, ASG…
Bgt-4861	1.29e-119	372.776	tRNA_lig_CPD superfamily	cl26784	RNA processing	Fungal tRNA ligase phosphodiesterase domain. This domain is found in fungal tRNA ligases and has cyclic phosphodiesterase activity. tRNA ligases are enzymes required for the splicing of precursor tRNA molecules containing introns.
Bgt-331	3.47e-19	72.731	Grg1	cl12601	Sugar metabolism	Glucose-repressible protein Grg1. This fungal protein increases during glucose deprivation. Its function is unknown.
Bgt-396	4.09e-22	93.3704	Glyco_hydro_1 superfamily	cl23725	Carbohydrate metabolism	Glycosyl hydrolase family 1
Bgt-1166	6.05e-68	218.857	Glyco_hydro_18	cl27650	Carbohydrate metabolism	Glycosyl hydrolases family 18
Bgt-3959	2.26e-17	72.6605	HMGB-UBF_HMG-box	cl00082	DNA binding	High Mobility Group (HMG)-box is found in a variety of eukaryotic chromosomal proteins and transcription factors. HMGs bind to the minor groove of DNA and have been classified by DNA binding preferences. Two phylogenically distinct groups of Class I proteins bind DNA in a sequence specific fashion and contain a single HMG box. One group (SOX-TCF) includes transcription factors, TCF-1, -3, -4; and…
Bgt-826	4.83e-128	374.596	K_oxygenase	cl26174	Amino acid metabolism	L-lysine 6-monooxygenase (NADPH-requiring). This is family of Rossmann fold oxidoreductases that catalyzes the NADPH-dependent hydroxylation of lysine at the N6 position, EC:1.14.13.59.
Bgt-677	0	1245.77	PRK10535 superfamily	cl28180	Transporter	macrolide transporter ATP-binding /permease protein; Provisional
Bgt-3159	1.53e-17	84.013	MFS_1	cl26865	MFS	Major Facilitator Superfamily
Bgt-3010	2.13e-165	468.144	PRK02318	cl26800	Sugar metabolism	Mannitol dehydrogenase C-terminal domain
Bgt-3045	5.48e-13	61.9455	MARVEL	cl04571	Membrane	Membrane-associating domain. MARVEL domain-containing proteins are often found in lipid-associating proteins - such as Occludin and MAL family proteins. It may be part of the machinery of membrane apposition events, such as transport vesicle biogenesis.
Bgt-4173	8.04e-53	175.698	NK superfamily	cl17190	Nucleotide metabolism	Nucleoside/nucleotide kinase (NK) is a protein superfamily consisting of multiple families of enzymes that share structural similarity and are functionally related to the catalysis of the reversible phosphate group transfer from nucleoside triphosphates to nucleosides/nucleotides, nucleoside monophosphates, or sugars. Members of this family play a wide variety of essential roles in nucleotide met…
Bgt-314	0	1548.79	PROCN superfamily	cl26804	RNA processing	PROCN (NUC071) domain. The PROCN domain is the central domain in pre-mRNA splicing factors of PRO8 family.
Bgt-20084	0.0019028	35.0595	PKc_like superfamily	cl21453	PKc_like Superfamily	Protein Kinases, catalytic domain. The protein kinase superfamily is mainly composed of the catalytic domains of serine/threonine-specific and tyrosine-specific protein kinases. It also includes RIO kinases, which are atypical serine protein kinases, aminoglycoside phosphotransferases, and choline kinases. These proteins catalyze the transfer of the gamma-phosphoryl group from ATP to hydroxyl gro…
Bgt-20099	0.00314104	38.0062	PKc_like superfamily	cl21453	PKc_like Superfamily	Protein Kinases, catalytic domain. The protein kinase superfamily is mainly composed of the catalytic domains of serine/threonine-specific and tyrosine-specific protein kinases. It also includes RIO kinases, which are atypical serine protein kinases, aminoglycoside phosphotransferases, and choline kinases. These proteins catalyze the transfer of the gamma-phosphoryl group from ATP to hydroxyl gro…
Bgt-4996	2.49e-136	400.091	PKc_like superfamily	cl21453	PKc_like Superfamily	Protein Kinases, catalytic domain. The protein kinase superfamily is mainly composed of the catalytic domains of serine/threonine-specific and tyrosine-specific protein kinases. It also includes RIO kinases, which are atypical serine protein kinases, aminoglycoside phosphotransferases, and choline kinases. These proteins catalyze the transfer of the gamma-phosphoryl group from ATP to hydroxyl gro…
Bgt-2673	5.41e-08	48.1891	DUF1237 superfamily	cl19841	na	Protein of unknown function (DUF1237)
BgtASP-21288	4.29e-19	74.3415	Pmp3	cl00431	Membrane	Proteolipid membrane potential modulator. Pmp3 is an evolutionarily conserved proteolipid in the plasma membrane which, in S. pombe, is transcriptionally regulated by the Spc1 stress MAPK (mitogen-activated protein kinases) pathway. It functions to modulate the membrane potential, particularly to resist high cellular cation concentration. In eukaryotic organisms, stress-activated mitogen-activate…
Bgt-4688	3.03e-120	365.761	Pumilio	cl28443	RNA processing	Pumilio-family RNA binding domain. Puf repeats (also labelled PUM-HD or Pumilio homology domain) mediate sequence specific RNA binding in fly Pumilio, worm FBF-1 and FBF-2, and many other proteins such as vertebrate Pumilio. These proteins function as translational repressors in early embryonic development by binding to sequences in the 3' UTR of target mRNAs, such as the nanos response element (…
BgtAc-30552	5.85e-10	63.9222	SMC_N superfamily	cl25732	Cromosome	RecF/RecN/SMC N terminal domain. This domain is found at the N terminus of SMC proteins. The SMC (structural maintenance of chromosomes) superfamily proteins have ATP-binding domains at the N- and C-termini, and two extended coiled-coil domains separated by a hinge in the middle. The eukaryotic SMC proteins form two kind of heterodimers: the SMC1/SMC3 and the SMC2/SMC4 types. These heterodimers c…
Bgt-5166	7.18e-32	105.814	Ribosomal_S12_like superfamily	cl00312	Ribosome/Translation	Ribosomal protein S12-like family; composed of prokaryotic 30S ribosomal protein S12, eukaryotic 40S ribosomal protein S23 and similar proteins. S12 and S23 are located at the interface of the large and small ribosomal subunits, adjacent to the decoding center. They play an important role in translocation during the peptide elongation step of protein synthesis. They are also involved in important…
Bgt-1571	1.55e-07	50.6944	AdoMet_MTases superfamily	cl17173	Methyltransferase	S-adenosylmethionine-dependent methyltransferases (SAM or AdoMet-MTase), class I; AdoMet-MTases are enzymes that use S-adenosyl-L-methionine (SAM or AdoMet) as a substrate for methyltransfer, creating the product S-adenosyl-L-homocysteine (AdoHcy). There are at least five structurally distinct families of AdoMet-MTases, class I being the largest and most diverse. Within this class enzymes can be …
Bgt-3959	5.29e-09	50.7565	SAM_superfamily superfamily	cl15755	Multifunction	SAM (Sterile alpha motif ). SAM (Sterile Alpha Motif) domain is a module consisting of approximately 70 amino acids. This domain is found in the Fungi/Metazoa group and in a restricted number of bacteria. Proteins with SAM domains are represented by a wide variety of domain architectures and have different intracellular localization, including nucleus, cytoplasm and membranes. SAM domains have di…
BgtA-20428	9.41e-13	62.1309	SET	cl02566	Methyltransferase	SET domains are protein lysine methyltransferase enzymes. SET domains appear to be protein-protein interaction domains. It has been demonstrated that SET domains mediate interactions with a family of proteins that display similarity with dual-specificity phosphatases (dsPTPases). A subset of SET domains have been called PR domains. These domains are divergent in sequence from other SET domains, b…
Bgt-1269	2.3e-116	344.229	GH18_chitinase	cl10447	Chitinase	The GH18 (glycosyl hydrolase, family 18) type II chitinases hydrolyze chitin, an abundant polymer of beta-1,4-linked N-acetylglucosamine (GlcNAc) which is a major component of the cell wall of fungi and the exoskeleton of arthropods. Chitinases have been identified in viruses, bacteria, fungi, protozoan parasites, insects, and plants. The structure of the GH18 domain is an eight-stranded beta/alp…
Bgt-2516	8.36e-09	53.788	HORMA superfamily	cl03523	Chromatin	The HORMA (for Hop1p, Rev7p and MAD2) domain has been suggested to recognize chromatin states that result from DNA adducts, double stranded breaks or non-attachment to the spindle and acts as an adaptor that recruits other proteins. MAD2 is a spindle checkpoint protein which prevents progression of the cell cycle upon detection of a defect in mitotic spindle integrity.
BgtA-21539	4.78e-09	58.3004	Tht1 superfamily	cl26893	Nuclear fusion	Tht1-like nuclear fusion protein
Bgt-4835-2	0	657.479	Trehalase	cl17346	Sugar metabolism	Trehalase (EC:3.2.1.28) is known to recycle trehalose to glucose. Trehalose is a physiological hallmark of heat-shock response in yeast and protects of proteins and membranes against a variety of stresses. This family is found in conjunction with pfam07492 in fungi.
BgtA-20381	8.53e-06	43.7922	zf-RVT	cl16506	Transcription	zinc-binding in reverse transcriptase. This domain would appear to be a zinc-binding region of a putative reverse transcriptase.
BgtA-21472	6.65e-20	88.7547	Zip superfamily	cl00437	Transporter	ZIP Zinc transporter. The ZIP family consists of zinc transport proteins and many putative metal transporters. The main contribution to this family is from the Arabidopsis thaliana ZIP protein family these proteins are responsible for zinc uptake in the plant. Also found within this family are C. elegans proteins of unknown function which are annotated as being similar to human growth arrest indu…
Bgt-20374					Effector
Bgt-20984					Effector
Bgt-2135					Effector
Bgt-2708					Effector
BgtA-20493					Effector
BgtA-20593					Effector
BgtA-20694					Effector
BgtA-21045					Effector
BgtA-21226					Effector
BgtA-21509					Effector
BgtA-21525					Effector
BgtA-21577					Effector
BgtAc-30026					Effector
BgtAc-30163					Effector
BgtAc-30393					Effector
BgtAc-30847					Effector
BgtAc-30857					Effector
BgtAc-30982					Effector
BgtAc-31108					Effector
BgtAc-31414					Effector
BgtAc-31568					Effector
BgtAc-31588					Effector
BgtAcSP-30091					Effector
BgtAcSP-30210					Effector
BgtAcSP-30622					Effector
BgtAcSP-31023					Effector
BgtAcSP-31098					Effector
BgtAcSP-31175					Effector
BgtAcSP-31269					Effector
BgtAcSP-31292					Effector
BgtAcSP-31310					Effector
BgtAcSP-31373					Effector
BgtAcSP-31430					Effector
BgtAcSP-31482					Effector
BgtASP-20446					Effector
BgtASP-20978					Effector
BgtASP-21390					Effector
BgtASP-21455					Effector
Bgt_avrF2_1					Effector
Bgt_avrF2_12					Effector
Bgt_avrF2_13					Effector
Bgt_avrF2_15					Effector
Bgt_avrF2_20					Effector
Bgt_avrF2_22					Effector
Bgt_BCG-1					Effector
Bgt_BCG-11					Effector
Bgt_BCG-5					Effector
Bgt_BCG-6					Effector
Bgt_BCG-7					Effector
Bgt_BCG-9					Effector
BgtE-10001					Effector
BgtE-10002					Effector
BgtE-10003					Effector
BgtE-10005					Effector
BgtE-10100					Effector
BgtE-10101					Effector
BgtE-10108					Effector
BgtE-10109					Effector
BgtE-10111					Effector
BgtE-10117					Effector
BgtE-10122					Effector
BgtE-10129					Effector
BgtE-10132					Effector
BgtE-10142					Effector
BgtE-20000					Effector
BgtE-20001					Effector
BgtE-20002					Effector
BgtE-20005					Effector
BgtE-20006					Effector
BgtE-20007					Effector
BgtE-20008					Effector
BgtE-20010					Effector
BgtE-20013					Effector
BgtE-20014					Effector
BgtE-20015					Effector
BgtE-20020					Effector
BgtE-20021					Effector
BgtE-20030					Effector
BgtE-20032					Effector
BgtE-20034					Effector
BgtE-20041					Effector
BgtE-20044					Effector
BgtE-20046					Effector
BgtE-20047					Effector
BgtE-20048					Effector
BgtE-20049					Effector
BgtE-20050					Effector
BgtE-20051					Effector
BgtE-20052					Effector
BgtE-20053					Effector
BgtE-20054					Effector
BgtE-20057					Effector
BgtE-20059					Effector
BgtE-20060					Effector
BgtE-20062					Effector
BgtE-20063					Effector
BgtE-20064					Effector
BgtE-20066					Effector
BgtE-20067					Effector
BgtE-20068					Effector
BgtE-20069					Effector
BgtE-20077					Effector
BgtE-20086					Effector
BgtE-20090					Effector
BgtE-20097					Effector
BgtE-20100					Effector
BgtE-20103					Effector
BgtE-20105					Effector
BgtE-20106					Effector
BgtE-20107					Effector
BgtE-20109					Effector
BgtE-20110					Effector
BgtE-20114					Effector
BgtE-20119					Effector
BgtE-20120					Effector
BgtE-20121					Effector
BgtE-20126					Effector
BgtE-20127					Effector
BgtE-20127-2					Effector
BgtE-292					Effector
BgtE-3136					Effector
BgtE-3419					Effector
BgtE-3602					Effector
BgtE-40000					Effector
BgtE-40003					Effector
BgtE-40011					Effector
BgtE-4932					Effector
BgtE-5539					Effector
BgtE-5547					Effector
BgtE-5550					Effector
BgtE-5566					Effector
BgtE-5627					Effector
BgtE-5659					Effector
BgtE-5690					Effector
BgtE-5700					Effector
BgtE-5710					Effector
BgtE-5728					Effector
BgtE-5752					Effector
BgtE-5756					Effector
BgtE-5774					Effector
BgtE-5782					Effector
BgtE-5784					Effector
BgtE-5826					Effector
BgtE-5836					Effector
BgtE-5839					Effector
BgtE-5850					Effector
BgtE-5858					Effector
BgtE-5867					Effector
BgtE-5888					Effector
BgtE-5889					Effector
BgtE-5891					Effector
BgtE-5901					Effector
BgtE-5906					Effector
BgtE-5912					Effector
BgtE-5913					Effector
BgtE-5918					Effector
BgtE-5921					Effector
BgtE-5929					Effector
BgtE-5973					Effector
BgtE-5974					Effector
BgtE-5980					Effector
BgtE-5981					Effector
BgtE-5988					Effector
BgtE-5992					Effector
BgtE-5993					Effector
BgtE-6002					Effector
BgtE-6034					Effector
Bgt-20021
Bgt-20049
Bgt-20073
Bgt-20078
Bgt-20087
Bgt-20097
Bgt-20104
Bgt-20112
Bgt-20130
Bgt-20139-2
Bgt-20141
Bgt-20149
Bgt-20189
Bgt-20216
Bgt-20270
Bgt-20274
Bgt-20285
Bgt-20298
Bgt-20314
Bgt-20346
Bgt-20353
Bgt-20363
Bgt-20371
Bgt-20390
Bgt-20418
Bgt-20426
Bgt-20448
Bgt-20463
Bgt-20464
Bgt-20468
Bgt-20477
Bgt-20483
Bgt-20494
Bgt-20543
Bgt-20561
Bgt-20581
Bgt-20587
Bgt-20588
Bgt-20711
Bgt-20732
Bgt-20753
Bgt-20767
Bgt-20812
Bgt-20850
Bgt-20876
Bgt-20894
Bgt-20919
Bgt-20925
Bgt-20985
Bgt-20988
Bgt-20997
Bgt-2172
Bgt-2676
Bgt-354-2
Bgt-4055
Bgt-4481
Bgt-5106
BgtA-20105
BgtA-20518
BgtA-20542
BgtA-21304
BgtA-21573
BgtAc-30170
BgtAc-30297
BgtAc-30448
BgtAc-30638
BgtAc-30716
BgtAc-30761
BgtAc-30908
BgtAc-31239
BgtAc-31323
BgtAc-31504
BgtAc-31535
BgtAc-31565
Bgt_BCG-10
BgtE-20011
BgtE-20078
BgtE-20084
BgtE-20092
BgtE-3239
BgtE-4715
BgtE-5419
BgtE-5419-1
BgtE-5540-1
BgtE-5580
BgtE-5612
BgtE-5999

## Sheet: Legend
Supplementary Table 9. Blast search results for the genes differentially expressed between formae speciales against the ncbi conserved domains database (CDD).
The protein sequences of the genes differentially expressed between formae speciales were used as query to Blast search the NCBI CDD database (https://www.ncbi.nlm.nih.gov/Structure/bwrpsb/bwrpsb.cgi).
1 Gene ID.
2 E-values of the blastx hits.
3 Bitscores of the blastx hits
4 Short names.
5 Superfamilies.
6 Functional groups.
7 Description of the hits found on ncbi.
