# Supplementary material for: Non-parent of Origin Expression of Numerous Effector Genes Indicates a Role of Gene Regulation in Host Adaption of the Hybrid Triticale Powdery Mildew Pathogen
Source: Front Plant Sci. 2018 Jan 30;9:49. doi: 10.3389/fpls.2018.00049 (PMC5797619; doi:10.3389/fpls.2018.00049)
Supplement: Supplementary file 6 [file DataSheet2.CSV]

Tags	SeqName	Description	Length	#Hits	e-Value	sim mean	#GO	GO IDs	GO Names	Enzyme Codes	Enzyme Names	InterPro IDs	InterPro GO IDs	InterPro GO Names
[BLASTED, MAPPED, ANNOTATED]	BgtASP-20119	Di-copper centre-containing	1857	20	0	65.9	3	F:GO:0016491; F:GO:0046872; P:GO:0055114	F:oxidoreductase activity; F:metal ion binding; P:oxidation-reduction process
[BLASTED, MAPPED, ANNOTATED]	Bgt-3268	shugoshin c terminal domain-containing	1197	20	0	51.55	3	C:GO:0005634; P:GO:0045132; C:GO:0000775	C:nucleus; P:meiotic chromosome segregation; C:chromosome, centromeric region
[BLASTED, MAPPED, ANNOTATED]	Bgt-4940	Cystathionine gamma-synthase	1809	20	0	75.05	1	F:GO:0003824	F:catalytic activity
[BLASTED, MAPPED, ANNOTATED]	Bgt-4013	rho-gtpase-activating 5	378	20	1.15E-86	70.2	3	P:GO:0050794; C:GO:0044464; P:GO:0019222	P:regulation of cellular process; C:cell part; P:regulation of metabolic process
[BLASTED]	Bgt-4275	hypothetical protein BGT96224_4275	1194	20	0	60.65
[BLASTED]	Bgt-20322	CSEP0417 effector	202	8	3.41E-21	66
[BLASTED]	BgtE-5993	secreted effector	609	6	2.74E-134	71.5
[BLASTED, MAPPED, ANNOTATED]	BgtA-20510	Ornithine carbamoyltransferase, mitochondrial	1050	20	0	78.7	5	P:GO:0000050; C:GO:0005739; P:GO:0042450; F:GO:0016597; F:GO:0004585	P:urea cycle; C:mitochondrion; P:arginine biosynthetic process via ornithine; F:amino acid binding; F:ornithine carbamoyltransferase activity	EC:2.1.3.3	Ornithine carbamoyltransferase
[BLASTED, MAPPED, ANNOTATED]	Bgt-3080	duf974 domain containing	1518	20	0	67.5	1	F:GO:0016787	F:hydrolase activity
[BLASTED, MAPPED, ANNOTATED]	Bgt-4309	kinesin motor domain-containing	1806	20	0	81.75	10	F:GO:0016887; F:GO:0005524; F:GO:0003777; P:GO:0030705; P:GO:0008152; C:GO:0005871; P:GO:0045454; P:GO:0007018; C:GO:0005874; F:GO:0008017	F:ATPase activity; F:ATP binding; F:microtubule motor activity; P:cytoskeleton-dependent intracellular transport; P:metabolic process; C:kinesin complex; P:cell redox homeostasis; P:microtubule-based movement; C:microtubule; F:microtubule binding	EC:3.6.1.3	Adenosinetriphosphatase
[BLASTED, MAPPED, ANNOTATED]	Bgt-1118	Methionine aminopeptidase	1203	20	0	85.65	7	P:GO:0010629; P:GO:0035551; C:GO:0022626; F:GO:0046872; F:GO:0003729; F:GO:0070006; C:GO:0005730	P:negative regulation of gene expression; P:protein initiator methionine removal involved in protein maturation; C:cytosolic ribosome; F:metal ion binding; F:mRNA binding; F:metalloaminopeptidase activity; C:nucleolus
[BLASTED]	BgtAc-31157	hypothetical protein BGT96224_Ac31157	1695	1	0	100
[BLASTED, MAPPED]	Bgt-3012	cdc25 family phosphatase ibp1	525	20	6.23E-113	67.7	6	C:GO:0005634; P:GO:0006470; F:GO:0016791; C:GO:0005829; F:GO:0004792; P:GO:0016311	C:nucleus; P:protein dephosphorylation; F:phosphatase activity; C:cytosol; F:thiosulfate sulfurtransferase activity; P:dephosphorylation
[BLASTED, MAPPED, ANNOTATED]	Bgt-228	rhomboid family membrane	639	20	2.38E-156	63.45	1	C:GO:0016020	C:membrane
[BLASTED, MAPPED]	BgtAc-30687	CSEP0463 effector	975	10	0	59.3	3	P:GO:0090501; F:GO:0003723; F:GO:0004540	P:RNA phosphodiester bond hydrolysis; F:RNA binding; F:ribonuclease activity
[BLASTED, MAPPED]	Bgt-2207	Cep57 centrosome microtubule-binding domain	291	20	4.74E-59	69.2	4	P:GO:0055085; C:GO:0016020; C:GO:0016021; F:GO:0008017	P:transmembrane transport; C:membrane; C:integral component of membrane; F:microtubule binding
[BLASTED]	Bgt-2708	CSEP0051 effector	270	5	3.43E-55	77
[NO-BLAST]	Bgt-20425	---NA---	172
[NO-BLAST]	Bgt-20583	---NA---	171
[BLASTED, MAPPED, ANNOTATED]	Bgt-3540	P-loop containing nucleoside triphosphate hydrolase	909	20	0	71.1	9	F:GO:0016779; F:GO:0035639; F:GO:0032550; P:GO:0008152; C:GO:0016021; P:GO:0051716; C:GO:0005783; P:GO:0044763; F:GO:0032555	F:nucleotidyltransferase activity; F:purine ribonucleoside triphosphate binding; F:purine ribonucleoside binding; P:metabolic process; C:integral component of membrane; P:cellular response to stimulus; C:endoplasmic reticulum; P:single-organism cellular process; F:purine ribonucleotide binding
[BLASTED, MAPPED, ANNOTATED]	Bgt-2910	mitotic-spindle organizing 1	243	20	6.20E-49	82.8	7	C:GO:0031021; C:GO:0000923; C:GO:0061495; F:GO:0043015; P:GO:0051417; P:GO:0051415; P:GO:0090307	C:interphase microtubule organizing center; C:equatorial microtubule organizing center; C:gamma-tubulin small complex, mitotic spindle pole body; F:gamma-tubulin binding; P:microtubule nucleation by spindle pole body; P:interphase microtubule nucleation by interphase microtubule organizing center; P:mitotic spindle assembly
[BLASTED, MAPPED]	BgtASP-21007	lipase B precursor	1521	20	0	67.85	2	P:GO:0008152; F:GO:0016787	P:metabolic process; F:hydrolase activity
[BLASTED, MAPPED, ANNOTATED]	Bgt-5374	Putatitive cytidine deaminase	780	2	6.50E-92	94	1	C:GO:0016021	C:integral component of membrane
[BLASTED, MAPPED, ANNOTATED]	Bgt-3362	aspartyl glutamyl-tRNA(Asn Gln) amidotransferase subunit B	1842	20	0	71.85	4	C:GO:0005739; F:GO:0016740; F:GO:0016884; P:GO:0044237	C:mitochondrion; F:transferase activity; F:carbon-nitrogen ligase activity, with glutamine as amido-N-donor; P:cellular metabolic process
[BLASTED, MAPPED]	Bgt-20377	hypothetical protein HIM_04495	231	11	3.22E-09	55.82	2	F:GO:0003676; P:GO:0015074	F:nucleic acid binding; P:DNA integration
[BLASTED, MAPPED, ANNOTATED]	Bgt-4774	Spc97 Spc98 family	2694	20	0	81.25	17	P:GO:0030071; C:GO:0008275; C:GO:0000923; F:GO:0005200; F:GO:0043015; P:GO:0090063; C:GO:0044732; P:GO:0007126; C:GO:0005634; C:GO:0005813; F:GO:0051011; P:GO:0051298; P:GO:0071963; C:GO:0005829; P:GO:0031122; P:GO:0051415; P:GO:0090307	P:regulation of mitotic metaphase/anaphase transition; C:gamma-tubulin small complex; C:equatorial microtubule organizing center; F:structural constituent of cytoskeleton; F:gamma-tubulin binding; P:positive regulation of microtubule nucleation; C:mitotic spindle pole body; P:meiotic nuclear division; C:nucleus; C:centrosome; F:microtubule minus-end binding; P:centrosome duplication; P:establishm…
[BLASTED, MAPPED, ANNOTATED]	Bgt-678-2	6-phosphofructokinase	2174	20	0	88.05	6	F:GO:0005524; C:GO:0005737; F:GO:0046872; P:GO:0006002; P:GO:0061615; F:GO:0003872	F:ATP binding; C:cytoplasm; F:metal ion binding; P:fructose 6-phosphate metabolic process; P:glycolytic process through fructose-6-phosphate; F:6-phosphofructokinase activity	EC:2.7.1.11	6-phosphofructokinase
[BLASTED, MAPPED, ANNOTATED]	BgtA-21357	septum-promoting GTP-binding 1	714	20	3.39E-143	93.05	7	F:GO:0005525; P:GO:0007264; F:GO:0003924; C:GO:0005816; C:GO:0016020; P:GO:0008152; P:GO:0015031	F:GTP binding; P:small GTPase mediated signal transduction; F:GTPase activity; C:spindle pole body; C:membrane; P:metabolic process; P:protein transport
[BLASTED, MAPPED, ANNOTATED]	Bgt-2537	tRNA-splicing endonuclease subunit sen34	939	20	0	68	3	P:GO:0090501; F:GO:0004519; P:GO:0006388	P:RNA phosphodiester bond hydrolysis; F:endonuclease activity; P:tRNA splicing, via endonucleolytic cleavage and ligation
[BLASTED, MAPPED, ANNOTATED]	BgtA-20608	ubiquitin conjugation factor E4	690	20	4.57E-155	60.6	3	F:GO:0004842; P:GO:0044267; C:GO:0044424	F:ubiquitin-protein transferase activity; P:cellular protein metabolic process; C:intracellular part
[NO-BLAST]	Bgt-20765	---NA---	153
[BLASTED, MAPPED]	Bgt-4043	cenp-O kinetochore centromere component	852	20	0	63.3	3	P:GO:0034508; C:GO:0033588; C:GO:0000776	P:centromere complex assembly; C:Elongator holoenzyme complex; C:kinetochore
[BLASTED, MAPPED, ANNOTATED]	Bgt-99	trna (guanine-n -)-methyltransferase	867	20	0	79.5	6	C:GO:0043527; P:GO:0036265; C:GO:0005634; F:GO:0008176; F:GO:0000049; P:GO:0030488	C:tRNA methyltransferase complex; P:RNA (guanine-N7)-methylation; C:nucleus; F:tRNA (guanine-N7-)-methyltransferase activity; F:tRNA binding; P:tRNA methylation	EC:2.1.1.33	tRNA (guanine(46)-N(7))-methyltransferase
[BLASTED]	BgtA-21406	f-box domain containing	1014	20	0	70.9
[BLASTED, MAPPED, ANNOTATED]	Bgt-1559	replication factor C subunit 3	1194	20	0	86.8	12	C:GO:0031390; C:GO:0031391; F:GO:0005524; F:GO:0003689; P:GO:1902969; C:GO:0000790; P:GO:0070914; P:GO:0006271; C:GO:0043596; P:GO:0044773; C:GO:0005829; C:GO:0031389	C:Ctf18 RFC-like complex; C:Elg1 RFC-like complex; F:ATP binding; F:DNA clamp loader activity; P:mitotic DNA replication; C:nuclear chromatin; P:UV-damage excision repair; P:DNA strand elongation involved in DNA replication; C:nuclear replication fork; P:mitotic DNA damage checkpoint; C:cytosol; C:Rad17 RFC-like complex
[NO-BLAST]	Bgt-20036	---NA---	222
[BLASTED, MAPPED, ANNOTATED]	Bgt-2275	Integral membrane	606	20	9.98E-136	73.35	5	C:GO:0005802; P:GO:0000042; C:GO:0030173; P:GO:0043001; P:GO:0006895	C:trans-Golgi network; P:protein targeting to Golgi; C:integral component of Golgi membrane; P:Golgi to plasma membrane protein transport; P:Golgi to endosome transport
[BLASTED, MAPPED]	Bgt-1914	inosine-uridine preferring nucleoside hydrolase	1584	20	0	63.5	3	C:GO:0005634; P:GO:0008152; F:GO:0016787	C:nucleus; P:metabolic process; F:hydrolase activity
[BLASTED, MAPPED, ANNOTATED]	Bgt-1003	short chain dehydrogenase reductase family	876	20	0	85.2	2	F:GO:0016491; P:GO:0055114	F:oxidoreductase activity; P:oxidation-reduction process
[BLASTED]	Bgt-2087	cwf18 pre-mRNA splicing factor	612	20	6.87E-117	75.95
[BLASTED, MAPPED, ANNOTATED]	Bgt-681	Glutamine synthetase	1464	20	0	82.5	4	P:GO:0006542; P:GO:0016310; F:GO:0016301; F:GO:0004356	P:glutamine biosynthetic process; P:phosphorylation; F:kinase activity; F:glutamate-ammonia ligase activity	EC:6.3.1.2	Glutamate--ammonia ligase
[NO-BLAST]	Bgt-20832	---NA---	172
[BLASTED, MAPPED, ANNOTATED]	Bgt-739	Homoserine dehydrogenase	1110	20	0	83.5	6	P:GO:0009086; P:GO:0009097; F:GO:0050661; P:GO:0009088; P:GO:0055114; F:GO:0004412	P:methionine biosynthetic process; P:isoleucine biosynthetic process; F:NADP binding; P:threonine biosynthetic process; P:oxidation-reduction process; F:homoserine dehydrogenase activity	EC:1.1.1.3	Homoserine dehydrogenase
[BLASTED]	Bgt-20801	hypothetical protein EV44_g3665	163	2	1.52E-12	76
[BLASTED, MAPPED, ANNOTATED]	Bgt-5094	phosphatidylinositol N-acetylglucosaminyltransferase	672	20	3.12E-102	67.4	4	P:GO:0008152; C:GO:0016021; C:GO:0044432; F:GO:0017176	P:metabolic process; C:integral component of membrane; C:endoplasmic reticulum part; F:phosphatidylinositol N-acetylglucosaminyltransferase activity	EC:2.4.1.198	Phosphatidylinositol N-acetylglucosaminyltransferase
[BLASTED]	Bgt-301	Ribosome assembly 3	372	20	1.62E-70	76.85
[BLASTED, MAPPED, ANNOTATED]	Bgt-20115	sorting nexin 3	1545	20	0	77.75	1	F:GO:0035091	F:phosphatidylinositol binding
[BLASTED, MAPPED, ANNOTATED]	Bgt-499	P-loop containing nucleoside triphosphate hydrolase	1545	6	0	72	8	F:GO:0003676; F:GO:0005524; P:GO:0006281; F:GO:0043140; P:GO:0006260; P:GO:0032508; P:GO:0006310; C:GO:0005622	F:nucleic acid binding; F:ATP binding; P:DNA repair; F:ATP-dependent 3'-5' DNA helicase activity; P:DNA replication; P:DNA duplex unwinding; P:DNA recombination; C:intracellular
[BLASTED, MAPPED, ANNOTATED]	Bgt-94	cytochrome p450 monooxygenase	1557	20	0	64.8	2	F:GO:0016491; F:GO:0005488	F:oxidoreductase activity; F:binding
[NO-BLAST]	Bgt-20473-2	---NA---	172
[BLASTED, MAPPED, ANNOTATED]	Bgt-3488	hypothetical protein BGT96224_3488	216	20	4.69E-46	77.6	1	C:GO:0016021	C:integral component of membrane
[BLASTED]	Bgt-20374	secreted effector	208	1	4.50E-14	66
[BLASTED, MAPPED, ANNOTATED]	Bgt-4474	primase zinc finger	2388	20	0	62.2	3	C:GO:0005634; P:GO:0006260; P:GO:0044763	C:nucleus; P:DNA replication; P:single-organism cellular process
[BLASTED, MAPPED, ANNOTATED]	Bgt-334	aldose 1-epimerase	447	20	1.15E-93	72.3	2	P:GO:0005975; F:GO:0016853	P:carbohydrate metabolic process; F:isomerase activity
[BLASTED, MAPPED]	Bgt-5156	hypothetical protein BGT96224_5156	324	3	4.40E-62	83	2	C:GO:0016020; C:GO:0016021	C:membrane; C:integral component of membrane
[BLASTED, MAPPED, ANNOTATED]	Bgt-4444	rho rac1A	280	20	3.48E-61	99.45	9	F:GO:0005525; P:GO:0051301; P:GO:0006913; P:GO:0007264; F:GO:0003924; C:GO:0016020; P:GO:0008152; P:GO:0006886; C:GO:0005622	F:GTP binding; P:cell division; P:nucleocytoplasmic transport; P:small GTPase mediated signal transduction; F:GTPase activity; C:membrane; P:metabolic process; P:intracellular protein transport; C:intracellular
[BLASTED, MAPPED]	Bgt-530	BRCT domain	1233	20	0	63.5	4	P:GO:0000077; C:GO:0005634; F:GO:0042393; P:GO:0045944	P:DNA damage checkpoint; C:nucleus; F:histone binding; P:positive regulation of transcription from RNA polymerase II promoter
[BLASTED]	BgtE-5842	secreted effector	357	10	8.07E-56	63.5
[BLASTED, MAPPED, ANNOTATED]	Bgt-3820	Replication factor C subunit 5	870	20	0	94.1	12	C:GO:0031390; C:GO:0031391; F:GO:0003677; P:GO:0007062; C:GO:0000790; P:GO:0070914; P:GO:0006272; C:GO:0043596; C:GO:0005829; C:GO:0005663; C:GO:0031389; F:GO:0016787	C:Ctf18 RFC-like complex; C:Elg1 RFC-like complex; F:DNA binding; P:sister chromatid cohesion; C:nuclear chromatin; P:UV-damage excision repair; P:leading strand elongation; C:nuclear replication fork; C:cytosol; C:DNA replication factor C complex; C:Rad17 RFC-like complex; F:hydrolase activity
[BLASTED]	BgtAc-30187	hypothetical protein BGT96224_Ac30187	561	3	2.72E-135	89
[BLASTED, MAPPED, ANNOTATED]	Bgt-5077	substrate of cAMP-dependent kinase (PKA)	1347	20	0	78.35	1	C:GO:0044424	C:intracellular part
[BLASTED, MAPPED, ANNOTATED]	Bgt-5431	vacuolar sorting targeting PEP1	1398	20	0	76.1	3	C:GO:0016021; C:GO:0005794; P:GO:0006810	C:integral component of membrane; C:Golgi apparatus; P:transport
[BLASTED, MAPPED, ANNOTATED]	Bgt-2888	MFS general substrate transporter	1632	20	0	70.1	2	C:GO:0016020; P:GO:0006810	C:membrane; P:transport
[BLASTED, MAPPED, ANNOTATED]	Bgt-4406	Diaminohydroxyphosphoribosylamino-pyrimidine deaminase	900	20	0	68.85	1	F:GO:0016740	F:transferase activity
[BLASTED, MAPPED, ANNOTATED]	Bgt-2391	Exocyst complex component Sec10	2568	20	0	84.55	10	C:GO:0005634; C:GO:0032153; P:GO:0048278; C:GO:0051285; C:GO:0005829; P:GO:0000920; P:GO:0006886; C:GO:0044732; P:GO:0006887; C:GO:0000145	C:nucleus; C:cell division site; P:vesicle docking; C:cell cortex of cell tip; C:cytosol; P:cell separation after cytokinesis; P:intracellular protein transport; C:mitotic spindle pole body; P:exocytosis; C:exocyst
[BLASTED]	Bgt-20028-2	serine threonine- kinase Sgk2	346	20	1.09E-58	68.6
[BLASTED, MAPPED, ANNOTATED]	Bgt-1869	glycoside hydrolase family 16	900	20	0	69.4	1	F:GO:0016787	F:hydrolase activity
[BLASTED, MAPPED, ANNOTATED]	BgtA-20418	casein kinase II subunit beta-2	414	20	2.83E-78	91.75	12	C:GO:0005956; F:GO:0030291; P:GO:0007165; C:GO:0034456; P:GO:0006468; P:GO:0006974; P:GO:0071901; C:GO:0044732; F:GO:0016301; P:GO:0006359; P:GO:0006356; C:GO:0032545	C:protein kinase CK2 complex; F:protein serine/threonine kinase inhibitor activity; P:signal transduction; C:UTP-C complex; P:protein phosphorylation; P:cellular response to DNA damage stimulus; P:negative regulation of protein serine/threonine kinase activity; C:mitotic spindle pole body; F:kinase activity; P:regulation of transcription from RNA polymerase III promoter; P:regulation of transcrip…
[BLASTED, MAPPED, ANNOTATED]	Bgt-3015	WD40 repeat	1782	20	0	77.75	4	P:GO:0043170; C:GO:0032040; C:GO:0034388; P:GO:0044238	P:macromolecule metabolic process; C:small-subunit processome; C:Pwp2p-containing subcomplex of 90S preribosome; P:primary metabolic process
[BLASTED, MAPPED, ANNOTATED]	Bgt-1160	D-arabinitol dehydrogenase	1065	20	0	87.75	2	F:GO:0016491; P:GO:0055114	F:oxidoreductase activity; P:oxidation-reduction process
[NO-BLAST]	Bgt-20234-2	---NA---	169
[BLASTED, MAPPED, ANNOTATED]	Bgt-1270	Phosphoribosylaminoimidazole carboxylase	1791	20	0	74.95	6	F:GO:0005524; P:GO:0046084; F:GO:0004638; F:GO:0046872; F:GO:0004639; P:GO:0006189	F:ATP binding; P:adenine biosynthetic process; F:phosphoribosylaminoimidazole carboxylase activity; F:metal ion binding; F:phosphoribosylaminoimidazolesuccinocarboxamide synthase activity; P:'de novo' IMP biosynthetic process	EC:6.3.2.6; EC:4.1.1.21	Phosphoribosylaminoimidazolesuccinocarboxamide synthase; Phosphoribosylaminoimidazole carboxylase
[BLASTED, MAPPED, ANNOTATED]	Bgt-1289-2	glycoside hydrolase family 47	165	20	4.07E-32	84.25	4	F:GO:0005509; C:GO:0016020; P:GO:0008152; F:GO:0004571	F:calcium ion binding; C:membrane; P:metabolic process; F:mannosyl-oligosaccharide 1,2-alpha-mannosidase activity	EC:3.2.1.113	Mannosyl-oligosaccharide 1,2-alpha-mannosidase
[BLASTED, MAPPED, ANNOTATED]	Bgt-4217	hypothetical protein BGT96224_4217	900	20	0	65.15	1	C:GO:0016021	C:integral component of membrane
[BLASTED]	BgtAc-30087	secreted effector	399	4	6.28E-92	67
[BLASTED]	BgtAc-31366	secreted effector	897	19	0	50.32
[BLASTED, MAPPED, ANNOTATED]	BgtA-20839	dynamin central region	2385	20	0	89.35	10	F:GO:0005525; P:GO:0000001; P:GO:0090149; C:GO:0032153; F:GO:0003779; F:GO:0003924; C:GO:0005739; P:GO:0007031; P:GO:0008152; P:GO:0034643	F:GTP binding; P:mitochondrion inheritance; P:mitochondrial membrane fission; C:cell division site; F:actin binding; F:GTPase activity; C:mitochondrion; P:peroxisome organization; P:metabolic process; P:establishment of mitochondrion localization, microtubule-mediated
[BLASTED, MAPPED, ANNOTATED]	Bgt-697	extracellular chitinase	1392	20	0	73.4	4	F:GO:0004568; P:GO:0005975; F:GO:0008061; P:GO:0006032	F:chitinase activity; P:carbohydrate metabolic process; F:chitin binding; P:chitin catabolic process	EC:3.2.1.14	Chitinase
[BLASTED, MAPPED, ANNOTATED]	BgtA-21123	hypothetical protein BGT96224_A21123, partial	222	20	5.70E-35	71.6	1	C:GO:0016020	C:membrane
[BLASTED, MAPPED, ANNOTATED]	Bgt-3330	mitochondrial genome maintenance mgr2	249	20	1.44E-54	79.9	1	C:GO:0016021	C:integral component of membrane
[BLASTED]	Bgt-1588	leucine Rich Repeat domain-containing	1725	20	0	69.15
[BLASTED, MAPPED]	Bgt-2448	cell cycle inhibitor Nif1	1116	20	0	66.85	2	P:GO:0008150; C:GO:0005575	P:biological_process; C:cellular_component
[BLASTED, MAPPED, ANNOTATED]	Bgt-1516	linoleate diol synthase	3174	20	0	86.9	7	F:GO:0004601; P:GO:0006979; F:GO:0005506; F:GO:0016705; P:GO:0098869; P:GO:0055114; F:GO:0020037	F:peroxidase activity; P:response to oxidative stress; F:iron ion binding; F:oxidoreductase activity, acting on paired donors, with incorporation or reduction of molecular oxygen; P:cellular oxidant detoxification; P:oxidation-reduction process; F:heme binding	EC:1.11.1.7	Peroxidase
[BLASTED, MAPPED, ANNOTATED]	Bgt-1034	Cullin-associated NEDD8-dissociated 1	285	20	6.35E-61	82.15	3	C:GO:0005634; P:GO:0010265; P:GO:0016567	C:nucleus; P:SCF complex assembly; P:protein ubiquitination
[BLASTED, MAPPED]	Bgt-1310	hypothetical protein BGT96224_1310	5319	20	0	57.75	1	P:GO:0005975	P:carbohydrate metabolic process
[BLASTED, MAPPED]	BgtE-20118	secreted effector	867	14	3.11E-28	47.79	3	P:GO:0090501; F:GO:0003723; F:GO:0004540	P:RNA phosphodiester bond hydrolysis; F:RNA binding; F:ribonuclease activity
[BLASTED, MAPPED, ANNOTATED]	Bgt-4978	RNA exonuclease	1827	20	0	68.65	4	F:GO:0003676; P:GO:0090305; P:GO:0043628; F:GO:0004527	F:nucleic acid binding; P:nucleic acid phosphodiester bond hydrolysis; P:ncRNA 3'-end processing; F:exonuclease activity
[BLASTED, MAPPED, ANNOTATED]	Bgt-162	inositol pyrophosphate synthase VIP1	4212	20	0	75.7	5	F:GO:0000828; C:GO:0005737; P:GO:0016310; P:GO:0016311; F:GO:0003993	F:inositol hexakisphosphate kinase activity; C:cytoplasm; P:phosphorylation; P:dephosphorylation; F:acid phosphatase activity	EC:3.1.3.2	Acid phosphatase
[BLASTED, MAPPED]	Bgt-20087	serine threonine- kinase Sgk2	360	20	4.64E-47	67.7	3	F:GO:0005524; F:GO:0004672; P:GO:0006468	F:ATP binding; F:protein kinase activity; P:protein phosphorylation
[NO-BLAST]	Bgt-20162	---NA---	187
[BLASTED, MAPPED, ANNOTATED]	Bgt-374	MOSC domain-containing	1107	20	0	75.15	5	F:GO:0030170; F:GO:0003824; F:GO:0030151; P:GO:0008152; C:GO:0016021	F:pyridoxal phosphate binding; F:catalytic activity; F:molybdenum ion binding; P:metabolic process; C:integral component of membrane
[BLASTED, MAPPED, ANNOTATED]	Bgt-5079	negative regulator of mitosis	1147	20	0	65.35	2	C:GO:0044424; P:GO:0009987	C:intracellular part; P:cellular process
[BLASTED, MAPPED, ANNOTATED]	Bgt-904	3,4-dihydroxy-2-butanone 4-phosphate synthase	744	20	2.93E-164	76.5	3	F:GO:0046872; P:GO:0009231; F:GO:0008686	F:metal ion binding; P:riboflavin biosynthetic process; F:3,4-dihydroxy-2-butanone-4-phosphate synthase activity	EC:4.1.99.12	3,4-dihydroxy-2-butanone-4-phosphate synthase
[BLASTED, MAPPED]	Bgt-5211	tRNA-specific adenosine deaminase	784	20	1.06E-178	62.75	6	F:GO:0003723; F:GO:0043829; C:GO:0005829; P:GO:0006396; F:GO:0004000; P:GO:0006400	F:RNA binding; F:tRNA-specific adenosine-37 deaminase activity; C:cytosol; P:RNA processing; F:adenosine deaminase activity; P:tRNA modification
[BLASTED, MAPPED, ANNOTATED]	Bgt-1171	proteasome subunit alpha type 1	786	20	1.03E-173	88.5	5	C:GO:0005634; C:GO:0005737; C:GO:0019773; F:GO:0004298; P:GO:0006511	C:nucleus; C:cytoplasm; C:proteasome core complex, alpha-subunit complex; F:threonine-type endopeptidase activity; P:ubiquitin-dependent protein catabolic process	EC:3.4.25	Acting on peptide bonds (peptidases)
[BLASTED, MAPPED, ANNOTATED]	Bgt-1048	hypothetical protein BGT96224_1048	948	20	0	67.7	1	C:GO:0016021	C:integral component of membrane
[BLASTED, MAPPED, ANNOTATED]	Bgt-4841	amp-binding enzyme	1521	20	0	80.9	2	P:GO:0008152; F:GO:0016874	P:metabolic process; F:ligase activity
[BLASTED]	BgtE-5634	secreted effector	861	20	0	56.45
[BLASTED, MAPPED, ANNOTATED]	Bgt-2819	RRM domain-containing	1078	20	0	79.45	3	F:GO:0000166; F:GO:0003676; C:GO:0016021	F:nucleotide binding; F:nucleic acid binding; C:integral component of membrane
[BLASTED, MAPPED, ANNOTATED]	BgtA-21128	sterol delta 5,6-desaturase ERG3	1032	20	0	82.75	5	F:GO:0005506; F:GO:0016491; C:GO:0016021; P:GO:0055114; P:GO:0006633	F:iron ion binding; F:oxidoreductase activity; C:integral component of membrane; P:oxidation-reduction process; P:fatty acid biosynthetic process
[BLASTED, MAPPED, ANNOTATED]	Bgt-583	glycoside hydrolase family 17	882	20	0	74.4	2	P:GO:0005975; F:GO:0004553	P:carbohydrate metabolic process; F:hydrolase activity, hydrolyzing O-glycosyl compounds
[BLASTED, MAPPED, ANNOTATED]	Bgt-3166	metaphase-anaphase transition	1575	20	0	68.7	1	F:GO:0008270	F:zinc ion binding
[BLASTED, MAPPED, ANNOTATED]	Bgt-3633	spermine spermidine synthase	1761	20	0	73.35	1	C:GO:0016020	C:membrane
[BLASTED, MAPPED, ANNOTATED]	Bgt-4306	serine threonine- kinase Sgk2, partial	2556	20	0	70.05	2	F:GO:0004672; P:GO:0006468	F:protein kinase activity; P:protein phosphorylation
[BLASTED, MAPPED, ANNOTATED]	Bgt-906	riboflavin synthase alpha chain	693	20	3.04E-167	81.4	5	F:GO:0004746; F:GO:0016491; P:GO:0009231; P:GO:0055114; C:GO:0044424	F:riboflavin synthase activity; F:oxidoreductase activity; P:riboflavin biosynthetic process; P:oxidation-reduction process; C:intracellular part	EC:2.5.1.9	Riboflavin synthase
[BLASTED, MAPPED, ANNOTATED]	BgtA-20263	HIT MYND zinc finger	498	12	1.31E-101	68.33	1	F:GO:0046872	F:metal ion binding
[BLASTED, MAPPED, ANNOTATED]	Bgt-366	ADP ATP carrier	921	20	0	93.4	8	F:GO:0003735; P:GO:1990544; F:GO:0005471; C:GO:0016021; C:GO:0005840; P:GO:0015866; C:GO:0005743; P:GO:0006412	F:structural constituent of ribosome; P:mitochondrial ATP transmembrane transport; F:ATP:ADP antiporter activity; C:integral component of membrane; C:ribosome; P:ADP transport; C:mitochondrial inner membrane; P:translation
[BLASTED, MAPPED, ANNOTATED]	Bgt-932	Phosphoglucomutase	1665	20	0	88.5	8	F:GO:0000287; F:GO:0003676; C:GO:0005634; F:GO:0004614; P:GO:0005978; P:GO:0019388; C:GO:0005829; P:GO:0006006	F:magnesium ion binding; F:nucleic acid binding; C:nucleus; F:phosphoglucomutase activity; P:glycogen biosynthetic process; P:galactose catabolic process; C:cytosol; P:glucose metabolic process	EC:5.4.2.2	Phosphoglucomutase (alpha-D-glucose-1,6-bisphosphate-dependent)
[BLASTED, MAPPED, ANNOTATED]	Bgt-3851	carboxylic acid transport	1509	20	0	80.85	3	P:GO:0055085; F:GO:0022857; C:GO:0016021	P:transmembrane transport; F:transmembrane transporter activity; C:integral component of membrane
[BLASTED, MAPPED, ANNOTATED]	Bgt-5000	Cytochrome c1	948	20	0	92.25	3	F:GO:0009055; C:GO:0016021; F:GO:0020037	F:electron carrier activity; C:integral component of membrane; F:heme binding
[BLASTED, MAPPED, ANNOTATED]	Bgt-1197	c-1-tetrahydrofolate synthase	2658	20	0	92.05	7	F:GO:0005524; F:GO:0004329; P:GO:0009396; P:GO:0055114; P:GO:0006730; F:GO:0004477; F:GO:0004488	F:ATP binding; F:formate-tetrahydrofolate ligase activity; P:folic acid-containing compound biosynthetic process; P:oxidation-reduction process; P:one-carbon metabolic process; F:methenyltetrahydrofolate cyclohydrolase activity; F:methylenetetrahydrofolate dehydrogenase (NADP+) activity	EC:6.3.4.3; EC:3.5.4.9; EC:1.5.1.5	Formate--tetrahydrofolate ligase; Methenyltetrahydrofolate cyclohydrolase; Methylenetetrahydrofolate dehydrogenase (NADP(+))
[BLASTED, MAPPED, ANNOTATED]	BgtA-21302	Ulp1 protease family	1545	20	0	69	4	C:GO:0005634; P:GO:0016926; F:GO:0004175; F:GO:0016929	C:nucleus; P:protein desumoylation; F:endopeptidase activity; F:SUMO-specific protease activity
[BLASTED]	BgtE-5694	secreted effector	993	20	0	59.85
[BLASTED, MAPPED, ANNOTATED]	Bgt-5057	proteasome component C5	783	20	0	88.5	6	C:GO:0005634; C:GO:0005839; C:GO:0005829; P:GO:0045842; F:GO:0004298; P:GO:0051603	C:nucleus; C:proteasome core complex; C:cytosol; P:positive regulation of mitotic metaphase/anaphase transition; F:threonine-type endopeptidase activity; P:proteolysis involved in cellular protein catabolic process	EC:3.4.25	Acting on peptide bonds (peptidases)
[BLASTED, MAPPED]	Bgt-4566	ribonuclease mrp subunit rmp1	711	20	2.82E-151	58.1	4	P:GO:0000294; C:GO:0000172; F:GO:0042134; P:GO:0000466	P:nuclear-transcribed mRNA catabolic process, endonucleolytic cleavage-dependent decay; C:ribonuclease MRP complex; F:rRNA primary transcript binding; P:maturation of 5.8S rRNA from tricistronic rRNA transcript (SSU-rRNA, 5.8S rRNA, LSU-rRNA)
[BLASTED, MAPPED, ANNOTATED]	Bgt-1712	40S ribosomal S26	306	20	5.01E-53	98.15	4	F:GO:0003735; C:GO:0022627; F:GO:0003729; P:GO:0006412	F:structural constituent of ribosome; C:cytosolic small ribosomal subunit; F:mRNA binding; P:translation
[BLASTED, MAPPED, ANNOTATED]	Bgt-613	S-adenosyl-L-methionine-dependent methyltransferase	2760	20	0	75.2	5	C:GO:0005634; F:GO:0016428; C:GO:0005737; F:GO:0000049; P:GO:0030488	C:nucleus; F:tRNA (cytosine-5-)-methyltransferase activity; C:cytoplasm; F:tRNA binding; P:tRNA methylation	EC:2.1.1	Transferring one-carbon groups
[NO-BLAST]	Bgt-20723	---NA---	330
[BLASTED]	BgtE-5929	secreted effector	324	2	1.05E-72	88
[BLASTED, MAPPED]	Bgt-3835	glycosyl hydrolase, partial	642	20	9.10E-129	58.85	2	P:GO:0008152; F:GO:0016787	P:metabolic process; F:hydrolase activity
[BLASTED, MAPPED]	Bgt-2457	Zn2 Cys6 DNA-binding	1599	20	0	52.35	8	F:GO:0000166; F:GO:0003677; C:GO:0005634; F:GO:0005524; F:GO:0008270; P:GO:0006355; F:GO:0000981; P:GO:0006357	F:nucleotide binding; F:DNA binding; C:nucleus; F:ATP binding; F:zinc ion binding; P:regulation of transcription, DNA-templated; F:RNA polymerase II transcription factor activity, sequence-specific DNA binding; P:regulation of transcription from RNA polymerase II promoter
[BLASTED, MAPPED, ANNOTATED]	Bgt-1191	isocitrate dehydrogenase, NAD-dependent	1212	20	0	88.85	7	F:GO:0000287; F:GO:0004449; P:GO:0006537; F:GO:0051287; P:GO:0006102; P:GO:0006099; C:GO:0005962	F:magnesium ion binding; F:isocitrate dehydrogenase (NAD+) activity; P:glutamate biosynthetic process; F:NAD binding; P:isocitrate metabolic process; P:tricarboxylic acid cycle; C:mitochondrial isocitrate dehydrogenase complex (NAD+)	EC:1.1.1.41	Isocitrate dehydrogenase (NAD(+))
[BLASTED]	BgtAc-30761	secreted effector	774	16	0	56.44
[BLASTED, MAPPED, ANNOTATED]	Bgt-2960	alternative nadh dehydrogenase	1431	20	0	87.95	4	F:GO:0016491; F:GO:0005509; C:GO:0016021; P:GO:0055114	F:oxidoreductase activity; F:calcium ion binding; C:integral component of membrane; P:oxidation-reduction process
[NO-BLAST]	Bgt-3370	---NA---	192
[BLASTED, MAPPED, ANNOTATED]	Bgt-792	syntaxin 5	1020	20	0	90.85	11	P:GO:0006888; C:GO:0005801; P:GO:0048278; C:GO:0016021; F:GO:0005484; C:GO:0031201; C:GO:0000139; P:GO:0006891; F:GO:0000149; P:GO:0006886; P:GO:0048280	P:ER to Golgi vesicle-mediated transport; C:cis-Golgi network; P:vesicle docking; C:integral component of membrane; F:SNAP receptor activity; C:SNARE complex; C:Golgi membrane; P:intra-Golgi vesicle-mediated transport; F:SNARE binding; P:intracellular protein transport; P:vesicle fusion with Golgi apparatus
[NO-BLAST]	Bgt-20233-5	---NA---	237
[BLASTED, MAPPED, ANNOTATED]	BgtASP-20929	N-acetylglucosaminyl-phosphatidylinositol de-N-acetylase	870	20	0	72.55	1	C:GO:0016020	C:membrane
[BLASTED]	BgtASP-20617	gpi anchored cell wall	1155	20	0	62.75
[BLASTED]	Bgt-2344	J domain-containing	222	2	7.98E-45	95
[BLASTED, MAPPED]	BgtAcSP-31194	CSEP0446 effector	837	10	0	55.3	2	C:GO:0016020; C:GO:0016021	C:membrane; C:integral component of membrane
[BLASTED, MAPPED, ANNOTATED]	Bgt-2663	cytochrome c peroxidase	963	20	0	85.95	5	F:GO:0004601; P:GO:0006979; P:GO:0098869; P:GO:0055114; F:GO:0020037	F:peroxidase activity; P:response to oxidative stress; P:cellular oxidant detoxification; P:oxidation-reduction process; F:heme binding	EC:1.11.1.7	Peroxidase
[BLASTED, MAPPED, ANNOTATED]	Bgt-3984	prefoldin subunit 6	348	20	6.59E-76	78.4	6	C:GO:0005737; C:GO:0016272; F:GO:0051087; P:GO:0051131; F:GO:0051082; P:GO:0006457	C:cytoplasm; C:prefoldin complex; F:chaperone binding; P:chaperone-mediated protein complex assembly; F:unfolded protein binding; P:protein folding
[BLASTED, MAPPED]	Bgt-353	peptidase S41 family	834	20	1.86E-68	78.9	2	P:GO:0006508; F:GO:0008236	P:proteolysis; F:serine-type peptidase activity
[BLASTED]	Bgt-2408	Bgh specific	834	2	6.23E-171	98
[BLASTED, MAPPED, ANNOTATED]	Bgt-2283	U6 snRNA-associated Sm LSm3	288	20	1.04E-60	86.4	10	P:GO:0006913; C:GO:0046540; C:GO:0016021; C:GO:0019013; F:GO:0017056; C:GO:0005730; C:GO:0005688; C:GO:0005732; C:GO:0005643; P:GO:0000398	P:nucleocytoplasmic transport; C:U4/U6 x U5 tri-snRNP complex; C:integral component of membrane; C:viral nucleocapsid; F:structural constituent of nuclear pore; C:nucleolus; C:U6 snRNP; C:small nucleolar ribonucleoprotein complex; C:nuclear pore; P:mRNA splicing, via spliceosome
[BLASTED, MAPPED, ANNOTATED]	BgtA-20921	fork head domain-containing	2022	20	0	65	5	C:GO:0005634; F:GO:0003700; P:GO:0006351; P:GO:0006355; F:GO:0043565	C:nucleus; F:transcription factor activity, sequence-specific DNA binding; P:transcription, DNA-templated; P:regulation of transcription, DNA-templated; F:sequence-specific DNA binding
[BLASTED, MAPPED, ANNOTATED]	Bgt-2784	nucleolar GTP-binding	1911	20	0	86.85	6	F:GO:0005525; F:GO:0003924; P:GO:0008152; P:GO:0042254; C:GO:0005730; C:GO:0044732	F:GTP binding; F:GTPase activity; P:metabolic process; P:ribosome biogenesis; C:nucleolus; C:mitotic spindle pole body
[BLASTED]	BgtA-20524	effector	906	20	0	60.85
[BLASTED, MAPPED, ANNOTATED]	Bgt-5018	glycerophosphodiester phosphodiesterase gde1	3408	20	0	75.35	4	F:GO:0047389; P:GO:0046475; F:GO:0008889; P:GO:0030643	F:glycerophosphocholine phosphodiesterase activity; P:glycerophospholipid catabolic process; F:glycerophosphodiester phosphodiesterase activity; P:cellular phosphate ion homeostasis	EC:3.1.4.46; EC:3.1.4.2	Glycerophosphodiester phosphodiesterase; Glycerophosphocholine phosphodiesterase
[BLASTED, MAPPED, ANNOTATED]	Bgt-164	chromosome segregation	1560	20	0	63.2	5	P:GO:0000819; P:GO:0045132; C:GO:0031981; C:GO:0000777; F:GO:0005488	P:sister chromatid segregation; P:meiotic chromosome segregation; C:nuclear lumen; C:condensed chromosome kinetochore; F:binding
[BLASTED, MAPPED, ANNOTATED]	Bgt-41	Uridylate kinase	600	20	2.27E-136	85.9	11	C:GO:0005634; F:GO:0004017; F:GO:0004127; F:GO:0005524; F:GO:0009041; P:GO:0046939; P:GO:0006207; C:GO:0016021; C:GO:0005829; P:GO:0006221; F:GO:0016787	C:nucleus; F:adenylate kinase activity; F:cytidylate kinase activity; F:ATP binding; F:uridylate kinase activity; P:nucleotide phosphorylation; P:'de novo' pyrimidine nucleobase biosynthetic process; C:integral component of membrane; C:cytosol; P:pyrimidine nucleotide biosynthetic process; F:hydrolase activity	EC:2.7.4.3; EC:2.7.4; EC:2.7.4.14	Adenylate kinase; Transferring phosphorus-containing groups; UMP/CMP kinase
[BLASTED, MAPPED, ANNOTATED]	Bgt-5238	enth domain-containing	1689	20	0	75.3	1	F:GO:0043168	F:anion binding
[BLASTED]	BgtE-20105	candidate secreted effector	216	3	1.65E-15	62
[BLASTED, MAPPED, ANNOTATED]	Bgt-1116	cysteine protease atg4	1263	20	0	73.1	9	P:GO:0000045; P:GO:0051697; P:GO:0044804; F:GO:0004197; C:GO:0005829; P:GO:0016485; P:GO:0006501; P:GO:0000422; P:GO:0006612	P:autophagosome assembly; P:protein delipidation; P:nucleophagy; F:cysteine-type endopeptidase activity; C:cytosol; P:protein processing; P:C-terminal protein lipidation; P:mitophagy; P:protein targeting to membrane	EC:3.4.22	Acting on peptide bonds (peptidases)
[BLASTED, MAPPED, ANNOTATED]	Bgt-4305	p-loop containing nucleoside triphosphate hydrolase	3315	20	0	84.05	20	C:GO:0016459; C:GO:0031097; C:GO:0044853; P:GO:0000147; F:GO:0003774; P:GO:0044855; F:GO:0005524; C:GO:0030427; C:GO:0005628; C:GO:0051286; F:GO:0003779; F:GO:0016491; P:GO:0045010; P:GO:0071963; P:GO:0055114; P:GO:0030100; P:GO:0030476; C:GO:0030479; P:GO:0051127; P:GO:0051666	C:myosin complex; C:medial cortex; C:plasma membrane raft; P:actin cortical patch assembly; F:motor activity; P:plasma membrane raft distribution; F:ATP binding; C:site of polarized growth; C:prospore membrane; C:cell tip; F:actin binding; F:oxidoreductase activity; P:actin nucleation; P:establishment or maintenance of cell polarity regulating cell shape; P:oxidation-reduction process; P:regulati…
[BLASTED]	Bgt-5362	hypothetical protein BGT96224_5362, partial	1032	3	0	85
[BLASTED, MAPPED, ANNOTATED]	Bgt-2924	guanine nucleotide exchange factor	4113	20	0	72.25	3	F:GO:0005086; P:GO:0032012; P:GO:0043547	F:ARF guanyl-nucleotide exchange factor activity; P:regulation of ARF protein signal transduction; P:positive regulation of GTPase activity
[BLASTED, MAPPED]	Bgt-4678	SAGA-associated factor 29	660	20	1.80E-150	65.9	5	C:GO:0005634; P:GO:0006338; C:GO:0005829; P:GO:0006366; C:GO:0000124	C:nucleus; P:chromatin remodeling; C:cytosol; P:transcription from RNA polymerase II promoter; C:SAGA complex
[NO-BLAST]	Bgt-20830-2	---NA---	171
[BLASTED, MAPPED, ANNOTATED]	Bgt-771	ATP phosphoribosyltransferase	765	20	0	83.75	4	F:GO:0000287; F:GO:0003879; C:GO:0005829; P:GO:0000105	F:magnesium ion binding; F:ATP phosphoribosyltransferase activity; C:cytosol; P:histidine biosynthetic process	EC:2.4.2.17	ATP phosphoribosyltransferase
[BLASTED, MAPPED, ANNOTATED]	Bgt-2002	hypothetical protein BGT96224_2002	948	20	0	66.1	3	C:GO:0016021; C:GO:0044431; P:GO:0006665	C:integral component of membrane; C:Golgi apparatus part; P:sphingolipid metabolic process
[BLASTED]	BgtA-20845	c2h2 zinc finger	2583	20	0	64.55
[BLASTED]	Bgt-5268	benzoylformate decarboxylase	927	20	0	60.25
[BLASTED, MAPPED]	Bgt-3160	Autophagy-related 10	723	20	4.80E-179	66.9	2	C:GO:0016020; C:GO:0016021	C:membrane; C:integral component of membrane
[BLASTED, MAPPED]	Bgt-1549	hypothetical protein BGT96224_1549	1425	20	0	61.7	4	C:GO:0033309; C:GO:0005737; F:GO:0001135; P:GO:0006357	C:SBF transcription complex; C:cytoplasm; F:transcription factor activity, RNA polymerase II transcription factor recruiting; P:regulation of transcription from RNA polymerase II promoter
[BLASTED, MAPPED, ANNOTATED]	Bgt-2514	RSC complex subunit Rsc9	2718	20	0	70.45	4	C:GO:0005634; F:GO:0003677; P:GO:0006355; P:GO:0006325	C:nucleus; F:DNA binding; P:regulation of transcription, DNA-templated; P:chromatin organization
[BLASTED]	BgtE-5921	secreted effector	219	4	1.27E-45	81.75
[BLASTED, MAPPED, ANNOTATED]	Bgt-4021	p-loop containing nucleoside triphosphate hydrolase	2268	20	0	90.75	5	F:GO:0005524; C:GO:0005684; P:GO:0006396; F:GO:0004004; F:GO:0044822	F:ATP binding; C:U2-type spliceosomal complex; P:RNA processing; F:ATP-dependent RNA helicase activity; F:poly(A) RNA binding
[BLASTED, MAPPED, ANNOTATED]	Bgt-286	intracellular transporter	2706	20	0	76.6	10	P:GO:0006888; P:GO:0045056; C:GO:0012507; P:GO:0048211; F:GO:0008565; C:GO:0000139; C:GO:0005783; P:GO:0006886; C:GO:0005795; P:GO:0048280	P:ER to Golgi vesicle-mediated transport; P:transcytosis; C:ER to Golgi transport vesicle membrane; P:Golgi vesicle docking; F:protein transporter activity; C:Golgi membrane; C:endoplasmic reticulum; P:intracellular protein transport; C:Golgi stack; P:vesicle fusion with Golgi apparatus
[BLASTED, MAPPED, ANNOTATED]	Bgt-2155	methionyl-tRNA formyltransferase	1248	20	0	67.4	3	F:GO:0004812; P:GO:0009058; F:GO:0016742	F:aminoacyl-tRNA ligase activity; P:biosynthetic process; F:hydroxymethyl-, formyl- and related transferase activity	EC:6.1.1	Forming carbon-oxygen bonds
[BLASTED, MAPPED, ANNOTATED]	Bgt-11	Cell division	600	20	4.41E-134	72.15	1	C:GO:0016021	C:integral component of membrane
[NO-BLAST]	Bgt-20388-2	---NA---	168
[BLASTED, MAPPED, ANNOTATED]	Bgt-2068-2	tRNA exportin	1479	20	0	75.5	8	P:GO:0008033; C:GO:0016363; C:GO:0044444; F:GO:0000049; F:GO:0008536; F:GO:0015932; P:GO:0071528; C:GO:0005643	P:tRNA processing; C:nuclear matrix; C:cytoplasmic part; F:tRNA binding; F:Ran GTPase binding; F:nucleobase-containing compound transmembrane transporter activity; P:tRNA re-export from nucleus; C:nuclear pore
[BLASTED, MAPPED, ANNOTATED]	Bgt-5386-2	HHK1, histidine kinase-group X	2595	20	0	81.1	5	F:GO:0000155; F:GO:0005524; P:GO:0000160; P:GO:0023014; C:GO:0005622	F:phosphorelay sensor kinase activity; F:ATP binding; P:phosphorelay signal transduction system; P:signal transduction by protein phosphorylation; C:intracellular	EC:2.7.3	Transferring phosphorus-containing groups
[BLASTED, MAPPED, ANNOTATED]	Bgt-986	sphingosine-1-phosphate phosphohydrolase	1713	20	0	71.7	2	F:GO:0003824; C:GO:0016021	F:catalytic activity; C:integral component of membrane
[BLASTED, MAPPED, ANNOTATED]	Bgt-1647	solute carrier family 35 member c2	1620	20	0	75.2	5	P:GO:0015786; C:GO:0016021; P:GO:0008643; C:GO:0005794; C:GO:0005793	P:UDP-glucose transport; C:integral component of membrane; P:carbohydrate transport; C:Golgi apparatus; C:endoplasmic reticulum-Golgi intermediate compartment
[BLASTED, MAPPED, ANNOTATED]	Bgt-2236	small nucleolar ribonucleo snu13	387	20	6.96E-76	93.6	8	C:GO:0031428; C:GO:0032040; P:GO:0000462; F:GO:0003723; C:GO:0046540; C:GO:0019013; C:GO:0005840; P:GO:0000398	C:box C/D snoRNP complex; C:small-subunit processome; P:maturation of SSU-rRNA from tricistronic rRNA transcript (SSU-rRNA, 5.8S rRNA, LSU-rRNA); F:RNA binding; C:U4/U6 x U5 tri-snRNP complex; C:viral nucleocapsid; C:ribosome; P:mRNA splicing, via spliceosome
[BLASTED, MAPPED, ANNOTATED]	Bgt-1698	atp-dependent rna helicase fal1	1194	20	0	97.25	12	C:GO:0097078; F:GO:0003743; F:GO:0005524; P:GO:0000462; F:GO:0015078; P:GO:0015991; C:GO:0016021; C:GO:0005829; C:GO:0033179; F:GO:0004386; C:GO:0005730; P:GO:0006413	C:FAL1-SGD1 complex; F:translation initiation factor activity; F:ATP binding; P:maturation of SSU-rRNA from tricistronic rRNA transcript (SSU-rRNA, 5.8S rRNA, LSU-rRNA); F:hydrogen ion transmembrane transporter activity; P:ATP hydrolysis coupled proton transport; C:integral component of membrane; C:cytosol; C:proton-transporting V-type ATPase, V0 domain; F:helicase activity; C:nucleolus; P:transl…
[BLASTED, MAPPED, ANNOTATED]	Bgt-2249	monothiol glutaredoxin-5	450	20	1.22E-103	80.55	13	F:GO:0015035; F:GO:0015299; F:GO:0009055; F:GO:0015085; P:GO:0006970; F:GO:0015491; P:GO:0045454; P:GO:0098662; C:GO:0005759; C:GO:0016020; P:GO:0006816; P:GO:0034599; P:GO:0055114	F:protein disulfide oxidoreductase activity; F:solute:proton antiporter activity; F:electron carrier activity; F:calcium ion transmembrane transporter activity; P:response to osmotic stress; F:cation:cation antiporter activity; P:cell redox homeostasis; P:inorganic cation transmembrane transport; C:mitochondrial matrix; C:membrane; P:calcium ion transport; P:cellular response to oxidative stress;…
[BLASTED]	Bgt-5361	hypothetical protein BGHDH14_bghG005548000001001	276	5	3.71E-48	81.8
[BLASTED]	Bgt-5023	hypothetical protein BGT96224_5023	2055	20	0	66.55
[BLASTED, MAPPED, ANNOTATED]	BgtA-20564	DDHD domain-containing	3282	20	0	71	1	F:GO:0046872	F:metal ion binding
[BLASTED, MAPPED, ANNOTATED]	Bgt-2787-2	asparaginyl-tRNA synthetase	972	20	0	73.6	4	F:GO:0005524; C:GO:0005737; F:GO:0004816; P:GO:0006421	F:ATP binding; C:cytoplasm; F:asparagine-tRNA ligase activity; P:asparaginyl-tRNA aminoacylation	EC:6.1.1.22	Asparagine--tRNA ligase
[BLASTED, MAPPED, ANNOTATED]	Bgt-2359	ergosterol 28	378	20	1.69E-83	75.45	2	C:GO:0005783; C:GO:0044425	C:endoplasmic reticulum; C:membrane part
[BLASTED, MAPPED, ANNOTATED]	Bgt-973	short chain dehydrogenase	1029	20	0	76.8	3	F:GO:0016491; C:GO:0016021; P:GO:0055114	F:oxidoreductase activity; C:integral component of membrane; P:oxidation-reduction process
[NO-BLAST]	Bgt-20026	---NA---	163
[BLASTED, MAPPED]	Bgt-3913	succinyl synthetase	537	20	2.25E-128	69.75	3	P:GO:0008150; F:GO:0048037; C:GO:0005575	P:biological_process; F:cofactor binding; C:cellular_component
[BLASTED, MAPPED]	Bgt-5428	kinase-like (PK-like)	1723	20	0	51.3	5	F:GO:0005524; F:GO:0004672; P:GO:0016310; P:GO:0006468; F:GO:0016301	F:ATP binding; F:protein kinase activity; P:phosphorylation; P:protein phosphorylation; F:kinase activity
[BLASTED, MAPPED, ANNOTATED]	Bgt-3585	hypothetical protein BGT96224_3585	597	20	4.70E-141	62.9	1	C:GO:0016021	C:integral component of membrane
[BLASTED, MAPPED, ANNOTATED]	Bgt-3843	membrane fusion mating FIG1	732	20	6.25E-161	83.65	5	C:GO:0070250; P:GO:0032220; C:GO:0016021; C:GO:0043332; P:GO:0000753	C:mating projection membrane; P:plasma membrane fusion involved in cytogamy; C:integral component of membrane; C:mating projection tip; P:cell morphogenesis involved in conjugation with cellular fusion
[BLASTED, MAPPED, ANNOTATED]	Bgt-735-2	prephenate dehydrogenase	723	20	2.63E-179	85	13	P:GO:0006571; C:GO:0033290; F:GO:0008977; P:GO:0006446; F:GO:0004665; C:GO:0005852; F:GO:0003743; P:GO:0001731; C:GO:0016282; C:GO:0005829; P:GO:0055114; F:GO:0031369; F:GO:0070403	P:tyrosine biosynthetic process; C:eukaryotic 48S preinitiation complex; F:prephenate dehydrogenase (NAD+) activity; P:regulation of translational initiation; F:prephenate dehydrogenase (NADP+) activity; C:eukaryotic translation initiation factor 3 complex; F:translation initiation factor activity; P:formation of translation preinitiation complex; C:eukaryotic 43S preinitiation complex; C:cytosol…	EC:1.3.1.12; EC:1.3.1.13	Prephenate dehydrogenase; Prephenate dehydrogenase (NADP(+))
[BLASTED, MAPPED, ANNOTATED]	Bgt-2418	transcription initiation factor subunit	666	20	8.26E-151	84.5	5	F:GO:0003743; P:GO:0046907; P:GO:0006355; P:GO:0006413; C:GO:0005622	F:translation initiation factor activity; P:intracellular transport; P:regulation of transcription, DNA-templated; P:translational initiation; C:intracellular
[BLASTED, MAPPED, ANNOTATED]	Bgt-2831	DNA repair Dds20 Mei5	861	20	6.30E-176	61.45	5	C:GO:0043229; P:GO:0006310; P:GO:0044763; P:GO:0006974; P:GO:0044710	C:intracellular organelle; P:DNA recombination; P:single-organism cellular process; P:cellular response to DNA damage stimulus; P:single-organism metabolic process
[BLASTED, MAPPED, ANNOTATED]	Bgt-644	hormone-sensitive lipase	2103	20	0	75.65	3	P:GO:0008152; C:GO:0016021; F:GO:0016787	P:metabolic process; C:integral component of membrane; F:hydrolase activity
[BLASTED, MAPPED, ANNOTATED]	Bgt-4655	nuclear cap binding subunit 2	546	20	4.48E-97	89.85	4	F:GO:0000166; C:GO:0005846; P:GO:0045292; F:GO:0000339	F:nucleotide binding; C:nuclear cap binding complex; P:mRNA cis splicing, via spliceosome; F:RNA cap binding
[BLASTED]	BgtA-20593	CAS1 appressorium specific	645	20	3.02E-139	62.8
[BLASTED]	BgtAc-30588	hypothetical protein BGT96224_Ac30588	537	3	1.23E-125	68.33
[BLASTED]	BgtA-20092	rRNA-processing CGR1	348	20	2.95E-49	81.55
[BLASTED]	BgtE-5889	secreted effector , partial	381	7	6.41E-86	63.86
[BLASTED, MAPPED, ANNOTATED]	Bgt-2355	ran GTPase activating 1	936	20	1.24E-167	84.6	16	P:GO:0046827; F:GO:0005096; C:GO:0000775; P:GO:0006348; P:GO:0043547; C:GO:0000781; P:GO:0006407; C:GO:0031965; P:GO:0000054; P:GO:0006404; P:GO:0030702; P:GO:0006606; P:GO:0051383; P:GO:0006409; P:GO:0000070; C:GO:0005829	P:positive regulation of protein export from nucleus; F:GTPase activator activity; C:chromosome, centromeric region; P:chromatin silencing at telomere; P:positive regulation of GTPase activity; C:chromosome, telomeric region; P:rRNA export from nucleus; C:nuclear membrane; P:ribosomal subunit export from nucleus; P:RNA import into nucleus; P:chromatin silencing at centromere; P:protein import int…
[BLASTED, MAPPED]	Bgt-20027-4	hypothetical protein (TE5)	341	2	2.64E-32	77.5	2	F:GO:0003676; P:GO:0015074	F:nucleic acid binding; P:DNA integration
[BLASTED, MAPPED]	Bgt-4325	BRCT domain-containing	2391	20	0	62.6	4	F:GO:0003677; C:GO:0005634; F:GO:0008270; P:GO:0006351	F:DNA binding; C:nucleus; F:zinc ion binding; P:transcription, DNA-templated
[BLASTED, MAPPED, ANNOTATED]	BgtA-20006	Nucleolar 16	684	20	1.95E-150	67.2	2	P:GO:0042273; C:GO:0005730	P:ribosomal large subunit biogenesis; C:nucleolus
[NO-BLAST]	Bgt-20571	---NA---	297
[BLASTED]	Bgt-5513	Hypercellular A	4446	20	0	70.45
[BLASTED, MAPPED]	Bgt-4705	spx domain-containing	1257	20	0	58.1	2	C:GO:0016020; C:GO:0016021	C:membrane; C:integral component of membrane
[BLASTED, MAPPED]	Bgt-371	oxidation resistance 1	924	20	0	68.6	3	F:GO:0016491; P:GO:0055114; F:GO:0016972	F:oxidoreductase activity; P:oxidation-reduction process; F:thiol oxidase activity
[NO-BLAST]	Bgt-20596	---NA---	153
[BLASTED, MAPPED, ANNOTATED]	Bgt-2863	cysteine ase	1710	20	0	73.15	5	F:GO:0004843; C:GO:0005634; F:GO:0043130; F:GO:0019784; P:GO:0071108	F:thiol-dependent ubiquitin-specific protease activity; C:nucleus; F:ubiquitin binding; F:NEDD8-specific protease activity; P:protein K48-linked deubiquitination
[BLASTED, MAPPED, ANNOTATED]	Bgt-3055	#NAME?	1362	20	0	70.6	1	C:GO:0016020	C:membrane
[NO-BLAST]	Bgt-20628	---NA---	153
[BLASTED]	Bgt-3472	hypothetical protein BGT96224_3472	171	2	5.67E-32	95
[BLASTED, MAPPED]	Bgt-4148	DUF500 domain-containing	1890	20	0	67.6	3	F:GO:0035091; C:GO:0032587; P:GO:1900027	F:phosphatidylinositol binding; C:ruffle membrane; P:regulation of ruffle assembly
[BLASTED, MAPPED, ANNOTATED]	Bgt-1767	glycosyltransferase family 90	1803	20	0	79.75	4	C:GO:0016021; C:GO:0012505; F:GO:0046527; P:GO:0006664	C:integral component of membrane; C:endomembrane system; F:glucosyltransferase activity; P:glycolipid metabolic process	EC:2.4.1	Glycosyltransferases
[BLASTED, MAPPED, ANNOTATED]	Bgt-893	geranylgeranyl pyrophosphate synthase	1176	20	0	78.6	2	P:GO:0008299; F:GO:0016740	P:isoprenoid biosynthetic process; F:transferase activity
[BLASTED, MAPPED, ANNOTATED]	Bgt-420	monosaccharide transporter	2340	20	0	80.6	7	P:GO:0070085; C:GO:0005887; P:GO:0015992; F:GO:0005351; P:GO:0046323; F:GO:0005355; P:GO:1904659	P:glycosylation; C:integral component of plasma membrane; P:proton transport; F:sugar:proton symporter activity; P:glucose import; F:glucose transmembrane transporter activity; P:glucose transmembrane transport
[BLASTED, MAPPED]	Bgt-2956	hypothetical protein BGT96224_2956	752	20	3.43E-175	61.25	8	C:GO:0005789; F:GO:0016757; C:GO:0016020; C:GO:0016021; P:GO:0006486; P:GO:0018279; C:GO:0005783; F:GO:0016740	C:endoplasmic reticulum membrane; F:transferase activity, transferring glycosyl groups; C:membrane; C:integral component of membrane; P:protein glycosylation; P:protein N-linked glycosylation via asparagine; C:endoplasmic reticulum; F:transferase activity
[BLASTED, MAPPED]	Bgt-5059	pt repeat family	2238	20	0	63.75	2	C:GO:0016020; C:GO:0016021	C:membrane; C:integral component of membrane
[NO-BLAST]	Bgt-20434	---NA---	235
[BLASTED, MAPPED, ANNOTATED]	Bgt-3443	WD repeat	1300	20	0	67.1	2	C:GO:0097361; P:GO:0016226	C:CIA complex; P:iron-sulfur cluster assembly
[BLASTED, MAPPED, ANNOTATED]	Bgt-2691	vacuolar sorting-associated	1276	20	0	61.65	1	C:GO:0016021	C:integral component of membrane
[BLASTED, MAPPED, ANNOTATED]	Bgt-4076	DNA excision repair ERCC-4	2817	20	0	85.15	13	P:GO:0006296; P:GO:1901255; P:GO:0000736; P:GO:0000724; P:GO:0006277; P:GO:0000712; P:GO:0000710; C:GO:0044732; F:GO:0003684; F:GO:0003697; P:GO:0007534; C:GO:0000110; F:GO:1990599	P:nucleotide-excision repair, DNA incision, 5'-to lesion; P:nucleotide-excision repair involved in interstrand cross-link repair; P:double-strand break repair via single-strand annealing, removal of nonhomologous ends; P:double-strand break repair via homologous recombination; P:DNA amplification; P:resolution of meiotic recombination intermediates; P:meiotic mismatch repair; C:mitotic spindle po…
[BLASTED, MAPPED, ANNOTATED]	Bgt-3839	upf0658 golgi apparatus membrane	1161	20	0	81.15	1	C:GO:0016021	C:integral component of membrane
[BLASTED, MAPPED, ANNOTATED]	Bgt-5386	HHK1, histidine kinase-group X	4453	20	0	72.15	3	P:GO:0007165; F:GO:0004672; P:GO:0006468	P:signal transduction; F:protein kinase activity; P:protein phosphorylation
[BLASTED]	Bgt-295	TIM complex component Tim54	1383	20	0	69.6
[BLASTED, MAPPED]	Bgt-1228	F1F0 ATP synthase assembly Atp10	999	20	0	78.9	2	C:GO:0031305; C:GO:0005739	C:integral component of mitochondrial inner membrane; C:mitochondrion
[BLASTED, MAPPED, ANNOTATED]	Bgt-478	C2H2 transcription factor Swi5	693	20	1.08E-113	60.9	1	F:GO:0005488	F:binding
[NO-BLAST]	Bgt-20177	---NA---	178
[BLASTED, MAPPED, ANNOTATED]	Bgt-2181	UV excision repair Rad23	1143	20	0	69.5	6	C:GO:0005634; P:GO:0043161; P:GO:0033554; P:GO:0044763; F:GO:0005488; P:GO:0044710	C:nucleus; P:proteasome-mediated ubiquitin-dependent protein catabolic process; P:cellular response to stress; P:single-organism cellular process; F:binding; P:single-organism metabolic process
[BLASTED]	Bgt-1916-2	Vacuolar ATPase assembly VMA22	225	20	2.25E-44	78.5
[BLASTED, MAPPED, ANNOTATED]	Bgt-3858	tRNA-dihydrouridine synthase B	2154	20	0	81.05	7	C:GO:0005634; F:GO:0017150; P:GO:0002943; F:GO:0046872; F:GO:0050660; C:GO:0005829; P:GO:0055114	C:nucleus; F:tRNA dihydrouridine synthase activity; P:tRNA dihydrouridine synthesis; F:metal ion binding; F:flavin adenine dinucleotide binding; C:cytosol; P:oxidation-reduction process
[BLASTED]	BgtE-5689	secreted effector	669	20	2.00E-162	70.85
[BLASTED, MAPPED, ANNOTATED]	Bgt-5369	serine carboxypeptidase	1668	20	0	83.1	5	C:GO:0005802; P:GO:0006915; C:GO:0016021; F:GO:0004185; P:GO:0051603	C:trans-Golgi network; P:apoptotic process; C:integral component of membrane; F:serine-type carboxypeptidase activity; P:proteolysis involved in cellular protein catabolic process	EC:3.4.16	Acting on peptide bonds (peptidases)
[BLASTED, MAPPED]	Bgt-2485	hypothetical protein BGT96224_2485	1209	20	0	66.7	3	P:GO:0008150; C:GO:0005575; F:GO:0003674	P:biological_process; C:cellular_component; F:molecular_function
[NO-BLAST]	Bgt-20969	---NA---	180
[NO-BLAST]	Bgt-20305	---NA---	196
[BLASTED]	Bgt-2171	hypothetical protein BGT96224_2171	2497	12	0	58.08
[NO-BLAST]	Bgt-20617	---NA---	159
[BLASTED, MAPPED, ANNOTATED]	Bgt-4273	dsDNA-binding PDCD5	486	20	1.18E-98	75.4	1	F:GO:0003677	F:DNA binding
[BLASTED, MAPPED, ANNOTATED]	Bgt-3847	serine threonine- phosphatase PP-Z	1590	20	0	80.95	10	C:GO:0005634; P:GO:0030007; F:GO:0004724; F:GO:0046872; F:GO:0048037; P:GO:0043462; P:GO:0006470; P:GO:0006883; C:GO:0005783; C:GO:0005773	C:nucleus; P:cellular potassium ion homeostasis; F:magnesium-dependent protein serine/threonine phosphatase activity; F:metal ion binding; F:cofactor binding; P:regulation of ATPase activity; P:protein dephosphorylation; P:cellular sodium ion homeostasis; C:endoplasmic reticulum; C:vacuole
[BLASTED, MAPPED, ANNOTATED]	Bgt-108-2	CTD kinase subunit alpha	2183	20	0	81.95	3	F:GO:0005524; F:GO:0004672; P:GO:0006468	F:ATP binding; F:protein kinase activity; P:protein phosphorylation
[BLASTED, MAPPED, ANNOTATED]	Bgt-266	hypothetical protein BGT96224_266	579	20	3.92E-136	60.75	1	C:GO:0016021	C:integral component of membrane
[BLASTED, MAPPED, ANNOTATED]	Bgt-3586	KH domain RNA-binding	1098	20	0	87.3	8	P:GO:0070935; F:GO:0035925; P:GO:0008298; P:GO:0043409; C:GO:0000932; C:GO:0005829; P:GO:0007004; C:GO:0000784	P:3'-UTR-mediated mRNA stabilization; F:mRNA 3'-UTR AU-rich region binding; P:intracellular mRNA localization; P:negative regulation of MAPK cascade; C:P-body; C:cytosol; P:telomere maintenance via telomerase; C:nuclear chromosome, telomeric region
[BLASTED, MAPPED]	Bgt-648	membrane transporter	373	20	8.10E-81	59.3	4	P:GO:0055085; C:GO:0016020; C:GO:0016021; P:GO:0008643	P:transmembrane transport; C:membrane; C:integral component of membrane; P:carbohydrate transport
[BLASTED]	Bgt-4001	transcription-silencing clr2	1857	20	0	65.65
[BLASTED, MAPPED]	BgtA-20875	phosphopentothenoylcysteine decarboxylase	726	20	4.88E-177	72.4	2	F:GO:0003824; P:GO:0008152	F:catalytic activity; P:metabolic process
[BLASTED, MAPPED, ANNOTATED]	BgtA-20267	integral membrane	1470	20	0	54.5	1	C:GO:0016021	C:integral component of membrane
[BLASTED, MAPPED, ANNOTATED]	Bgt-20660-3	hypothetical protein MBM_04862	284	3	2.44E-29	73	1	F:GO:0005488	F:binding
[BLASTED]	Bgt-3870	hypothetical protein BGT96224_3870	792	20	0	66.75
[BLASTED, MAPPED, ANNOTATED]	Bgt-4740	Glutamine synthetase	1044	20	0	93.25	10	C:GO:0005634; F:GO:0005524; P:GO:0019740; C:GO:0005829; P:GO:0006542; P:GO:0019676; P:GO:0016310; F:GO:0016301; F:GO:0004356; P:GO:0006995	C:nucleus; F:ATP binding; P:nitrogen utilization; C:cytosol; P:glutamine biosynthetic process; P:ammonia assimilation cycle; P:phosphorylation; F:kinase activity; F:glutamate-ammonia ligase activity; P:cellular response to nitrogen starvation	EC:6.3.1.2	Glutamate--ammonia ligase
[BLASTED, MAPPED, ANNOTATED]	Bgt-4252	HECT domain	3795	20	0	66.9	2	F:GO:0003824; P:GO:0016567	F:catalytic activity; P:protein ubiquitination
[BLASTED, MAPPED, ANNOTATED]	Bgt-1659	translation initiation factor eIF-2B subunit alpha	906	20	0	76.9	8	F:GO:0003743; P:GO:0019509; F:GO:0005085; F:GO:0046523; C:GO:0005851; P:GO:0006413; P:GO:0006446; P:GO:0043547	F:translation initiation factor activity; P:L-methionine salvage from methylthioadenosine; F:guanyl-nucleotide exchange factor activity; F:S-methyl-5-thioribose-1-phosphate isomerase activity; C:eukaryotic translation initiation factor 2B complex; P:translational initiation; P:regulation of translational initiation; P:positive regulation of GTPase activity	EC:5.3.1.23	S-methyl-5-thioribose-1-phosphate isomerase
[BLASTED]	BgtA-20578	hypothetical protein BGT96224_A20578	1281	20	0	54.85
[BLASTED, MAPPED, ANNOTATED]	BgtA-20513	hypothetical protein BGT96224_A20513	480	20	2.83E-92	53.85	1	C:GO:0016021	C:integral component of membrane
[NO-BLAST]	Bgt-20401	---NA---	210
[NO-BLAST]	Bgt-20397	---NA---	162
[BLASTED, MAPPED]	Bgt-2125	hypothetical protein BGT96224_2125	245	18	7.49E-43	66.17	4	P:GO:0034551; F:GO:0043022; C:GO:0061671; C:GO:0005761	P:mitochondrial respiratory chain complex III assembly; F:ribosome binding; C:Cbp3p-Cbp6 complex; C:mitochondrial ribosome
[BLASTED, MAPPED, ANNOTATED]	Bgt-5228	spindle pole body component alp4	2772	20	0	83.95	17	C:GO:0000928; C:GO:0031021; C:GO:0000923; P:GO:0007020; F:GO:0005200; P:GO:0090063; C:GO:0044732; C:GO:0005822; C:GO:0005634; C:GO:0005824; P:GO:0030473; P:GO:0033566; P:GO:0071963; C:GO:0005829; P:GO:0034631; P:GO:0031122; P:GO:0090307	C:gamma-tubulin small complex, spindle pole body; C:interphase microtubule organizing center; C:equatorial microtubule organizing center; P:microtubule nucleation; F:structural constituent of cytoskeleton; P:positive regulation of microtubule nucleation; C:mitotic spindle pole body; C:inner plaque of spindle pole body; C:nucleus; C:outer plaque of spindle pole body; P:nuclear migration along micr…
[BLASTED, MAPPED, ANNOTATED]	Bgt-3156	C2H2 finger domain-containing	1221	20	0	70.05	2	F:GO:0003676; F:GO:0046872	F:nucleic acid binding; F:metal ion binding
[BLASTED, MAPPED, ANNOTATED]	Bgt-2251	ER membrane	1314	20	0	78	5	C:GO:0005789; C:GO:0016021; P:GO:0044763; P:GO:0006996; P:GO:0010256	C:endoplasmic reticulum membrane; C:integral component of membrane; P:single-organism cellular process; P:organelle organization; P:endomembrane system organization
[BLASTED]	BgtE-20066	CSEP0048 effector	327	1	7.84E-10	52
[BLASTED, MAPPED, ANNOTATED]	Bgt-197	FACT complex subunit spt-16	2612	20	0	92.15	5	C:GO:0035101; P:GO:0006508; P:GO:0043486; F:GO:0004177; C:GO:0044732	C:FACT complex; P:proteolysis; P:histone exchange; F:aminopeptidase activity; C:mitotic spindle pole body	EC:3.4.11	Acting on peptide bonds (peptidases)
[BLASTED, MAPPED, ANNOTATED]	Bgt-2984	diacylglycerol acyltransferase DGAT2	1581	20	0	83.2	4	C:GO:0005789; C:GO:0016021; P:GO:0019432; F:GO:0004144	C:endoplasmic reticulum membrane; C:integral component of membrane; P:triglyceride biosynthetic process; F:diacylglycerol O-acyltransferase activity	EC:2.3.1.20	Diacylglycerol O-acyltransferase
[BLASTED]	Bgt-4540	hypothetical protein BGT96224_4540	657	20	1.75E-159	59.7
[BLASTED, MAPPED, ANNOTATED]	Bgt-189	U2 small nuclear ribonucleo A	744	20	2.44E-179	86.3	6	C:GO:0005681; C:GO:0005829; C:GO:0019013; C:GO:0005686; F:GO:0030620; P:GO:0000398	C:spliceosomal complex; C:cytosol; C:viral nucleocapsid; C:U2 snRNP; F:U2 snRNA binding; P:mRNA splicing, via spliceosome
[BLASTED, MAPPED, ANNOTATED]	Bgt-383	1,3-beta-glucan synthase component FKS1	5850	20	0	92.6	5	F:GO:0003843; F:GO:0030170; P:GO:0006075; C:GO:0016021; C:GO:0000148	F:1,3-beta-D-glucan synthase activity; F:pyridoxal phosphate binding; P:(1->3)-beta-D-glucan biosynthetic process; C:integral component of membrane; C:1,3-beta-D-glucan synthase complex	EC:2.4.1.34	1,3-beta-glucan synthase
[BLASTED, MAPPED]	BgtA-20314	Bromodomain containing	1944	20	0	61.45	1	F:GO:0003677	F:DNA binding
[BLASTED]	Bgt-3876	pathogenesis associated Cap20,	573	20	4.91E-134	74.05
[BLASTED, MAPPED, ANNOTATED]	Bgt-992	BAR domain-containing	963	20	0	87.95	1	C:GO:0005737	C:cytoplasm
[BLASTED, MAPPED, ANNOTATED]	Bgt-630	Arginyl-tRNA synthetase	1879	20	0	89.9	5	F:GO:0005524; F:GO:0004814; C:GO:0005737; P:GO:0006420; F:GO:0016740	F:ATP binding; F:arginine-tRNA ligase activity; C:cytoplasm; P:arginyl-tRNA aminoacylation; F:transferase activity	EC:6.1.1.19	Arginine--tRNA ligase
[BLASTED, MAPPED, ANNOTATED]	Bgt-1215	glucan -beta-glucosidase precursor	1245	20	0	76.5	8	P:GO:0009251; P:GO:0031505; F:GO:0004338; C:GO:0009277; P:GO:0006073; C:GO:0016021; C:GO:0005576; C:GO:0009986	P:glucan catabolic process; P:fungal-type cell wall organization; F:glucan exo-1,3-beta-glucosidase activity; C:fungal-type cell wall; P:cellular glucan metabolic process; C:integral component of membrane; C:extracellular region; C:cell surface	EC:3.2.1.58	Glucan 1,3-beta-glucosidase
[BLASTED, MAPPED, ANNOTATED]	Bgt-4928	acid phosphatase	1221	20	0	72.5	6	F:GO:0016616; F:GO:0046872; C:GO:0016020; F:GO:0016791; P:GO:0055114; P:GO:0044237	F:oxidoreductase activity, acting on the CH-OH group of donors, NAD or NADP as acceptor; F:metal ion binding; C:membrane; F:phosphatase activity; P:oxidation-reduction process; P:cellular metabolic process	EC:3.1.3.41	4-nitrophenylphosphatase
[BLASTED, MAPPED, ANNOTATED]	BgtA-20153	cytochrome P450	747	20	0	59.4	4	F:GO:0005506; F:GO:0016705; P:GO:0055114; F:GO:0020037	F:iron ion binding; F:oxidoreductase activity, acting on paired donors, with incorporation or reduction of molecular oxygen; P:oxidation-reduction process; F:heme binding
[BLASTED, MAPPED]	Bgt-578	SMAD FHA	1087	20	0	72.2	2	C:GO:0016020; C:GO:0016021	C:membrane; C:integral component of membrane
[BLASTED, MAPPED, ANNOTATED]	Bgt-1157	kinesin heavy chain	2778	20	0	86.6	13	P:GO:0008152; C:GO:0005871; F:GO:0008574; P:GO:0006886; P:GO:0007018; P:GO:0000301; C:GO:0005874; F:GO:0008017; F:GO:0005524; P:GO:0030705; C:GO:0005938; P:GO:0000281; P:GO:0071963	P:metabolic process; C:kinesin complex; F:ATP-dependent microtubule motor activity, plus-end-directed; P:intracellular protein transport; P:microtubule-based movement; P:retrograde transport, vesicle recycling within Golgi; C:microtubule; F:microtubule binding; F:ATP binding; P:cytoskeleton-dependent intracellular transport; C:cell cortex; P:mitotic cytokinesis; P:establishment or maintenance of …	EC:3.6.4.4	Plus-end-directed kinesin ATPase
[BLASTED, MAPPED]	Bgt-5463	acetylserotonin methytransferase	1848	20	0	61.05	4	P:GO:0008152; C:GO:0016020; C:GO:0016021; F:GO:0016740	P:metabolic process; C:membrane; C:integral component of membrane; F:transferase activity
[BLASTED, MAPPED, ANNOTATED]	Bgt-2714	tubulin gamma chain	1326	20	0	96.9	17	C:GO:0000928; C:GO:0031021; C:GO:0000923; P:GO:0007020; P:GO:0008152; F:GO:0005200; C:GO:0044732; C:GO:0005874; C:GO:0005822; F:GO:0005525; C:GO:0005634; C:GO:0005824; P:GO:1902408; F:GO:0003924; P:GO:0000070; P:GO:0030472; P:GO:0031122	C:gamma-tubulin small complex, spindle pole body; C:interphase microtubule organizing center; C:equatorial microtubule organizing center; P:microtubule nucleation; P:metabolic process; F:structural constituent of cytoskeleton; C:mitotic spindle pole body; C:microtubule; C:inner plaque of spindle pole body; F:GTP binding; C:nucleus; C:outer plaque of spindle pole body; P:mitotic cytokinesis, site …
[BLASTED, MAPPED, ANNOTATED]	BgtE-5638	secreted effector	504	3	8.12E-77	89.33	1	P:GO:0031505	P:fungal-type cell wall organization
[BLASTED]	Bgt-489	wd domain containing	2583	20	0	62.55
[BLASTED, MAPPED]	BgtA-20150	prenylated Rab acceptor 1	1146	12	0	60.58	2	C:GO:0016020; C:GO:0016021	C:membrane; C:integral component of membrane
[BLASTED, MAPPED, ANNOTATED]	Bgt-1161	glycosyltransferase family 22	1737	20	0	72.4	3	F:GO:0000030; P:GO:0097502; C:GO:0016021	F:mannosyltransferase activity; P:mannosylation; C:integral component of membrane	EC:2.4.1	Glycosyltransferases
[BLASTED]	Bgt-4330	metallo-dependent phosphatase	3924	20	0	66.85
[BLASTED, MAPPED, ANNOTATED]	Bgt-5005	Pho85 cyclin of the Pcl12-like subfamily	1281	20	0	73.7	1	P:GO:0051726	P:regulation of cell cycle
[NO-BLAST]	Bgt-20845	---NA---	231
[NO-BLAST]	Bgt-20203	---NA---	154
[BLASTED, MAPPED]	Bgt-2826	La domain family	3327	20	0	62.1	1	F:GO:0003677	F:DNA binding
[BLASTED, MAPPED, ANNOTATED]	Bgt-711-2	CMGC MAPK kinase	753	20	4.13E-175	98.85	4	F:GO:0005524; P:GO:0000165; F:GO:0004707; C:GO:0005622	F:ATP binding; P:MAPK cascade; F:MAP kinase activity; C:intracellular	EC:2.7.11.24	Mitogen-activated protein kinase
[BLASTED, MAPPED]	Bgt-3821	pci domain-containing	570	20	1.17E-101	68.15	2	C:GO:0016020; C:GO:0016021	C:membrane; C:integral component of membrane
[BLASTED, MAPPED]	Bgt-3056	DUF408 domain	852	20	0	63.8	4	F:GO:0004721; P:GO:0008152; P:GO:0006470; F:GO:0016787	F:phosphoprotein phosphatase activity; P:metabolic process; P:protein dephosphorylation; F:hydrolase activity
[BLASTED, MAPPED, ANNOTATED]	Bgt-3271	DASH complex subunit Dad2	405	20	2.79E-90	73.35	3	C:GO:0072686; C:GO:0042729; P:GO:0007067	C:mitotic spindle; C:DASH complex; P:mitotic nuclear division
[BLASTED, MAPPED]	Bgt-3493	hypothetical protein BGT96224_3493	930	20	0	67.05	2	P:GO:0016310; F:GO:0016301	P:phosphorylation; F:kinase activity
[BLASTED, MAPPED, ANNOTATED]	Bgt-5295	vacuolar sorting-associated vps13	3705	20	0	75.75	8	P:GO:0030437; C:GO:0043231; P:GO:0016482; P:GO:0007034; C:GO:0044444; P:GO:0033365; C:GO:0019898; P:GO:0006886	P:ascospore formation; C:intracellular membrane-bounded organelle; P:cytosolic transport; P:vacuolar transport; C:cytoplasmic part; P:protein localization to organelle; C:extrinsic component of membrane; P:intracellular protein transport
[BLASTED]	BgtE-6051	candidate secreted effector	1041	20	0	78.65
[BLASTED, MAPPED]	Bgt-2349	c2h2 type zinc finger domain	816	20	1.37E-179	66.05	4	P:GO:0008150; F:GO:0046872; C:GO:0005575; F:GO:0003674	P:biological_process; F:metal ion binding; C:cellular_component; F:molecular_function
[BLASTED, MAPPED, ANNOTATED]	Bgt-3291	Hect, E3 ligase catalytic	3627	20	0	69.25	4	F:GO:0004842; C:GO:0044464; F:GO:0016874; P:GO:0016567	F:ubiquitin-protein transferase activity; C:cell part; F:ligase activity; P:protein ubiquitination
[BLASTED, MAPPED, ANNOTATED]	Bgt-3058	ER membrane DUF1077 domain	546	20	1.30E-116	78.5	2	C:GO:0016021; C:GO:0005783	C:integral component of membrane; C:endoplasmic reticulum
[BLASTED, MAPPED]	BgtA-21316	F-box domain-containing	1692	20	0	67.2	1	C:GO:0005575	C:cellular_component
[NO-BLAST]	Bgt-20312	---NA---	357
[BLASTED]	BgtAc-30797	hypothetical protein BGT96224_Ac30797	1056	3	0	82
[BLASTED, MAPPED, ANNOTATED]	Bgt-3937	molybdenum cofactor sulfurase	2430	20	0	72.05	2	F:GO:0003824; F:GO:0043167	F:catalytic activity; F:ion binding
[BLASTED, MAPPED, ANNOTATED]	Bgt-688	iron copper transporter	258	20	3.02E-52	89	6	C:GO:0005634; P:GO:0006878; P:GO:0034759; C:GO:0005829; P:GO:0030001; F:GO:0016531	C:nucleus; P:cellular copper ion homeostasis; P:regulation of iron ion transmembrane transport; C:cytosol; P:metal ion transport; F:copper chaperone activity
[BLASTED]	Bgt-1403	hypothetical protein BGT96224_1403	468	20	5.27E-84	71.1
[BLASTED]	Bgt-3803	hypothetical protein BGT96224_3803	2562	20	0	60.15
[BLASTED, MAPPED, ANNOTATED]	Bgt-2486	bactericidal permeability-increasing	2220	20	0	70.85	1	F:GO:0008289	F:lipid binding
[BLASTED]	Bgt-20390	hypothetical protein EV44_g3278	374	1	1.70E-23	57
[BLASTED]	Bgt-728	Acetolactate synthase	192	2	1.86E-36	97.5
[BLASTED, MAPPED]	BgtASP-20145	gpi anchored serine-threonine rich	513	20	1.03E-55	73.6	2	C:GO:0016020; C:GO:0016021	C:membrane; C:integral component of membrane
[BLASTED, MAPPED, ANNOTATED]	Bgt-4728	heavy metal translocating p-type atpase	3447	20	0	80.95	9	P:GO:0006879; C:GO:0005887; F:GO:0005524; P:GO:0060003; F:GO:0005507; F:GO:0043682; C:GO:0000329; P:GO:0008152; C:GO:0012510	P:cellular iron ion homeostasis; C:integral component of plasma membrane; F:ATP binding; P:copper ion export; F:copper ion binding; F:copper-transporting ATPase activity; C:fungal-type vacuole membrane; P:metabolic process; C:trans-Golgi network transport vesicle membrane
[BLASTED, MAPPED, ANNOTATED]	Bgt-5170	C6 finger domain-containing	2226	20	0	76.3	1	P:GO:0006355	P:regulation of transcription, DNA-templated
[BLASTED]	BgtE-20064	secreted effector	375	4	5.33E-25	63.5
[BLASTED, MAPPED, ANNOTATED]	BgtA-21516	deoxycytidylate deaminase	627	20	1.71E-151	68.05	3	F:GO:0003824; P:GO:0006221; C:GO:0044424	F:catalytic activity; P:pyrimidine nucleotide biosynthetic process; C:intracellular part
[BLASTED, MAPPED]	BgtA-20949	c6 zinc finger domain	822	20	0	55.9	10	P:GO:0008150; C:GO:0005634; F:GO:0008270; P:GO:0006749; P:GO:0006355; C:GO:0005575; F:GO:0003674; F:GO:0000981; P:GO:0006357; F:GO:0003840	P:biological_process; C:nucleus; F:zinc ion binding; P:glutathione metabolic process; P:regulation of transcription, DNA-templated; C:cellular_component; F:molecular_function; F:RNA polymerase II transcription factor activity, sequence-specific DNA binding; P:regulation of transcription from RNA polymerase II promoter; F:gamma-glutamyltransferase activity
[BLASTED, MAPPED, ANNOTATED]	Bgt-2366	ribosomal L6	756	20	0	77.25	4	F:GO:0003735; P:GO:0002181; F:GO:0019843; C:GO:0005762	F:structural constituent of ribosome; P:cytoplasmic translation; F:rRNA binding; C:mitochondrial large ribosomal subunit
[BLASTED, MAPPED, ANNOTATED]	Bgt-16-2	extracellular chitinase	318	20	1.19E-54	81.45	5	F:GO:0004568; P:GO:0005975; F:GO:0008061; P:GO:0006032; C:GO:0016021	F:chitinase activity; P:carbohydrate metabolic process; F:chitin binding; P:chitin catabolic process; C:integral component of membrane	EC:3.2.1.14	Chitinase
[BLASTED, MAPPED, ANNOTATED]	Bgt-1431	ATP-dependent RNA helicase ded1	1668	20	0	82.95	4	F:GO:0003676; F:GO:0005524; P:GO:0010501; F:GO:0004004	F:nucleic acid binding; F:ATP binding; P:RNA secondary structure unwinding; F:ATP-dependent RNA helicase activity
[BLASTED, MAPPED, ANNOTATED]	Bgt-2417-2	C2H2 and C2HC zinc finger	237	20	5.85E-33	86.25	11	P:GO:0033173; C:GO:0005634; F:GO:0001077; F:GO:0046872; F:GO:0000978; C:GO:0005829; P:GO:0006366; P:GO:0045944; P:GO:0030644; F:GO:0071889; P:GO:0006874	P:calcineurin-NFAT signaling cascade; C:nucleus; F:transcriptional activator activity, RNA polymerase II core promoter proximal region sequence-specific binding; F:metal ion binding; F:RNA polymerase II core promoter proximal region sequence-specific DNA binding; C:cytosol; P:transcription from RNA polymerase II promoter; P:positive regulation of transcription from RNA polymerase II promoter; P:c…
[BLASTED, MAPPED]	Bgt-4762	transcription factor	4173	20	0	68.95	2	C:GO:0016020; C:GO:0016021	C:membrane; C:integral component of membrane
[BLASTED]	Bgt-1521	hypothetical protein BGT96224_1521	156	1	5.40E-27	100
[BLASTED]	Bgt-3379	phospholipase A2	1056	20	0	67.55
[BLASTED, MAPPED, ANNOTATED]	Bgt-1613	exosome complex exonuclease rrp45	912	20	0	78.6	5	C:GO:0043229; P:GO:0090305; F:GO:0004527; C:GO:0032991; C:GO:0044444	C:intracellular organelle; P:nucleic acid phosphodiester bond hydrolysis; F:exonuclease activity; C:macromolecular complex; C:cytoplasmic part
[BLASTED, MAPPED, ANNOTATED]	Bgt-1866	palmitoyltransferase swf1	936	20	0	73.45	8	P:GO:0044802; F:GO:0008270; F:GO:0019706; C:GO:0043231; P:GO:0008152; C:GO:0016021; C:GO:0012505; C:GO:0044444	P:single-organism membrane organization; F:zinc ion binding; F:protein-cysteine S-palmitoyltransferase activity; C:intracellular membrane-bounded organelle; P:metabolic process; C:integral component of membrane; C:endomembrane system; C:cytoplasmic part	EC:2.3.1.225	Protein S-acyltransferase
[BLASTED]	BgtE-20047	secreted effector	369	5	2.70E-22	57.2
[BLASTED, MAPPED, ANNOTATED]	BgtA-21343	Zinc transporter 7	1491	20	0	70.7	4	C:GO:0016021; F:GO:0005385; P:GO:0071577; C:GO:0005886	C:integral component of membrane; F:zinc ion transmembrane transporter activity; P:zinc II ion transmembrane transport; C:plasma membrane
[BLASTED, MAPPED, ANNOTATED]	Bgt-3258	Calcipressin family	768	20	4.68E-136	78.5	6	F:GO:0000166; C:GO:0005737; P:GO:0050790; F:GO:0008597; P:GO:0070884; P:GO:0019722	F:nucleotide binding; C:cytoplasm; P:regulation of catalytic activity; F:calcium-dependent protein serine/threonine phosphatase regulator activity; P:regulation of calcineurin-NFAT signaling cascade; P:calcium-mediated signaling
[BLASTED, MAPPED, ANNOTATED]	Bgt-2582	Glyoxal oxidase	2256	20	0	75.95	1	F:GO:0008061	F:chitin binding
[BLASTED, MAPPED, ANNOTATED]	Bgt-20769	serine threonine- kinase Sgk2	251	3	5.38E-26	80.67	3	F:GO:0005524; F:GO:0004672; P:GO:0006468	F:ATP binding; F:protein kinase activity; P:protein phosphorylation
[BLASTED, MAPPED]	Bgt-5123	debranching enzyme	1698	20	0	75.15	2	F:GO:0003824; P:GO:0008152	F:catalytic activity; P:metabolic process
[BLASTED]	Bgt-20167	hypothetical protein BGT96224_Ac31410	259	3	3.74E-26	75
[BLASTED, MAPPED, ANNOTATED]	Bgt-2972	Squalene epoxidase	297	20	5.96E-63	80.25	7	F:GO:0004506; F:GO:0050660; P:GO:0008033; C:GO:0043231; C:GO:0016021; P:GO:0055114; C:GO:0044444	F:squalene monooxygenase activity; F:flavin adenine dinucleotide binding; P:tRNA processing; C:intracellular membrane-bounded organelle; C:integral component of membrane; P:oxidation-reduction process; C:cytoplasmic part	EC:1.14.13.132	Acting on paired donors, with incorporation or reduction of molecular oxygen. The oxygen incorporated need not be derived from O(2)
[BLASTED]	BgtAcSP-30056	CSEP0321 effector	624	2	2.70E-154	71
[BLASTED]	BgtE-10123	secreted effector	1178	20	0	55.65
[BLASTED, MAPPED, ANNOTATED]	Bgt-1459	prolyl-tRNA synthetase	1686	20	0	87.65	4	F:GO:0005524; F:GO:0004827; C:GO:0005829; P:GO:0006433	F:ATP binding; F:proline-tRNA ligase activity; C:cytosol; P:prolyl-tRNA aminoacylation	EC:6.1.1.15	Proline--tRNA ligase
[BLASTED, MAPPED, ANNOTATED]	Bgt-1525	Thioesterase thiol ester dehydrase-isomerase	288	20	6.68E-45	83.85	2	P:GO:0008152; F:GO:0016853	P:metabolic process; F:isomerase activity
[BLASTED]	BgtE-20076	CSEP0184 effector	339	1	8.23E-18	53
[BLASTED, MAPPED, ANNOTATED]	Bgt-4482	RING finger domain containing	1279	20	0	66.05	2	F:GO:0008270; C:GO:0005737	F:zinc ion binding; C:cytoplasm
[BLASTED, MAPPED, ANNOTATED]	Bgt-5367	lon protease like 2, peroxisomal	2709	20	0	81.2	8	F:GO:0005524; P:GO:0016558; P:GO:0006515; F:GO:0004252; P:GO:0016485; C:GO:0005782; F:GO:0004176; C:GO:0005840	F:ATP binding; P:protein import into peroxisome matrix; P:misfolded or incompletely synthesized protein catabolic process; F:serine-type endopeptidase activity; P:protein processing; C:peroxisomal matrix; F:ATP-dependent peptidase activity; C:ribosome	EC:3.4.21	Acting on peptide bonds (peptidases)
[BLASTED, MAPPED, ANNOTATED]	Bgt-1945	dna-directed rna polymerases i	489	20	7.01E-67	88.65	11	F:GO:0001056; F:GO:0003677; C:GO:0005736; F:GO:0001055; F:GO:0001054; P:GO:0006383; P:GO:0006360; C:GO:0005829; P:GO:0006366; C:GO:0005666; C:GO:0005665	F:RNA polymerase III activity; F:DNA binding; C:DNA-directed RNA polymerase I complex; F:RNA polymerase II activity; F:RNA polymerase I activity; P:transcription from RNA polymerase III promoter; P:transcription from RNA polymerase I promoter; C:cytosol; P:transcription from RNA polymerase II promoter; C:DNA-directed RNA polymerase III complex; C:DNA-directed RNA polymerase II, core complex
[BLASTED]	Bgt-5520	F-box domain	663	15	2.96E-161	55.53
[BLASTED, MAPPED, ANNOTATED]	Bgt-1966	mfs multidrug transporter	2367	20	0	74.8	2	P:GO:0055085; C:GO:0016021	P:transmembrane transport; C:integral component of membrane
[BLASTED, MAPPED, ANNOTATED]	Bgt-1332	NEDD8-conjugating enzyme UBC12	558	20	3.88E-134	88.6	7	C:GO:0005634; F:GO:0005524; C:GO:0005829; P:GO:0045116; F:GO:0019788; F:GO:0016874; P:GO:0007346	C:nucleus; F:ATP binding; C:cytosol; P:protein neddylation; F:NEDD8 transferase activity; F:ligase activity; P:regulation of mitotic cell cycle
[BLASTED, MAPPED, ANNOTATED]	Bgt-5230	5-oxoprolinase	3987	20	0	84.65	4	P:GO:0006749; F:GO:0035091; F:GO:0017168; F:GO:0045735	P:glutathione metabolic process; F:phosphatidylinositol binding; F:5-oxoprolinase (ATP-hydrolyzing) activity; F:nutrient reservoir activity	EC:3.5.2.9	5-oxoprolinase (ATP-hydrolyzing)
[BLASTED, MAPPED, ANNOTATED]	Bgt-1334	nuclear polyadenylated rna-binding nab2	1545	20	0	70.4	7	C:GO:0005634; C:GO:0005737; F:GO:0008143; P:GO:1900364; P:GO:0010467; P:GO:0043488; F:GO:0044822	C:nucleus; C:cytoplasm; F:poly(A) binding; P:negative regulation of mRNA polyadenylation; P:gene expression; P:regulation of mRNA stability; F:poly(A) RNA binding
[BLASTED, MAPPED]	Bgt-2682	hypothetical protein BGT96224_2682	1863	20	0	59.75	2	C:GO:0016020; C:GO:0016021	C:membrane; C:integral component of membrane
[BLASTED, MAPPED, ANNOTATED]	Bgt-2376	phosphatidylinositol:UDP- c transferase PIG-C	1404	20	0	77.25	5	C:GO:0005789; P:GO:0006506; C:GO:0000506; C:GO:0016021; F:GO:0017176	C:endoplasmic reticulum membrane; P:GPI anchor biosynthetic process; C:glycosylphosphatidylinositol-N-acetylglucosaminyltransferase (GPI-GnT) complex; C:integral component of membrane; F:phosphatidylinositol N-acetylglucosaminyltransferase activity	EC:2.4.1.198	Phosphatidylinositol N-acetylglucosaminyltransferase
[BLASTED, MAPPED, ANNOTATED]	Bgt-1877	E3 ubiquitin- ligase	987	20	0	70.5	1	C:GO:0016020	C:membrane
[BLASTED]	Bgt-4370	30 kDa heat shock	579	20	1.99E-107	82.95
[BLASTED, MAPPED, ANNOTATED]	Bgt-1279	ribonucleotide reductase small subunit	1176	20	0	92.9	11	C:GO:0005634; P:GO:0006240; C:GO:0016021; C:GO:0005829; F:GO:0051063; P:GO:0055114; P:GO:0009212; P:GO:0042278; C:GO:0005971; P:GO:0046704; P:GO:0009216	C:nucleus; P:dCDP biosynthetic process; C:integral component of membrane; C:cytosol; F:CDP reductase activity; P:oxidation-reduction process; P:pyrimidine deoxyribonucleoside triphosphate biosynthetic process; P:purine nucleoside metabolic process; C:ribonucleoside-diphosphate reductase complex; P:CDP metabolic process; P:purine deoxyribonucleoside triphosphate biosynthetic process
[BLASTED, MAPPED, ANNOTATED]	Bgt-4523	apoptosis-inducing TAF9-like domain 1 family	381	20	4.53E-83	78.15	1	F:GO:0046982	F:protein heterodimerization activity
[NO-BLAST]	Bgt-20483	---NA---	162
[BLASTED, MAPPED, ANNOTATED]	Bgt-2315-2	Rad17 cell cycle checkpoint	1680	20	0	69.45	3	C:GO:0005634; P:GO:0006281; P:GO:0044773	C:nucleus; P:DNA repair; P:mitotic DNA damage checkpoint
[BLASTED, MAPPED, ANNOTATED]	Bgt-3279	26S protease regulatory subunit 4	1389	20	0	95.7	13	C:GO:0008540; P:GO:0045842; C:GO:0061638; F:GO:0008233; P:GO:0006511; C:GO:0005634; F:GO:0005524; P:GO:0031503; P:GO:0043171; P:GO:0070651; P:GO:0070682; C:GO:0005829; F:GO:0036402	C:proteasome regulatory particle, base subcomplex; P:positive regulation of mitotic metaphase/anaphase transition; C:CENP-A containing chromatin; F:peptidase activity; P:ubiquitin-dependent protein catabolic process; C:nucleus; F:ATP binding; P:protein complex localization; P:peptide catabolic process; P:nonfunctional rRNA decay; P:proteasome regulatory particle assembly; C:cytosol; F:proteasome-…
[BLASTED, MAPPED]	BgtA-20440	hypothetical protein BGT96224_A20440	2148	20	0	64.5	3	P:GO:0008150; C:GO:0005575; F:GO:0003674	P:biological_process; C:cellular_component; F:molecular_function
[BLASTED]	BgtE-20040	candidate secreted effector	480	7	3.22E-57	51.43
[BLASTED]	BgtA-20275	hypothetical protein BGT96224_A20275	1149	12	0	62
[BLASTED, MAPPED, ANNOTATED]	Bgt-532	cyclin-dependent kinase G-1	1380	20	0	77.65	3	F:GO:0005524; F:GO:0004672; P:GO:0006468	F:ATP binding; F:protein kinase activity; P:protein phosphorylation
[NO-BLAST]	Bgt-20968	---NA---	219
[BLASTED, MAPPED, ANNOTATED]	Bgt-527-2	DNA polymerase epsilon	5919	20	0	87.15	9	F:GO:0000166; C:GO:0005634; F:GO:0003677; F:GO:0008408; P:GO:0090305; F:GO:0003887; F:GO:0008270; P:GO:0006260; P:GO:0071897	F:nucleotide binding; C:nucleus; F:DNA binding; F:3'-5' exonuclease activity; P:nucleic acid phosphodiester bond hydrolysis; F:DNA-directed DNA polymerase activity; F:zinc ion binding; P:DNA replication; P:DNA biosynthetic process	EC:2.7.7.7	DNA-directed DNA polymerase
[BLASTED, MAPPED, ANNOTATED]	Bgt-3957	NADH-ubiquinone oxidoreductase 14 kDa subunit	267	20	1.74E-55	77.85	1	C:GO:0016021	C:integral component of membrane
[BLASTED, MAPPED, ANNOTATED]	Bgt-693	Mitochondrial import inner membrane translocase subunit tim10	291	20	2.87E-51	92.15	7	C:GO:0005634; F:GO:0046872; C:GO:0042719; C:GO:0005829; F:GO:0008565; P:GO:0045039; C:GO:0005743	C:nucleus; F:metal ion binding; C:mitochondrial intermembrane space protein transporter complex; C:cytosol; F:protein transporter activity; P:protein import into mitochondrial inner membrane; C:mitochondrial inner membrane
[BLASTED, MAPPED, ANNOTATED]	Bgt-18	beta and beta-prime subunits of DNA dependent RNA-polymerase	3207	20	0	84.25	7	P:GO:0006406; F:GO:0003677; C:GO:0005736; F:GO:0008270; F:GO:0001054; P:GO:0006360; C:GO:0005829	P:mRNA export from nucleus; F:DNA binding; C:DNA-directed RNA polymerase I complex; F:zinc ion binding; F:RNA polymerase I activity; P:transcription from RNA polymerase I promoter; C:cytosol
[BLASTED, MAPPED, ANNOTATED]	Bgt-5122	Rho1 guanine nucleotide exchange factor 1	5244	20	0	70.2	4	P:GO:0035023; C:GO:0044464; F:GO:0005089; P:GO:0043547	P:regulation of Rho protein signal transduction; C:cell part; F:Rho guanyl-nucleotide exchange factor activity; P:positive regulation of GTPase activity
[BLASTED]	BgtAc-30471	hypothetical protein BGT96224_Ac30471	579	1	2.94E-140	100
[BLASTED]	BgtA-20786	hypothetical protein BGT96224_A20786	1581	6	0	64
[BLASTED, MAPPED]	Bgt-1795	atp-dependent clp protease	603	20	1.91E-122	62.25	2	P:GO:0006508; F:GO:0008233	P:proteolysis; F:peptidase activity
[BLASTED, MAPPED]	Bgt-1399	endo beta-	1179	20	0	53.35	5	P:GO:0055085; C:GO:0016020; C:GO:0016021; F:GO:0046873; P:GO:0030001	P:transmembrane transport; C:membrane; C:integral component of membrane; F:metal ion transmembrane transporter activity; P:metal ion transport
[BLASTED, MAPPED, ANNOTATED]	BgtA-20171	40S ribosomal S30	200	20	2.78E-28	97.6	3	F:GO:0003735; C:GO:0005840; P:GO:0006412	F:structural constituent of ribosome; C:ribosome; P:translation
[NO-BLAST]	Bgt-20159	---NA---	243
[NO-BLAST]	Bgt-20857	---NA---	186
[BLASTED, MAPPED]	Bgt-3203	SMC domain-containing	2127	20	0	64.1	4	P:GO:0008283; C:GO:0015630; C:GO:0005737; P:GO:0000226	P:cell proliferation; C:microtubule cytoskeleton; C:cytoplasm; P:microtubule cytoskeleton organization
[BLASTED, MAPPED, ANNOTATED]	Bgt-3282	zinc finger	255	20	1.24E-53	85.95	1	F:GO:0008270	F:zinc ion binding
[NO-BLAST]	Bgt-20976	---NA---	189
[BLASTED]	BgtAcSP-30691	hypothetical protein BGT96224_AcSP30691	519	1	2.78E-111	100
[NO-BLAST]	Bgt-20114	---NA---	165
[BLASTED, MAPPED, ANNOTATED]	Bgt-2891	s-adenosyl-l-methionine-dependent methyltransferase	525	20	5.40E-125	63.25	1	F:GO:0016740	F:transferase activity
[BLASTED]	BgtAc-31358	hypothetical protein BGT96224_Ac31358	345	1	8.17E-38	100
[BLASTED, MAPPED, ANNOTATED]	Bgt-1579	pyruvate dehydrogenase kinase	1332	20	0	88.75	5	P:GO:0006913; F:GO:0017056; P:GO:0016310; F:GO:0016301; C:GO:0005643	P:nucleocytoplasmic transport; F:structural constituent of nuclear pore; P:phosphorylation; F:kinase activity; C:nuclear pore
[BLASTED, MAPPED, ANNOTATED]	Bgt-168	Sas10 Utp3 family	1890	20	0	70.75	1	C:GO:0044424	C:intracellular part
[BLASTED]	Bgt-20266	serine threonine- kinase Sgk2	404	20	5.77E-77	60.95
[BLASTED, MAPPED, ANNOTATED]	Bgt-2788	fructose-1,6-bisphosphatase	1032	20	0	91.95	3	P:GO:0005975; F:GO:0042132; P:GO:0016311	P:carbohydrate metabolic process; F:fructose 1,6-bisphosphate 1-phosphatase activity; P:dephosphorylation	EC:3.1.3.11	Fructose-bisphosphatase
[BLASTED]	BgtE-5670	secreted effector	768	2	2.98E-147	91.5
[BLASTED, MAPPED, ANNOTATED]	Bgt-2046	nitrate reductase	936	20	0	85.15	6	C:GO:0005789; F:GO:0004128; P:GO:0043581; C:GO:0016021; P:GO:0055114; C:GO:0005741	C:endoplasmic reticulum membrane; F:cytochrome-b5 reductase activity, acting on NAD(P)H; P:obsolete mycelium development; C:integral component of membrane; P:oxidation-reduction process; C:mitochondrial outer membrane	EC:1.6.2.2	Cytochrome-b5 reductase
[BLASTED]	BgtE-5936	effector	963	20	0	49.05
[BLASTED, MAPPED, ANNOTATED]	Bgt-1797	peroxisome biosynthesis PAS1	2959	20	0	75.25	6	C:GO:0005778; F:GO:0005524; P:GO:0006625; F:GO:0016627; P:GO:0008152; F:GO:0042623	C:peroxisomal membrane; F:ATP binding; P:protein targeting to peroxisome; F:oxidoreductase activity, acting on the CH-CH group of donors; P:metabolic process; F:ATPase activity, coupled
[BLASTED, MAPPED, ANNOTATED]	Bgt-3520	60S ribosomal L27a	450	20	2.90E-102	93.85	5	C:GO:0005634; F:GO:0003723; F:GO:0003735; C:GO:0022625; P:GO:0006412	C:nucleus; F:RNA binding; F:structural constituent of ribosome; C:cytosolic large ribosomal subunit; P:translation
[BLASTED]	Bgt-495	oxysterol-binding -related 9	159	2	1.76E-14	99
[BLASTED]	BgtE-5763-2	CSEP0463 effector	159	3	2.90E-30	91.33
[BLASTED, MAPPED, ANNOTATED]	Bgt-4814	2-methylcitrate dehydratase	1638	20	0	88.15	5	P:GO:0019629; F:GO:0005509; C:GO:0005739; F:GO:0047547; F:GO:0051537	P:propionate catabolic process, 2-methylcitrate cycle; F:calcium ion binding; C:mitochondrion; F:2-methylcitrate dehydratase activity; F:2 iron, 2 sulfur cluster binding	EC:4.2.1.79	2-methylcitrate dehydratase
[BLASTED, MAPPED, ANNOTATED]	Bgt-20468	serine threonine kinase domain	420	20	1.86E-67	66.35	2	F:GO:0004674; P:GO:0006468	F:protein serine/threonine kinase activity; P:protein phosphorylation	EC:2.7.11	Transferring phosphorus-containing groups
[BLASTED, MAPPED, ANNOTATED]	Bgt-2017	pre-rRNA-processing ipi1	1123	20	0	69.8	1	C:GO:0043229	C:intracellular organelle
[BLASTED, MAPPED, ANNOTATED]	Bgt-861	arm repeat-containing	3195	20	0	91.2	3	P:GO:0006886; F:GO:0008536; C:GO:0005622	P:intracellular protein transport; F:Ran GTPase binding; C:intracellular
[BLASTED, MAPPED, ANNOTATED]	Bgt-780	aspartate aminotransferase	709	20	3.18E-176	86.35	10	F:GO:0030170; F:GO:0042802; F:GO:0080130; C:GO:0005739; P:GO:0019266; F:GO:0004069; P:GO:0001302; P:GO:0006532; P:GO:0001300; P:GO:0006533	F:pyridoxal phosphate binding; F:identical protein binding; F:L-phenylalanine:2-oxoglutarate aminotransferase activity; C:mitochondrion; P:asparagine biosynthetic process from oxaloacetate; F:L-aspartate:2-oxoglutarate aminotransferase activity; P:replicative cell aging; P:aspartate biosynthetic process; P:chronological cell aging; P:aspartate catabolic process	EC:2.6.1.9; EC:2.6.1.57; EC:2.6.1.5; EC:2.6.1.1	Histidinol-phosphate transaminase; Aromatic-amino-acid transaminase; Tyrosine transaminase; Aspartate transaminase
[BLASTED, MAPPED, ANNOTATED]	BgtA-20764	muscle-derived (neurite-outgrowth-promoting)	1461	20	0	81.9	1	F:GO:0019905	F:syntaxin binding
[BLASTED, MAPPED, ANNOTATED]	Bgt-3116	RING-14	1326	20	0	64.4	1	F:GO:0008270	F:zinc ion binding
[BLASTED]	BgtA-20991	serine threonine- kinase Sgk2	687	20	2.28E-167	54.6
[BLASTED, MAPPED, ANNOTATED]	Bgt-1514	elongation factor 2	2529	20	0	93.05	6	F:GO:0005525; F:GO:0003746; C:GO:0005737; F:GO:0003924; C:GO:0016021; P:GO:0006414	F:GTP binding; F:translation elongation factor activity; C:cytoplasm; F:GTPase activity; C:integral component of membrane; P:translational elongation
[NO-BLAST]	Bgt-20521	---NA---	228
[BLASTED, MAPPED]	Bgt-3757	hypothetical protein BGT96224_3757	930	20	0	69.3	2	C:GO:0016020; C:GO:0016021	C:membrane; C:integral component of membrane
[BLASTED, MAPPED, ANNOTATED]	Bgt-1987	histone h2a	405	20	3.39E-63	95.85	6	F:GO:0003677; P:GO:0006281; C:GO:0000790; F:GO:0046982; P:GO:0006342; C:GO:0000786	F:DNA binding; P:DNA repair; C:nuclear chromatin; F:protein heterodimerization activity; P:chromatin silencing; C:nucleosome
[BLASTED, MAPPED]	Bgt-20799	hypothetical protein EV44_g2272	318	1	3.83E-13	56	1	C:GO:0042720	C:mitochondrial inner membrane peptidase complex
[BLASTED]	BgtA-20767	hypothetical protein BGT96224_A20767	633	2	1.16E-141	95
[BLASTED, MAPPED, ANNOTATED]	Bgt-29	phosphoribosylamine-glycine ligase	2298	20	0	81.8	7	F:GO:0005524; F:GO:0004637; F:GO:0046872; P:GO:0006189; C:GO:0005829; P:GO:0009113; F:GO:0004641	F:ATP binding; F:phosphoribosylamine-glycine ligase activity; F:metal ion binding; P:'de novo' IMP biosynthetic process; C:cytosol; P:purine nucleobase biosynthetic process; F:phosphoribosylformylglycinamidine cyclo-ligase activity	EC:6.3.4.13; EC:6.3.3.1	Phosphoribosylamine--glycine ligase; Phosphoribosylformylglycinamidine cyclo-ligase
[BLASTED, MAPPED, ANNOTATED]	Bgt-5104-2	RNA-binding, RBD	1383	20	0	75.8	3	F:GO:0000166; F:GO:0003676; F:GO:0008270	F:nucleotide binding; F:nucleic acid binding; F:zinc ion binding
[BLASTED, MAPPED, ANNOTATED]	Bgt-4178	golgi apparatus membrane tvp23	576	20	2.00E-123	87.25	7	P:GO:0006913; P:GO:0016192; C:GO:0030173; F:GO:0017056; C:GO:0005783; P:GO:0009306; C:GO:0005643	P:nucleocytoplasmic transport; P:vesicle-mediated transport; C:integral component of Golgi membrane; F:structural constituent of nuclear pore; C:endoplasmic reticulum; P:protein secretion; C:nuclear pore
[BLASTED, MAPPED]	BgtA-20698	hypothetical protein BGT96224_A20698	450	3	1.13E-99	80.67	2	C:GO:0016020; C:GO:0016021	C:membrane; C:integral component of membrane
[BLASTED, MAPPED, ANNOTATED]	Bgt-1463	ubiquitin conjugating enzyme ( ),	462	20	7.82E-108	79.6	1	F:GO:0016874	F:ligase activity
[BLASTED, MAPPED, ANNOTATED]	BgtA-20999	phosphoglycerate mutase family	1014	20	0	72.65	1	C:GO:0016020	C:membrane
[BLASTED, MAPPED, ANNOTATED]	Bgt-3300-2	nuclear qri2 nse4	531	20	1.72E-115	74.5	3	C:GO:0005634; P:GO:0006281; C:GO:0030915	C:nucleus; P:DNA repair; C:Smc5-Smc6 complex
[BLASTED]	Bgt-4459	hypothetical protein BGT96224_4459	219	1	1.44E-44	100
[BLASTED, MAPPED, ANNOTATED]	Bgt-5496	Ribose-phosphate pyrophosphokinase 1	297	20	1.25E-63	89.9	8	F:GO:0000287; C:GO:0005634; P:GO:0009156; P:GO:0009165; F:GO:0004749; C:GO:0005829; P:GO:0016310; F:GO:0016301	F:magnesium ion binding; C:nucleus; P:ribonucleoside monophosphate biosynthetic process; P:nucleotide biosynthetic process; F:ribose phosphate diphosphokinase activity; C:cytosol; P:phosphorylation; F:kinase activity	EC:2.7.6.1	Ribose-phosphate diphosphokinase
[BLASTED, MAPPED, ANNOTATED]	Bgt-2102	cytochrome c oxidase biogenesis cmc1	243	20	1.58E-50	83.55	5	F:GO:0003700; C:GO:0005739; C:GO:0016021; P:GO:0006355; F:GO:0043565	F:transcription factor activity, sequence-specific DNA binding; C:mitochondrion; C:integral component of membrane; P:regulation of transcription, DNA-templated; F:sequence-specific DNA binding
[BLASTED, MAPPED, ANNOTATED]	BgtA-20123	SRP40 domain-containing	687	20	2.59E-71	83.1	2	C:GO:0005730; C:GO:0005654	C:nucleolus; C:nucleoplasm
[BLASTED]	BgtAc-30993	hypothetical protein BGT96224_Ac30993	1419	1	0	100
[BLASTED, MAPPED, ANNOTATED]	Bgt-2794	GPI mannosyltransferase	1227	20	0	75.55	7	F:GO:0016757; C:GO:0016020; P:GO:0006464; P:GO:0044763; P:GO:1901137; P:GO:0044710; P:GO:0034645	F:transferase activity, transferring glycosyl groups; C:membrane; P:cellular protein modification process; P:single-organism cellular process; P:carbohydrate derivative biosynthetic process; P:single-organism metabolic process; P:cellular macromolecule biosynthetic process
[BLASTED, MAPPED, ANNOTATED]	Bgt-797	L-serine ammonia-lyase	1113	20	0	70.05	3	F:GO:0030170; F:GO:0016829; P:GO:0006520	F:pyridoxal phosphate binding; F:lyase activity; P:cellular amino acid metabolic process
[NO-BLAST]	Bgt-20992	---NA---	239
[BLASTED, MAPPED, ANNOTATED]	Bgt-5284	PH domain	4305	20	0	74	7	C:GO:0005737; P:GO:0031098; P:GO:0032147; P:GO:0042981; F:GO:0004674; P:GO:0023014; P:GO:0007346	C:cytoplasm; P:stress-activated protein kinase signaling cascade; P:activation of protein kinase activity; P:regulation of apoptotic process; F:protein serine/threonine kinase activity; P:signal transduction by protein phosphorylation; P:regulation of mitotic cell cycle	EC:2.7.11	Transferring phosphorus-containing groups
[BLASTED, MAPPED, ANNOTATED]	Bgt-1693-2	cysteinyl-tRNA synthetase	1359	20	0	75.2	7	F:GO:0003676; C:GO:0043229; F:GO:0005524; F:GO:0046872; C:GO:0005829; F:GO:0004817; P:GO:0006423	F:nucleic acid binding; C:intracellular organelle; F:ATP binding; F:metal ion binding; C:cytosol; F:cysteine-tRNA ligase activity; P:cysteinyl-tRNA aminoacylation	EC:6.1.1.16	Cysteine--tRNA ligase
[NO-BLAST]	Bgt-20058	---NA---	207
[BLASTED, MAPPED, ANNOTATED]	Bgt-1558	Cytochrome c oxidase subunit V	516	20	6.62E-122	81.8	6	F:GO:0004129; C:GO:0016021; P:GO:0006123; P:GO:1902600; P:GO:0009060; C:GO:0005751	F:cytochrome-c oxidase activity; C:integral component of membrane; P:mitochondrial electron transport, cytochrome c to oxygen; P:hydrogen ion transmembrane transport; P:aerobic respiration; C:mitochondrial respiratory chain complex IV	EC:1.9.3.1	Cytochrome-c oxidase
[BLASTED]	BgtAc-30928	hypothetical protein BGT96224_Ac30928	429	2	6.05E-87	98.5
[NO-BLAST]	Bgt-20696	---NA---	276
[BLASTED, MAPPED, ANNOTATED]	BgtA-21475	sporulation sps19	933	20	0	82.5	2	F:GO:0016491; P:GO:0055114	F:oxidoreductase activity; P:oxidation-reduction process
[BLASTED, MAPPED, ANNOTATED]	Bgt-3295	HIRA-interacting 5	858	20	0	80.7	5	C:GO:0005759; F:GO:0005506; P:GO:0006880; F:GO:0051536; P:GO:0016226	C:mitochondrial matrix; F:iron ion binding; P:intracellular sequestering of iron ion; F:iron-sulfur cluster binding; P:iron-sulfur cluster assembly
[BLASTED, MAPPED, ANNOTATED]	Bgt-20441	serine threonine- kinase Sgk2	161	20	9.78E-24	82.45	2	F:GO:0004672; P:GO:0016310	F:protein kinase activity; P:phosphorylation
[BLASTED, MAPPED, ANNOTATED]	Bgt-4674	glycosyl hydrolase family 76	1140	20	0	74.05	2	P:GO:0008152; F:GO:0016787	P:metabolic process; F:hydrolase activity
[BLASTED, MAPPED, ANNOTATED]	Bgt-4966	U3 small nucleolar ribonucleo IMP4	927	20	0	93.7	10	C:GO:0032040; F:GO:0030515; P:GO:0016192; P:GO:0042274; C:GO:0016021; C:GO:0034457; C:GO:0019013; F:GO:0042134; F:GO:0043047; P:GO:0006364	C:small-subunit processome; F:snoRNA binding; P:vesicle-mediated transport; P:ribosomal small subunit biogenesis; C:integral component of membrane; C:Mpp10 complex; C:viral nucleocapsid; F:rRNA primary transcript binding; F:single-stranded telomeric DNA binding; P:rRNA processing
[BLASTED]	BgtAc-30299	hypothetical protein BGT96224_Ac30299	288	1	1.12E-64	100
[BLASTED, MAPPED, ANNOTATED]	Bgt-4627	mitogen-activated kinase kinase	1554	20	0	84	8	F:GO:0005524; C:GO:0005737; P:GO:0031098; P:GO:0032147; P:GO:0042981; F:GO:0004674; P:GO:0023014; P:GO:0007346	F:ATP binding; C:cytoplasm; P:stress-activated protein kinase signaling cascade; P:activation of protein kinase activity; P:regulation of apoptotic process; F:protein serine/threonine kinase activity; P:signal transduction by protein phosphorylation; P:regulation of mitotic cell cycle	EC:2.7.11	Transferring phosphorus-containing groups
[BLASTED, MAPPED, ANNOTATED]	Bgt-1357	orotate phosphoribosyltransferase	711	20	2.63E-169	84.4	4	P:GO:0006207; C:GO:0005829; P:GO:0044205; F:GO:0004588	P:'de novo' pyrimidine nucleobase biosynthetic process; C:cytosol; P:'de novo' UMP biosynthetic process; F:orotate phosphoribosyltransferase activity	EC:2.4.2.10	Orotate phosphoribosyltransferase
[BLASTED, MAPPED, ANNOTATED]	Bgt-4792	pre-mRNA-splicing factor rse1	3882	20	0	93.15	3	C:GO:0005634; F:GO:0003723; P:GO:0000398	C:nucleus; F:RNA binding; P:mRNA splicing, via spliceosome
[BLASTED, MAPPED]	Bgt-3799	hypothetical protein BGT96224_3799	1455	20	0	55.5	2	F:GO:0005524; F:GO:0008270	F:ATP binding; F:zinc ion binding
[BLASTED, MAPPED]	Bgt-4973	ribosome assembly Noc2	2295	20	0	81.2	1	C:GO:0005634	C:nucleus
[BLASTED, MAPPED, ANNOTATED]	Bgt-2220	dynactin subunit	1269	20	0	69.95	3	C:GO:0005737; C:GO:0005869; P:GO:0007052	C:cytoplasm; C:dynactin complex; P:mitotic spindle organization
[BLASTED, MAPPED, ANNOTATED]	Bgt-796	glycine cleavage system t	1380	20	0	77.4	4	F:GO:0008483; F:GO:0004047; P:GO:0006546; P:GO:0032259	F:transaminase activity; F:aminomethyltransferase activity; P:glycine catabolic process; P:methylation	EC:2.1.2.10	Aminomethyltransferase
[BLASTED, MAPPED, ANNOTATED]	Bgt-4099	37S ribosomal S18	441	20	7.38E-103	78.2	3	F:GO:0003735; P:GO:0032543; C:GO:0005763	F:structural constituent of ribosome; P:mitochondrial translation; C:mitochondrial small ribosomal subunit
[BLASTED]	BgtA-20074	hypothetical protein BGT96224_A20074	510	18	1.55E-120	60.56
[BLASTED]	BgtA-20562	mitochondrial carrier PET8	350	20	8.45E-79	63.4
[BLASTED, MAPPED, ANNOTATED]	Bgt-696	glucose-6-phosphate 1-dehydrogenase	1503	20	0	94.1	5	F:GO:0050661; P:GO:0006098; P:GO:0055114; P:GO:0006006; F:GO:0004345	F:NADP binding; P:pentose-phosphate shunt; P:oxidation-reduction process; P:glucose metabolic process; F:glucose-6-phosphate dehydrogenase activity	EC:1.1.1.49	Glucose-6-phosphate dehydrogenase (NADP(+))
[BLASTED, MAPPED]	Bgt-5194	pentatricopeptide repeat	2178	20	0	53.6	7	P:GO:0006072; F:GO:0016491; C:GO:0009331; F:GO:0052591; P:GO:0055114; F:GO:0052590; F:GO:0004368	P:glycerol-3-phosphate metabolic process; F:oxidoreductase activity; C:glycerol-3-phosphate dehydrogenase complex; F:sn-glycerol-3-phosphate:ubiquinone-8 oxidoreductase activity; P:oxidation-reduction process; F:sn-glycerol-3-phosphate:ubiquinone oxidoreductase activity; F:glycerol-3-phosphate dehydrogenase activity
[BLASTED]	BgtAc-30920	hypothetical protein BGT96224_Ac30920	609	1	5.43E-133	100
[BLASTED, MAPPED, ANNOTATED]	BgtA-20211	phosphoenolpyruvate carboxykinase	1671	20	0	90.5	6	F:GO:0004612; F:GO:0005524; P:GO:0006094; C:GO:0005829; P:GO:0016310; F:GO:0016301	F:phosphoenolpyruvate carboxykinase (ATP) activity; F:ATP binding; P:gluconeogenesis; C:cytosol; P:phosphorylation; F:kinase activity	EC:4.1.1.49	Phosphoenolpyruvate carboxykinase (ATP)
[BLASTED]	BgtE-10023	secreted effector	993	20	0	51.65
[BLASTED, MAPPED, ANNOTATED]	Bgt-2740	nucleoporin-interacting NIC96	3255	20	0	70.8	8	P:GO:0044085; P:GO:0006999; P:GO:1902580; F:GO:0005198; P:GO:0033036; P:GO:0071426; C:GO:0005643; P:GO:0071702	P:cellular component biogenesis; P:nuclear pore organization; P:single-organism cellular localization; F:structural molecule activity; P:macromolecule localization; P:ribonucleoprotein complex export from nucleus; C:nuclear pore; P:organic substance transport
[BLASTED, MAPPED, ANNOTATED]	Bgt-1735	phosphatidylinositolglycan class N	2874	20	0	81.45	8	C:GO:0005789; P:GO:0006506; F:GO:0051377; C:GO:0009277; F:GO:0008484; C:GO:0016021; C:GO:0000324; P:GO:0015867	C:endoplasmic reticulum membrane; P:GPI anchor biosynthetic process; F:mannose-ethanolamine phosphotransferase activity; C:fungal-type cell wall; F:sulfuric ester hydrolase activity; C:integral component of membrane; C:fungal-type vacuole; P:ATP transport
[BLASTED]	Bgt-434	hypothetical protein BGT96224_434	3066	20	0	52.1
[BLASTED, MAPPED, ANNOTATED]	Bgt-4082	ribonuclease H1	489	20	8.36E-117	72.25	4	F:GO:0003676; P:GO:0090502; C:GO:0005634; F:GO:0004523	F:nucleic acid binding; P:RNA phosphodiester bond hydrolysis, endonucleolytic; C:nucleus; F:RNA-DNA hybrid ribonuclease activity	EC:3.1.26.4	Ribonuclease H
[BLASTED, MAPPED]	Bgt-1568	double-strand-break repair rad21	1944	20	0	66.9	2	F:GO:0003677; C:GO:0000228	F:DNA binding; C:nuclear chromosome
[BLASTED, MAPPED, ANNOTATED]	Bgt-1131	Phosphatidylinositol-4-phosphate 5-kinase	2093	20	0	81.25	5	F:GO:0004842; F:GO:0016307; F:GO:0046872; P:GO:0046854; P:GO:0016567	F:ubiquitin-protein transferase activity; F:phosphatidylinositol phosphate kinase activity; F:metal ion binding; P:phosphatidylinositol phosphorylation; P:protein ubiquitination	EC:2.7.1	Transferring phosphorus-containing groups
[BLASTED, MAPPED, ANNOTATED]	Bgt-1001	60S ribosomal L5	894	20	0	93.3	5	F:GO:0003735; F:GO:0008097; C:GO:0022625; P:GO:0000027; P:GO:0006412	F:structural constituent of ribosome; F:5S rRNA binding; C:cytosolic large ribosomal subunit; P:ribosomal large subunit assembly; P:translation
[BLASTED]	Bgt-5137	hypothetical protein BGT96224_5137, partial	5565	9	0	70.11
[BLASTED, MAPPED]	Bgt-127	anaphase-promoting complex	2400	20	0	71.7	2	C:GO:0016020; C:GO:0016021	C:membrane; C:integral component of membrane
[BLASTED, MAPPED, ANNOTATED]	Bgt-1159	glycosyltransferase family 58	1290	20	0	77	4	F:GO:0016758; P:GO:0008152; C:GO:0016021; C:GO:0005783	F:transferase activity, transferring hexosyl groups; P:metabolic process; C:integral component of membrane; C:endoplasmic reticulum
[BLASTED, MAPPED, ANNOTATED]	Bgt-3797	UAA transporter	1227	20	0	77.15	4	P:GO:0015785; P:GO:0055085; C:GO:0016021; P:GO:0008643	P:UDP-galactose transport; P:transmembrane transport; C:integral component of membrane; P:carbohydrate transport
[BLASTED]	BgtA-20898	protoplast regeneration and killer toxin resistance	2070	20	0	78.7
[BLASTED, MAPPED, ANNOTATED]	BgtA-21264	actin cortical patch	1131	20	0	52.9	1	P:GO:0044765	P:single-organism transport
[BLASTED, MAPPED, ANNOTATED]	Bgt-5047	coatamer subunit	2397	20	0	70.35	2	F:GO:0003723; P:GO:0006396	F:RNA binding; P:RNA processing
[BLASTED, MAPPED, ANNOTATED]	BgtA-21158	SYF2 splicing factor	840	20	0	85.65	1	C:GO:0000974	C:Prp19 complex
[BLASTED, MAPPED, ANNOTATED]	Bgt-3924	ercc4 domain-containing	1959	20	0	67.55	7	F:GO:0003677; P:GO:0090305; F:GO:0004519; P:GO:0022402; P:GO:0006259; P:GO:0006974; P:GO:0044710	F:DNA binding; P:nucleic acid phosphodiester bond hydrolysis; F:endonuclease activity; P:cell cycle process; P:DNA metabolic process; P:cellular response to DNA damage stimulus; P:single-organism metabolic process
[BLASTED, MAPPED, ANNOTATED]	Bgt-4229	triosephosphate isomerase	744	20	3.44E-180	88.5	9	C:GO:0005634; P:GO:0006094; P:GO:0006098; C:GO:0005739; P:GO:0046166; F:GO:0004807; C:GO:0005829; P:GO:0019563; P:GO:0061621	C:nucleus; P:gluconeogenesis; P:pentose-phosphate shunt; C:mitochondrion; P:glyceraldehyde-3-phosphate biosynthetic process; F:triose-phosphate isomerase activity; C:cytosol; P:glycerol catabolic process; P:canonical glycolysis	EC:5.3.1.1	Triose-phosphate isomerase
[BLASTED, MAPPED, ANNOTATED]	BgtA-20015	transcription factor utp21	3093	20	0	80.35	6	C:GO:0005634; C:GO:0032040; C:GO:0032153; C:GO:0005829; P:GO:0006364; C:GO:0044732	C:nucleus; C:small-subunit processome; C:cell division site; C:cytosol; P:rRNA processing; C:mitotic spindle pole body
[BLASTED]	BgtA-21575	hypothetical protein BGT96224_A21575	300	3	4.01E-65	84.33
[BLASTED, MAPPED, ANNOTATED]	Bgt-4879	Delta(14)-sterol reductase	1467	20	0	80.35	4	C:GO:0030176; P:GO:0006696; P:GO:0055114; F:GO:0050613	C:integral component of endoplasmic reticulum membrane; P:ergosterol biosynthetic process; P:oxidation-reduction process; F:delta14-sterol reductase activity	EC:1.3.1.70	Delta(14)-sterol reductase
[BLASTED, MAPPED, ANNOTATED]	BgtA-21171	R3H and G-patch domain-containing	2091	20	0	74.7	1	F:GO:0003676	F:nucleic acid binding
[BLASTED, MAPPED, ANNOTATED]	Bgt-834	DNA binding regulatory	3531	20	0	68.4	4	F:GO:0003676; P:GO:0045893; C:GO:0044424; P:GO:0009987	F:nucleic acid binding; P:positive regulation of transcription, DNA-templated; C:intracellular part; P:cellular process
[BLASTED]	Bgt-2348-2	hypothetical protein BGT96224_2348B, partial	966	20	0	61.55
[BLASTED, MAPPED, ANNOTATED]	Bgt-5331	pre-rRNA processing	867	20	6.40E-177	69.7	3	P:GO:0000462; C:GO:0005730; C:GO:0030686	P:maturation of SSU-rRNA from tricistronic rRNA transcript (SSU-rRNA, 5.8S rRNA, LSU-rRNA); C:nucleolus; C:90S preribosome
[BLASTED, MAPPED, ANNOTATED]	Bgt-2463	mitochondrial processing peptidase beta subunit	1407	20	0	89.9	6	F:GO:0008270; C:GO:0005750; P:GO:0016485; P:GO:0006122; P:GO:0009060; F:GO:0004222	F:zinc ion binding; C:mitochondrial respiratory chain complex III; P:protein processing; P:mitochondrial electron transport, ubiquinol to cytochrome c; P:aerobic respiration; F:metalloendopeptidase activity	EC:3.4.24	Acting on peptide bonds (peptidases)
[BLASTED]	BgtA-21314	F-box domain-containing	3519	20	0	64.4
[BLASTED, MAPPED, ANNOTATED]	Bgt-280	actin interacting 3	2964	20	0	72.05	7	C:GO:0030427; C:GO:0051286; P:GO:0051130; F:GO:0005519; P:GO:0007163; C:GO:0044424; P:GO:0051017	C:site of polarized growth; C:cell tip; P:positive regulation of cellular component organization; F:cytoskeletal regulatory protein binding; P:establishment or maintenance of cell polarity; C:intracellular part; P:actin filament bundle assembly
[BLASTED, MAPPED, ANNOTATED]	Bgt-3610	G-patch domain-containing	2232	20	0	68.7	4	F:GO:0003677; P:GO:0000390; P:GO:0006355; C:GO:0071008	F:DNA binding; P:spliceosomal complex disassembly; P:regulation of transcription, DNA-templated; C:U2-type post-mRNA release spliceosomal complex
[BLASTED, MAPPED, ANNOTATED]	Bgt-2402	rho gtpase activator	864	20	0	82.4	6	P:GO:0035024; C:GO:0032153; P:GO:0007165; F:GO:0005096; C:GO:0005829; P:GO:0043547	P:negative regulation of Rho protein signal transduction; C:cell division site; P:signal transduction; F:GTPase activator activity; C:cytosol; P:positive regulation of GTPase activity
[BLASTED, MAPPED, ANNOTATED]	Bgt-2653	Heat shock	2787	20	0	89.9	8	C:GO:0005635; F:GO:0016887; F:GO:0005524; P:GO:0019538; C:GO:0005829; P:GO:0043335; F:GO:0051787; P:GO:0071218	C:nuclear envelope; F:ATPase activity; F:ATP binding; P:protein metabolic process; C:cytosol; P:protein unfolding; F:misfolded protein binding; P:cellular response to misfolded protein	EC:3.6.1.3	Adenosinetriphosphatase
[BLASTED]	BgtE-5721	secreted effector	909	20	0	52.55
[BLASTED, MAPPED, ANNOTATED]	Bgt-746	homoserine kinase	666	20	4.07E-159	85.8	8	F:GO:0004413; F:GO:0005524; P:GO:0009088; P:GO:0006189; P:GO:0016310; C:GO:0005840; F:GO:0004641; P:GO:0009092	F:homoserine kinase activity; F:ATP binding; P:threonine biosynthetic process; P:'de novo' IMP biosynthetic process; P:phosphorylation; C:ribosome; F:phosphoribosylformylglycinamidine cyclo-ligase activity; P:homoserine metabolic process	EC:2.7.1.39; EC:6.3.3.1	Homoserine kinase; Phosphoribosylformylglycinamidine cyclo-ligase
[NO-BLAST]	Bgt-20287	---NA---	231
[BLASTED, MAPPED, ANNOTATED]	Bgt-330	hypothetical protein BGT96224_330	2061	20	0	55.3	1	C:GO:0016021	C:integral component of membrane
[BLASTED, MAPPED]	Bgt-4249	uncharacterized serine-rich	858	20	0	66.25	4	P:GO:0005975; P:GO:0008152; F:GO:0016787; F:GO:0016798	P:carbohydrate metabolic process; P:metabolic process; F:hydrolase activity; F:hydrolase activity, acting on glycosyl bonds
[BLASTED, MAPPED, ANNOTATED]	Bgt-5444-2	rna-binding	344	20	2.84E-73	82.65	1	F:GO:0003723	F:RNA binding
[BLASTED, MAPPED, ANNOTATED]	Bgt-1965-2	hypothetical protein BGT96224_1965B	189	20	4.78E-27	85.5	1	C:GO:0016021	C:integral component of membrane
[BLASTED]	BgtA-20968	hypothetical protein BGT96224_A20968, partial	834	1	4.34E-159	100
[BLASTED, MAPPED, ANNOTATED]	Bgt-1503	fatty acid desaturase	1692	20	0	79.75	4	F:GO:0016491; P:GO:0006629; C:GO:0016021; P:GO:0055114	F:oxidoreductase activity; P:lipid metabolic process; C:integral component of membrane; P:oxidation-reduction process
[BLASTED]	BgtE-10001	secreted effector	393	8	3.28E-92	62.38
[BLASTED, MAPPED, ANNOTATED]	Bgt-3111	transferase hexapeptide domain	624	20	3.67E-145	71.35	3	C:GO:0005869; P:GO:0008152; F:GO:0016740	C:dynactin complex; P:metabolic process; F:transferase activity
[BLASTED, MAPPED, ANNOTATED]	Bgt-2953	hypothetical protein BGT96224_2953	960	20	0	61.9	2	C:GO:0005634; P:GO:0009987	C:nucleus; P:cellular process
[BLASTED, MAPPED, ANNOTATED]	Bgt-20246	putative tkp3 protein	150	2	1.35E-17	86	2	F:GO:0003676; P:GO:0015074	F:nucleic acid binding; P:DNA integration
[BLASTED, MAPPED, ANNOTATED]	Bgt-4586	transcription initiation factor tfiid subunit 11	948	20	3.17E-179	64.9	3	C:GO:0005634; F:GO:0046982; P:GO:0006367	C:nucleus; F:protein heterodimerization activity; P:transcription initiation from RNA polymerase II promoter
[NO-BLAST]	Bgt-20230	---NA---	240
[NO-BLAST]	Bgt-20910	---NA---	168
[BLASTED]	BgtAcSP-31429	hypothetical protein BGT96224_AcSP31429	258	1	7.06E-56	100
[BLASTED, MAPPED, ANNOTATED]	Bgt-2232-2	PAB-dependent poly(A)-specific ribonuclease subunit PAN2	1400	20	0	79.05	7	F:GO:0003676; F:GO:0004535; P:GO:0090503; C:GO:0031251; P:GO:0031124; P:GO:0000289; P:GO:0006301	F:nucleic acid binding; F:poly(A)-specific ribonuclease activity; P:RNA phosphodiester bond hydrolysis, exonucleolytic; C:PAN complex; P:mRNA 3'-end processing; P:nuclear-transcribed mRNA poly(A) tail shortening; P:postreplication repair	EC:3.1.13.4	Poly(A)-specific ribonuclease
[BLASTED]	BgtAc-31498	hypothetical protein BGT96224_Ac31498	366	2	1.11E-81	87
[BLASTED, MAPPED, ANNOTATED]	Bgt-38	ABC Transporter	552	20	8.21E-128	72.6	5	F:GO:0005524; F:GO:0042626; P:GO:0055085; P:GO:0008152; C:GO:0016021	F:ATP binding; F:ATPase activity, coupled to transmembrane movement of substances; P:transmembrane transport; P:metabolic process; C:integral component of membrane
[BLASTED]	BgtAc-30043	hypothetical protein BGT96224_Ac30043	291	1	6.84E-48	100
[BLASTED, MAPPED, ANNOTATED]	Bgt-244	DOA4-independent degradation 4	672	20	4.16E-138	90.65	5	P:GO:0043328; P:GO:0045053; C:GO:0000815; C:GO:0016021; P:GO:0070676	P:protein targeting to vacuole involved in ubiquitin-dependent protein catabolic process via the multivesicular body sorting pathway; P:protein retention in Golgi apparatus; C:ESCRT III complex; C:integral component of membrane; P:intralumenal vesicle formation
[BLASTED]	Bgt-223	hypothetical protein BGT96224_223	1396	2	0	94
[BLASTED, MAPPED, ANNOTATED]	Bgt-2471	60S ribosomal L44	285	20	1.49E-58	99.3	4	F:GO:0003735; C:GO:0016021; C:GO:0022625; P:GO:0006412	F:structural constituent of ribosome; C:integral component of membrane; C:cytosolic large ribosomal subunit; P:translation
[BLASTED, MAPPED, ANNOTATED]	Bgt-3730	Spc97 Spc98 family	2838	20	0	61.6	7	F:GO:0015631; C:GO:0005815; P:GO:0006461; P:GO:0000280; C:GO:0000922; P:GO:0022402; P:GO:0000226	F:tubulin binding; C:microtubule organizing center; P:protein complex assembly; P:nuclear division; C:spindle pole; P:cell cycle process; P:microtubule cytoskeleton organization
[BLASTED, MAPPED, ANNOTATED]	Bgt-4034	choline transporter	1140	20	0	75.4	5	F:GO:0015179; P:GO:1902475; F:GO:0015297; P:GO:0008152; C:GO:0016021	F:L-amino acid transmembrane transporter activity; P:L-alpha-amino acid transmembrane transport; F:antiporter activity; P:metabolic process; C:integral component of membrane
[NO-BLAST]	Bgt-20762	---NA---	160
[BLASTED, MAPPED, ANNOTATED]	Bgt-4345	Cysteine ase	984	20	0	68.35	3	P:GO:0006508; C:GO:0044444; F:GO:0008233	P:proteolysis; C:cytoplasmic part; F:peptidase activity
[BLASTED, MAPPED]	BgtA-20995	Sec20 domain containing	1161	20	0	60.15	5	F:GO:0015078; P:GO:0015991; C:GO:0016020; C:GO:0016021; C:GO:0033179	F:hydrogen ion transmembrane transporter activity; P:ATP hydrolysis coupled proton transport; C:membrane; C:integral component of membrane; C:proton-transporting V-type ATPase, V0 domain
[BLASTED]	BgtE-5840	secreted effector , partial	267	1	4.46E-22	100
[BLASTED, MAPPED]	BgtA-20416	cyclin B1 interacting 1	1113	20	0	64.5	4	F:GO:0008270; F:GO:0046872; P:GO:0008152; F:GO:0016874	F:zinc ion binding; F:metal ion binding; P:metabolic process; F:ligase activity
[BLASTED, MAPPED]	Bgt-1870	endosomal spry domain-containing	1272	20	0	56.2	5	P:GO:0008150; C:GO:0016020; C:GO:0016021; C:GO:0005575; F:GO:0003674	P:biological_process; C:membrane; C:integral component of membrane; C:cellular_component; F:molecular_function
[BLASTED, MAPPED, ANNOTATED]	Bgt-1858	ATP-dependent RNA helicase DHX8	3606	20	0	88.3	7	F:GO:0005524; P:GO:0005975; C:GO:0005684; P:GO:0006396; F:GO:0004553; F:GO:0004004; F:GO:0044822	F:ATP binding; P:carbohydrate metabolic process; C:U2-type spliceosomal complex; P:RNA processing; F:hydrolase activity, hydrolyzing O-glycosyl compounds; F:ATP-dependent RNA helicase activity; F:poly(A) RNA binding
[BLASTED, MAPPED, ANNOTATED]	Bgt-806	2-hydroxyacyl- lyase 1	1773	20	0	83.45	4	F:GO:0000287; F:GO:0030976; P:GO:0008152; F:GO:0016829	F:magnesium ion binding; F:thiamine pyrophosphate binding; P:metabolic process; F:lyase activity
[BLASTED, MAPPED, ANNOTATED]	Bgt-1934	mRNA capping enzyme	1275	20	0	79.7	4	F:GO:0005525; P:GO:0006370; F:GO:0004484; C:GO:0031533	F:GTP binding; P:7-methylguanosine mRNA capping; F:mRNA guanylyltransferase activity; C:mRNA cap methyltransferase complex	EC:2.7.7.50	mRNA guanylyltransferase
[BLASTED, MAPPED, ANNOTATED]	Bgt-3533	PQ loop repeat	948	20	4.46E-117	71.15	1	C:GO:0016021	C:integral component of membrane
[BLASTED, MAPPED, ANNOTATED]	Bgt-3728	proteasome subunit beta type-2	609	20	4.53E-146	90.25	6	C:GO:0005635; C:GO:0005839; C:GO:0005829; P:GO:0045842; F:GO:0004298; P:GO:0051603	C:nuclear envelope; C:proteasome core complex; C:cytosol; P:positive regulation of mitotic metaphase/anaphase transition; F:threonine-type endopeptidase activity; P:proteolysis involved in cellular protein catabolic process	EC:3.4.25	Acting on peptide bonds (peptidases)
[BLASTED, MAPPED]	Bgt-17	leucine-rich repeat	3087	20	0	67.7	2	C:GO:0016020; C:GO:0016021	C:membrane; C:integral component of membrane
[BLASTED]	BgtA-20955	hypothetical protein BGT96224_A20955	1119	20	0	66.3
[BLASTED]	Bgt-4012-2	mediator of RNA polymerase II transcription subunit 16	1305	20	0	63.45
[BLASTED, MAPPED, ANNOTATED]	Bgt-2995	60S ribosomal L3	657	20	1.91E-161	78.25	3	C:GO:0005634; C:GO:0005829; C:GO:0005840	C:nucleus; C:cytosol; C:ribosome
[BLASTED, MAPPED, ANNOTATED]	Bgt-779	acetyl- carboxylase	6243	20	0	93.25	5	F:GO:0005524; F:GO:0003989; F:GO:0046872; F:GO:0004075; P:GO:0006633	F:ATP binding; F:acetyl-CoA carboxylase activity; F:metal ion binding; F:biotin carboxylase activity; P:fatty acid biosynthetic process	EC:6.4.1.2; EC:6.3.4.14	Acetyl-CoA carboxylase; Biotin carboxylase
[BLASTED, MAPPED]	BgtA-21096	glycosyl hydrolase family 43	3408	20	0	56.1	5	P:GO:0005975; P:GO:0008152; F:GO:0004553; F:GO:0016798; F:GO:0016787	P:carbohydrate metabolic process; P:metabolic process; F:hydrolase activity, hydrolyzing O-glycosyl compounds; F:hydrolase activity, acting on glycosyl bonds; F:hydrolase activity
[BLASTED, MAPPED, ANNOTATED]	Bgt-4872	gpi mannosyltransferase 3	654	20	4.33E-156	75.45	5	C:GO:0005789; P:GO:0006506; F:GO:0000030; P:GO:0097502; C:GO:0016021	C:endoplasmic reticulum membrane; P:GPI anchor biosynthetic process; F:mannosyltransferase activity; P:mannosylation; C:integral component of membrane	EC:2.4.1	Glycosyltransferases
[BLASTED, MAPPED, ANNOTATED]	Bgt-4521	Poly(A) polymerase	1707	20	0	75.75	4	C:GO:0005634; F:GO:0003723; F:GO:0004652; P:GO:0006378	C:nucleus; F:RNA binding; F:polynucleotide adenylyltransferase activity; P:mRNA polyadenylation	EC:2.7.7.19	Polynucleotide adenylyltransferase
[BLASTED, MAPPED, ANNOTATED]	Bgt-4351	pyridoxine	786	20	8.61E-119	66.9	7	P:GO:0006725; C:GO:0005737; F:GO:0003824; P:GO:0042816; P:GO:0072525; P:GO:0044711; P:GO:1901615	P:cellular aromatic compound metabolic process; C:cytoplasm; F:catalytic activity; P:vitamin B6 metabolic process; P:pyridine-containing compound biosynthetic process; P:single-organism biosynthetic process; P:organic hydroxy compound metabolic process
[BLASTED, MAPPED, ANNOTATED]	Bgt-4885	eukaryotic translation initiation factor 3 subunit B	2226	20	0	90.5	11	F:GO:0000166; F:GO:0003743; P:GO:0001731; C:GO:0071541; C:GO:0016282; C:GO:0071540; P:GO:0006508; C:GO:0005829; C:GO:0033290; F:GO:0031369; P:GO:0006446	F:nucleotide binding; F:translation initiation factor activity; P:formation of translation preinitiation complex; C:eukaryotic translation initiation factor 3 complex, eIF3m; C:eukaryotic 43S preinitiation complex; C:eukaryotic translation initiation factor 3 complex, eIF3e; P:proteolysis; C:cytosol; C:eukaryotic 48S preinitiation complex; F:translation initiation factor binding; P:regulation of …
[NO-BLAST]	Bgt-20667	---NA---	195
[BLASTED, MAPPED, ANNOTATED]	Bgt-818	3-ketoacyl-coa thiolase peroxisomal a precursor	1284	20	0	86.75	6	F:GO:0003985; C:GO:0005758; P:GO:0006635; C:GO:0016021; F:GO:0003729; C:GO:0005782	F:acetyl-CoA C-acetyltransferase activity; C:mitochondrial intermembrane space; P:fatty acid beta-oxidation; C:integral component of membrane; F:mRNA binding; C:peroxisomal matrix	EC:2.3.1.9	Acetyl-CoA C-acetyltransferase
[NO-BLAST]	Bgt-20577	---NA---	165
[BLASTED, MAPPED, ANNOTATED]	Bgt-5189	small nuclear ribonucleo LSM2	297	20	1.16E-63	94.25	8	C:GO:0046540; C:GO:0000932; C:GO:0005829; C:GO:0019013; C:GO:0005730; C:GO:0005688; C:GO:0005732; P:GO:0000398	C:U4/U6 x U5 tri-snRNP complex; C:P-body; C:cytosol; C:viral nucleocapsid; C:nucleolus; C:U6 snRNP; C:small nucleolar ribonucleoprotein complex; P:mRNA splicing, via spliceosome
[BLASTED]	Bgt-959-2	hypothetical protein BGT96224_959B	423	20	1.27E-82	74.1
[BLASTED, MAPPED, ANNOTATED]	Bgt-5510	DDT domain-containing	168	20	3.33E-33	75.65	3	P:GO:0006397; C:GO:0044425; F:GO:0016740	P:mRNA processing; C:membrane part; F:transferase activity
[BLASTED, MAPPED, ANNOTATED]	BgtA-20934	NADPH:adrenodoxin oxidoreductase	397	20	1.04E-80	80.45	3	C:GO:0005759; F:GO:0016491; P:GO:0055114	C:mitochondrial matrix; F:oxidoreductase activity; P:oxidation-reduction process
[BLASTED]	BgtE-10129	secreted effector	233	2	8.57E-49	81.5
[BLASTED, MAPPED, ANNOTATED]	BgtA-20101	methylthioribulose-1-phosphate dehydratase	642	20	5.30E-152	89.05	5	F:GO:0046570; F:GO:0008270; C:GO:0005737; P:GO:0019284; P:GO:0019509	F:methylthioribulose 1-phosphate dehydratase activity; F:zinc ion binding; C:cytoplasm; P:L-methionine salvage from S-adenosylmethionine; P:L-methionine salvage from methylthioadenosine	EC:4.2.1.109	Methylthioribulose 1-phosphate dehydratase
[BLASTED, MAPPED, ANNOTATED]	Bgt-510	signal recognition particle	1926	20	0	73.85	5	P:GO:0006614; C:GO:0019013; F:GO:0008312; F:GO:0005047; C:GO:0005786	P:SRP-dependent cotranslational protein targeting to membrane; C:viral nucleocapsid; F:7S RNA binding; F:signal recognition particle binding; C:signal recognition particle, endoplasmic reticulum targeting
[BLASTED, MAPPED, ANNOTATED]	Bgt-2263	domain containing	1497	20	0	83	1	C:GO:0005829	C:cytosol
[BLASTED, MAPPED]	Bgt-1168	alpha-1,2 glucosyltransferase alg10	1425	20	0	53.95	9	C:GO:0005789; F:GO:0016757; F:GO:0003824; P:GO:0008152; C:GO:0016020; C:GO:0016021; F:GO:0004583; F:GO:0016740; P:GO:0006488	C:endoplasmic reticulum membrane; F:transferase activity, transferring glycosyl groups; F:catalytic activity; P:metabolic process; C:membrane; C:integral component of membrane; F:dolichyl-phosphate-glucose-glycolipid alpha-glucosyltransferase activity; F:transferase activity; P:dolichol-linked oligosaccharide biosynthetic process
[BLASTED, MAPPED, ANNOTATED]	Bgt-4893	Pre-mRNA-splicing factor ATP-dependent RNA helicase prp16	2985	20	0	89.8	5	F:GO:0005524; C:GO:0005684; F:GO:0004004; F:GO:0044822; P:GO:0000398	F:ATP binding; C:U2-type spliceosomal complex; F:ATP-dependent RNA helicase activity; F:poly(A) RNA binding; P:mRNA splicing, via spliceosome
[BLASTED, MAPPED, ANNOTATED]	Bgt-465	hypothetical protein BGT96224_465	855	20	0	65.55	2	P:GO:0032979; C:GO:0005743	P:protein insertion into mitochondrial membrane from inner side; C:mitochondrial inner membrane
[BLASTED, MAPPED, ANNOTATED]	BgtA-21263	catalase 1	2226	20	0	82.1	8	F:GO:0046872; F:GO:0004096; P:GO:0098869; C:GO:0005829; P:GO:0055114; P:GO:0042542; F:GO:0020037; P:GO:0042744	F:metal ion binding; F:catalase activity; P:cellular oxidant detoxification; C:cytosol; P:oxidation-reduction process; P:response to hydrogen peroxide; F:heme binding; P:hydrogen peroxide catabolic process	EC:1.11.1.6	Catalase
[BLASTED, MAPPED, ANNOTATED]	Bgt-2649	cell morphogenesis Las1	897	20	0	64.55	5	C:GO:0044428; C:GO:0043232; C:GO:0032991; P:GO:0071840; P:GO:0009987	C:nuclear part; C:intracellular non-membrane-bounded organelle; C:macromolecular complex; P:cellular component organization or biogenesis; P:cellular process
[BLASTED]	Bgt-3072-2	hypothetical protein BGT96224_3072B	1269	20	0	62.55
[BLASTED, MAPPED, ANNOTATED]	Bgt-1957-2	bah domain-containing	1347	20	0	53.75	1	C:GO:0043229	C:intracellular organelle
[NO-BLAST]	Bgt-20363	---NA---	399
[BLASTED, MAPPED, ANNOTATED]	Bgt-2783	atp-dependent rna helicase sub2	1323	20	0	93.15	4	F:GO:0003676; F:GO:0005524; P:GO:0008152; F:GO:0004386	F:nucleic acid binding; F:ATP binding; P:metabolic process; F:helicase activity
[BLASTED, MAPPED, ANNOTATED]	Bgt-2381	rna binding	1344	20	0	89.7	5	F:GO:0000166; F:GO:0003676; F:GO:0003755; P:GO:0000413; P:GO:0006457	F:nucleotide binding; F:nucleic acid binding; F:peptidyl-prolyl cis-trans isomerase activity; P:protein peptidyl-prolyl isomerization; P:protein folding	EC:5.2.1.8	Peptidylprolyl isomerase
[BLASTED]	BgtE-20119	candidate secreted effector	348	9	2.41E-22	61.78
[BLASTED]	Bgt-4534	Autophagy-related 28	1479	20	0	53.65
[BLASTED, MAPPED, ANNOTATED]	Bgt-2384	calcium-binding ef-hand	876	20	0	68.65	1	F:GO:0005509	F:calcium ion binding
[BLASTED, MAPPED, ANNOTATED]	Bgt-5041	phosphatidyl synthase	819	20	0	92.45	4	C:GO:0005739; P:GO:0046474; F:GO:0016740; F:GO:0016787	C:mitochondrion; P:glycerophospholipid biosynthetic process; F:transferase activity; F:hydrolase activity
[BLASTED, MAPPED, ANNOTATED]	Bgt-1692	GIY-YIG catalytic domain-containing	1161	20	0	64.55	6	F:GO:0017108; P:GO:0006281; P:GO:0090305; F:GO:0046872; P:GO:0006310; C:GO:0033557	F:5'-flap endonuclease activity; P:DNA repair; P:nucleic acid phosphodiester bond hydrolysis; F:metal ion binding; P:DNA recombination; C:Slx1-Slx4 complex
[BLASTED]	Bgt-2894	hypothetical protein BGT96224_2894	1533	20	0	60.1
[BLASTED, MAPPED, ANNOTATED]	Bgt-2753	sam domain-containing	1497	20	0	75.25	2	P:GO:0007231; P:GO:0016310	P:osmosensory signaling pathway; P:phosphorylation
[BLASTED, MAPPED, ANNOTATED]	BgtA-20551	rRNA processing Ebp2	1148	20	0	83.7	3	F:GO:0016614; F:GO:0050660; P:GO:0055114	F:oxidoreductase activity, acting on CH-OH group of donors; F:flavin adenine dinucleotide binding; P:oxidation-reduction process
[BLASTED]	Bgt-5049	m repeat	1014	20	0	59.55
[BLASTED, MAPPED, ANNOTATED]	BgtA-20280	nicotinate-nucleotide pyrophosphorylase	1002	20	0	70.7	4	F:GO:0004514; C:GO:0005737; P:GO:0009435; P:GO:0034213	F:nicotinate-nucleotide diphosphorylase (carboxylating) activity; C:cytoplasm; P:NAD biosynthetic process; P:quinolinate catabolic process	EC:2.4.2.19	Nicotinate-nucleotide diphosphorylase (carboxylating)
[BLASTED, MAPPED, ANNOTATED]	Bgt-4175-2	topoisomerase I	366	20	1.52E-79	86.45	5	F:GO:0003677; F:GO:0003917; C:GO:0005694; F:GO:0003918; P:GO:0006265	F:DNA binding; F:DNA topoisomerase type I activity; C:chromosome; F:DNA topoisomerase type II (ATP-hydrolyzing) activity; P:DNA topological change	EC:5.99.1.3; EC:5.99.1.2	DNA topoisomerase (ATP-hydrolyzing); DNA topoisomerase
[BLASTED, MAPPED]	Bgt-1417	pci domain-containing	861	20	0	69.2	2	C:GO:0008180; P:GO:0000338	C:COP9 signalosome; P:protein deneddylation
[BLASTED, MAPPED, ANNOTATED]	BgtA-20356	branched-chain-amino-acid aminotransferase	1254	20	0	80.2	4	F:GO:0052654; F:GO:0052655; P:GO:0009082; F:GO:0052656	F:L-leucine transaminase activity; F:L-valine transaminase activity; P:branched-chain amino acid biosynthetic process; F:L-isoleucine transaminase activity	EC:2.6.1.42	Branched-chain-amino-acid transaminase
[BLASTED, MAPPED, ANNOTATED]	Bgt-5134	Yip1 domain family	636	20	3.30E-145	89	2	C:GO:0016021; C:GO:0005783	C:integral component of membrane; C:endoplasmic reticulum
[BLASTED, MAPPED, ANNOTATED]	Bgt-423	cytochrome c oxidase assembly COX15	1533	20	0	78.35	8	C:GO:0031305; F:GO:0004129; F:GO:0016627; P:GO:1902600; P:GO:0006784; P:GO:0022900; F:GO:0016653; P:GO:0008535	C:integral component of mitochondrial inner membrane; F:cytochrome-c oxidase activity; F:oxidoreductase activity, acting on the CH-CH group of donors; P:hydrogen ion transmembrane transport; P:heme a biosynthetic process; P:electron transport chain; F:oxidoreductase activity, acting on NAD(P)H, heme protein as acceptor; P:respiratory chain complex IV assembly	EC:1.9.3.1	Cytochrome-c oxidase
[BLASTED, MAPPED, ANNOTATED]	Bgt-3320	c2h2 finger domain-containing	792	20	5.69E-166	77.5	3	F:GO:0003677; F:GO:0046872; C:GO:0016021	F:DNA binding; F:metal ion binding; C:integral component of membrane
[BLASTED, MAPPED, ANNOTATED]	Bgt-4706	Calcium-binding component of the spindle pole body	747	20	5.65E-168	73.55	5	P:GO:0007088; F:GO:0005509; C:GO:0005816; C:GO:0044444; P:GO:0044763	P:regulation of mitotic nuclear division; F:calcium ion binding; C:spindle pole body; C:cytoplasmic part; P:single-organism cellular process
[BLASTED, MAPPED, ANNOTATED]	Bgt-4824	proteasome component C1	885	20	0	89.55	6	C:GO:0005634; C:GO:0019773; C:GO:0005829; P:GO:0045842; F:GO:0004298; P:GO:0006511	C:nucleus; C:proteasome core complex, alpha-subunit complex; C:cytosol; P:positive regulation of mitotic metaphase/anaphase transition; F:threonine-type endopeptidase activity; P:ubiquitin-dependent protein catabolic process	EC:3.4.25	Acting on peptide bonds (peptidases)
[BLASTED, MAPPED, ANNOTATED]	Bgt-3240	DUF1183 domain	864	20	7.00E-157	67.8	1	C:GO:0016021	C:integral component of membrane
[BLASTED, MAPPED, ANNOTATED]	BgtAc-31568	hypothetical protein BGT96224_Ac31568	1161	2	0	72	1	C:GO:0016021	C:integral component of membrane
[BLASTED]	Bgt-20018-4	putative effector protein	186	2	5.99E-18	81
[BLASTED, MAPPED, ANNOTATED]	Bgt-20183	Ubiquitin carboxyl-terminal hydrolase	1122	20	0	72.8	7	P:GO:0016579; F:GO:0046872; C:GO:0070461; P:GO:0016570; F:GO:0036459; P:GO:0006511; P:GO:0018205	P:protein deubiquitination; F:metal ion binding; C:SAGA-type complex; P:histone modification; F:thiol-dependent ubiquitinyl hydrolase activity; P:ubiquitin-dependent protein catabolic process; P:peptidyl-lysine modification	EC:3.4.19.12	Ubiquitinyl hydrolase 1
[BLASTED, MAPPED]	Bgt-2611	c6 zinc finger domain containing	609	20	9.45E-145	56.9	5	C:GO:0005634; F:GO:0008270; P:GO:0006355; F:GO:0000981; P:GO:0006357	C:nucleus; F:zinc ion binding; P:regulation of transcription, DNA-templated; F:RNA polymerase II transcription factor activity, sequence-specific DNA binding; P:regulation of transcription from RNA polymerase II promoter
[BLASTED, MAPPED, ANNOTATED]	Bgt-2103	signal sequence receptor alpha chain	834	20	0	63.55	1	F:GO:0016787	F:hydrolase activity
[BLASTED, MAPPED, ANNOTATED]	Bgt-4338	hypothetical protein BGT96224_4338	840	20	0	70.15	1	C:GO:0016020	C:membrane
[NO-BLAST]	Bgt-20402	---NA---	180
[BLASTED]	BgtE-5966	secreted effector	480	5	9.17E-111	70.4
[NO-BLAST]	Bgt-20878	---NA---	171
[BLASTED, MAPPED, ANNOTATED]	Bgt-561	chromosome transmission fidelity 18	3039	20	0	69	2	F:GO:0000166; C:GO:0044424	F:nucleotide binding; C:intracellular part
[NO-BLAST]	Bgt-20997	---NA---	174
[BLASTED, MAPPED, ANNOTATED]	Bgt-5349	Inosine triphosphate pyrophosphatase	555	20	2.27E-134	85.95	7	F:GO:0000166; C:GO:0005634; F:GO:0046872; P:GO:0009204; C:GO:0005829; F:GO:0047429; P:GO:0009117	F:nucleotide binding; C:nucleus; F:metal ion binding; P:deoxyribonucleoside triphosphate catabolic process; C:cytosol; F:nucleoside-triphosphate diphosphatase activity; P:nucleotide metabolic process	EC:3.6.1.19	Nucleoside-triphosphate diphosphatase
[NO-BLAST]	Bgt-20593	---NA---	231
[BLASTED, MAPPED, ANNOTATED]	Bgt-268	ap-1 complex subunit mu-1	1263	20	0	98.25	3	P:GO:0016192; C:GO:0030131; P:GO:0006886	P:vesicle-mediated transport; C:clathrin adaptor complex; P:intracellular protein transport
[BLASTED, MAPPED, ANNOTATED]	Bgt-2646	pap2 domain	666	20	5.02E-150	82.35	6	F:GO:0004601; C:GO:0030176; P:GO:0008610; P:GO:0098869; P:GO:0006487; F:GO:0047874	F:peroxidase activity; C:integral component of endoplasmic reticulum membrane; P:lipid biosynthetic process; P:cellular oxidant detoxification; P:protein N-linked glycosylation; F:dolichyldiphosphatase activity	EC:3.6.1.43; EC:1.11.1.7	Dolichyldiphosphatase; Peroxidase
[NO-BLAST]	Bgt-20180	---NA---	276
[BLASTED, MAPPED, ANNOTATED]	Bgt-4665	zinc finger domain-containing ring-type	573	20	5.05E-125	71.6	3	F:GO:0008270; P:GO:0006511; P:GO:0016567	F:zinc ion binding; P:ubiquitin-dependent protein catabolic process; P:protein ubiquitination
[BLASTED, MAPPED, ANNOTATED]	Bgt-1117	tricarboxylate transport	888	20	0	88.85	2	P:GO:0055085; C:GO:0016021	P:transmembrane transport; C:integral component of membrane
[BLASTED, MAPPED, ANNOTATED]	Bgt-2036	UDP-glucose 4-epimerase,	1320	20	0	76.8	3	F:GO:0003974; F:GO:0003978; P:GO:0006012	F:UDP-N-acetylglucosamine 4-epimerase activity; F:UDP-glucose 4-epimerase activity; P:galactose metabolic process	EC:5.1.3.7; EC:5.1.3.2	UDP-N-acetylglucosamine 4-epimerase; UDP-glucose 4-epimerase
[NO-BLAST]	Bgt-20928	---NA---	159
[BLASTED, MAPPED, ANNOTATED]	Bgt-3223	GTP binding	909	20	0	71.6	2	F:GO:0005525; P:GO:0000917	F:GTP binding; P:barrier septum assembly
[BLASTED, MAPPED, ANNOTATED]	Bgt-5026	NF-X1 type zinc finger	3381	20	0	68.3	1	F:GO:0005488	F:binding
[BLASTED, MAPPED, ANNOTATED]	Bgt-3310	phosphatase PP1 regulatory subunit Sds22,	1143	20	0	76.95	8	C:GO:0008287; P:GO:0009893; P:GO:1901970; P:GO:0050790; P:GO:0032268; C:GO:0044444; P:GO:0044763; F:GO:0019888	C:protein serine/threonine phosphatase complex; P:positive regulation of metabolic process; P:positive regulation of mitotic sister chromatid separation; P:regulation of catalytic activity; P:regulation of cellular protein metabolic process; C:cytoplasmic part; P:single-organism cellular process; F:protein phosphatase regulator activity
[BLASTED, MAPPED, ANNOTATED]	Bgt-2689	periodic tryptophan 1	1638	20	0	81.3	2	C:GO:0005829; C:GO:0005730	C:cytosol; C:nucleolus
[BLASTED, MAPPED, ANNOTATED]	Bgt-4237	serine threonine kinase	2727	20	0	70	8	F:GO:0005524; P:GO:0006914; P:GO:0016043; P:GO:0044763; C:GO:0005774; F:GO:0004674; P:GO:0006468; P:GO:0006810	F:ATP binding; P:autophagy; P:cellular component organization; P:single-organism cellular process; C:vacuolar membrane; F:protein serine/threonine kinase activity; P:protein phosphorylation; P:transport	EC:2.7.11	Transferring phosphorus-containing groups
[BLASTED, MAPPED, ANNOTATED]	Bgt-1638-2	cation chloride cotransporter	949	20	0	82.45	7	F:GO:0015379; P:GO:0071805; P:GO:1902476; C:GO:0016021; F:GO:0022820; P:GO:0097638; P:GO:1903401	F:potassium:chloride symporter activity; P:potassium ion transmembrane transport; P:chloride transmembrane transport; C:integral component of membrane; F:potassium ion symporter activity; P:L-arginine import across plasma membrane; P:L-lysine transmembrane transport
[NO-BLAST]	Bgt-20157	---NA---	160
[BLASTED, MAPPED, ANNOTATED]	Bgt-4070	transient receptor potential ion channel	312	20	1.01E-52	78.15	1	C:GO:0016021	C:integral component of membrane
[BLASTED, MAPPED, ANNOTATED]	Bgt-614-2	major facilitator superfamily transporter	744	20	6.75E-157	74.7	3	P:GO:0055085; C:GO:0016021; F:GO:0005215	P:transmembrane transport; C:integral component of membrane; F:transporter activity
[BLASTED, MAPPED, ANNOTATED]	Bgt-218	sh3 domain-containing	816	20	2.98E-160	75.8	2	C:GO:0005622; P:GO:0035556	C:intracellular; P:intracellular signal transduction
[BLASTED, MAPPED, ANNOTATED]	Bgt-1374	helicase associated domain-containing	4467	20	0	77.2	5	F:GO:0000166; C:GO:0005739; P:GO:0006396; F:GO:0004004; F:GO:0044822	F:nucleotide binding; C:mitochondrion; P:RNA processing; F:ATP-dependent RNA helicase activity; F:poly(A) RNA binding
[BLASTED, MAPPED, ANNOTATED]	Bgt-3739	serine threonine- kinase hal4	1593	20	0	83.9	7	F:GO:0005524; P:GO:0071473; C:GO:0005829; F:GO:0004674; P:GO:0006468; P:GO:0030003; P:GO:0035556	F:ATP binding; P:cellular response to cation stress; C:cytosol; F:protein serine/threonine kinase activity; P:protein phosphorylation; P:cellular cation homeostasis; P:intracellular signal transduction	EC:2.7.11	Transferring phosphorus-containing groups
[BLASTED, MAPPED]	Bgt-4102	transcription factor Zn cluster transcription factor Rds2	1246	20	0	70.55	6	C:GO:0005634; F:GO:0008270; P:GO:0051321; P:GO:0006355; F:GO:0000981; P:GO:0006357	C:nucleus; F:zinc ion binding; P:meiotic cell cycle; P:regulation of transcription, DNA-templated; F:RNA polymerase II transcription factor activity, sequence-specific DNA binding; P:regulation of transcription from RNA polymerase II promoter
[BLASTED, MAPPED, ANNOTATED]	Bgt-2132	SNF7 family	726	20	4.53E-175	91.15	3	C:GO:0016021; P:GO:0007034; C:GO:0005622	C:integral component of membrane; P:vacuolar transport; C:intracellular
[BLASTED, MAPPED]	Bgt-4464	hypothetical protein BGT96224_4464	654	3	8.15E-160	81.33	8	F:GO:0003677; C:GO:0005634; F:GO:0008270; F:GO:0046872; P:GO:0006351; P:GO:0006355; F:GO:0000981; P:GO:0006357	F:DNA binding; C:nucleus; F:zinc ion binding; F:metal ion binding; P:transcription, DNA-templated; P:regulation of transcription, DNA-templated; F:RNA polymerase II transcription factor activity, sequence-specific DNA binding; P:regulation of transcription from RNA polymerase II promoter
[BLASTED, MAPPED]	BgtAc-30833	iswi chromatin-remodeling complex atpase isw2	690	2	8.55E-147	75.5	8	F:GO:0016887; P:GO:0006281; F:GO:0003677; C:GO:0005634; F:GO:0005524; P:GO:0006338; P:GO:0006351; C:GO:0031011	F:ATPase activity; P:DNA repair; F:DNA binding; C:nucleus; F:ATP binding; P:chromatin remodeling; P:transcription, DNA-templated; C:Ino80 complex
[BLASTED, MAPPED, ANNOTATED]	Bgt-3453	nicotinamide N-methyltransferase Nnt1	819	20	0	72.2	2	F:GO:0008168; P:GO:0032259	F:methyltransferase activity; P:methylation
[BLASTED]	BgtE-20022	secreted effector	516	10	1.61E-49	58.1
[BLASTED, MAPPED]	Bgt-104-2	CHY zinc finger domain-containing	1173	20	0	64.2	2	F:GO:0008270; F:GO:0046872	F:zinc ion binding; F:metal ion binding
[BLASTED, MAPPED, ANNOTATED]	Bgt-4491-2	G2 mitotic-specific cyclin-B	165	20	1.52E-30	89.9	1	C:GO:0005634	C:nucleus
[BLASTED]	Bgt-5429	hypothetical protein BGT96224_5429	180	2	1.84E-36	93
[NO-BLAST]	Bgt-20112	---NA---	290
[BLASTED]	BgtA-20851	hypothetical protein BGT96224_A20851	1011	3	0	78.33
[BLASTED, MAPPED]	BgtAc-31459	zinc finger cchc-type	219	2	5.61E-44	79	3	F:GO:0003676; F:GO:0008270; F:GO:0046872	F:nucleic acid binding; F:zinc ion binding; F:metal ion binding
[BLASTED, MAPPED, ANNOTATED]	Bgt-36	G-patch RNA maturation	1005	20	0	85.9	8	F:GO:0003676; P:GO:0000494; P:GO:0006364; P:GO:0032211; C:GO:0005730; F:GO:0010521; P:GO:0051974; C:GO:0005654	F:nucleic acid binding; P:box C/D snoRNA 3'-end processing; P:rRNA processing; P:negative regulation of telomere maintenance via telomerase; C:nucleolus; F:telomerase inhibitor activity; P:negative regulation of telomerase activity; C:nucleoplasm
[BLASTED]	BgtE-5745	secreted effector	990	20	0	63.55
[BLASTED, MAPPED, ANNOTATED]	Bgt-3865	IBR domain-containing	1545	20	0	87.35	12	F:GO:0008270; F:GO:0031624; F:GO:0061630; F:GO:0016307; C:GO:0000151; C:GO:0005737; P:GO:0000209; P:GO:0046854; P:GO:0016574; P:GO:0032436; P:GO:0036205; P:GO:0042787	F:zinc ion binding; F:ubiquitin conjugating enzyme binding; F:ubiquitin protein ligase activity; F:phosphatidylinositol phosphate kinase activity; C:ubiquitin ligase complex; C:cytoplasm; P:protein polyubiquitination; P:phosphatidylinositol phosphorylation; P:histone ubiquitination; P:positive regulation of proteasomal ubiquitin-dependent protein catabolic process; P:histone catabolic process; P:…	EC:2.7.1	Transferring phosphorus-containing groups
[BLASTED, MAPPED, ANNOTATED]	BgtASP-20702	beta-1,6-glucan boisynthesis (Knh1)	786	20	7.29E-166	64.35	2	P:GO:0006078; P:GO:0042546	P:(1->6)-beta-D-glucan biosynthetic process; P:cell wall biogenesis
[BLASTED, MAPPED, ANNOTATED]	BgtA-20544	rad21 rec8 n terminal domain-containing	990	20	0	46.4	1	C:GO:0005634	C:nucleus
[BLASTED, MAPPED, ANNOTATED]	Bgt-4561	vhs domain	1956	20	0	75.25	3	P:GO:0016192; C:GO:0030131; P:GO:0006886	P:vesicle-mediated transport; C:clathrin adaptor complex; P:intracellular protein transport
[BLASTED, MAPPED]	BgtA-20719	telomere length regulator	1665	20	0	52	8	F:GO:0003677; C:GO:0005634; C:GO:0005724; C:GO:0016020; C:GO:0016021; P:GO:0000723; C:GO:0005730; C:GO:0000783	F:DNA binding; C:nucleus; C:nuclear telomeric heterochromatin; C:membrane; C:integral component of membrane; P:telomere maintenance; C:nucleolus; C:nuclear telomere cap complex
[BLASTED, MAPPED, ANNOTATED]	Bgt-3976	DNA polymerase alpha epsilon subunit B	315	20	1.87E-69	74.85	5	C:GO:0005634; F:GO:0003677; F:GO:0003887; P:GO:0006260; P:GO:0071897	C:nucleus; F:DNA binding; F:DNA-directed DNA polymerase activity; P:DNA replication; P:DNA biosynthetic process	EC:2.7.7.7	DNA-directed DNA polymerase
[BLASTED]	BgtE-6038	secreted effector	261	7	1.11E-55	79.71
[BLASTED]	Bgt-3230	ph domain-containing	1203	20	0	54.65
[NO-BLAST]	Bgt-20682	---NA---	153
[BLASTED, MAPPED, ANNOTATED]	Bgt-4183	DNA replication licensing factor mcm5	2157	20	0	91.75	19	P:GO:0006270; P:GO:0000727; P:GO:0030174; C:GO:0031261; P:GO:0006343; P:GO:0006267; F:GO:0003682; C:GO:0042555; P:GO:0006348; C:GO:0000784; F:GO:0003697; C:GO:0005656; F:GO:0003688; F:GO:0005524; F:GO:0003678; C:GO:0005737; P:GO:0031939; P:GO:0032508; C:GO:0031298	P:DNA replication initiation; P:double-strand break repair via break-induced replication; P:regulation of DNA-dependent DNA replication initiation; C:DNA replication preinitiation complex; P:establishment of chromatin silencing; P:pre-replicative complex assembly involved in nuclear cell cycle DNA replication; F:chromatin binding; C:MCM complex; P:chromatin silencing at telomere; C:nuclear chromo…
[BLASTED, MAPPED, ANNOTATED]	Bgt-4955	RNA polymerase Rpb4 family	441	20	2.03E-101	87.85	12	F:GO:0000166; P:GO:0045948; F:GO:0003899; F:GO:0003727; P:GO:0034402; C:GO:0000932; P:GO:0031990; F:GO:0031369; P:GO:0006367; C:GO:0005665; F:GO:0003697; P:GO:0000288	F:nucleotide binding; P:positive regulation of translational initiation; F:DNA-directed 5'-3' RNA polymerase activity; F:single-stranded RNA binding; P:recruitment of 3'-end processing factors to RNA polymerase II holoenzyme complex; C:P-body; P:mRNA export from nucleus in response to heat stress; F:translation initiation factor binding; P:transcription initiation from RNA polymerase II promoter;…	EC:2.7.7.6	DNA-directed RNA polymerase
[BLASTED, MAPPED]	Bgt-887	Glutamate-cysteine ligase	159	9	5.15E-29	81.67	6	P:GO:0006750; P:GO:0046686; P:GO:0042542; F:GO:0016874; F:GO:0004357; C:GO:0005622	P:glutathione biosynthetic process; P:response to cadmium ion; P:response to hydrogen peroxide; F:ligase activity; F:glutamate-cysteine ligase activity; C:intracellular
[BLASTED, MAPPED, ANNOTATED]	Bgt-1760-2	transcriptional repressor tup1	333	20	7.61E-75	96.35	8	P:GO:0000122; C:GO:0008023; F:GO:0042393; C:GO:0017053; C:GO:0016021; C:GO:0033588; F:GO:0001191; C:GO:0000123	P:negative regulation of transcription from RNA polymerase II promoter; C:transcription elongation factor complex; F:histone binding; C:transcriptional repressor complex; C:integral component of membrane; C:Elongator holoenzyme complex; F:transcriptional repressor activity, RNA polymerase II transcription factor binding; C:histone acetyltransferase complex
[BLASTED, MAPPED, ANNOTATED]	Bgt-2117	LMBR1 domain-containing	1767	20	0	70.6	1	C:GO:0016020	C:membrane
[NO-BLAST]	Bgt-20021-2	---NA---	308
[BLASTED, MAPPED, ANNOTATED]	Bgt-5233	dolichyl-phosphate-mannose- mannosyltransferase	2604	20	0	84.25	10	P:GO:0031505; P:GO:0030447; P:GO:0000032; P:GO:0007275; C:GO:0016021; P:GO:1900101; C:GO:0031502; P:GO:0035269; P:GO:0044845; F:GO:0004169	P:fungal-type cell wall organization; P:filamentous growth; P:cell wall mannoprotein biosynthetic process; P:multicellular organism development; C:integral component of membrane; P:regulation of endoplasmic reticulum unfolded protein response; C:dolichyl-phosphate-mannose-protein mannosyltransferase complex; P:protein O-linked mannosylation; P:chain elongation of O-linked mannose residue; F:dolic…	EC:2.4.1.109	Dolichyl-phosphate-mannose--protein mannosyltransferase
[NO-BLAST]	Bgt-20508	---NA---	201
[BLASTED]	BgtE-5700	secreted effector	1080	20	0	55
[BLASTED, MAPPED, ANNOTATED]	Bgt-305	60S ribosomal L14	444	20	4.32E-98	89.75	5	C:GO:0005634; F:GO:0003735; C:GO:0005829; C:GO:0005840; P:GO:0006412	C:nucleus; F:structural constituent of ribosome; C:cytosol; C:ribosome; P:translation
[BLASTED]	BgtE-20021	CSEP0171 effector	477	5	9.17E-20	51.8
[BLASTED, MAPPED, ANNOTATED]	Bgt-2352	oocyte membrane	1104	20	0	66.9	2	C:GO:0005634; C:GO:0005737	C:nucleus; C:cytoplasm
[BLASTED, MAPPED, ANNOTATED]	BgtA-20295	intermembrane space import and assembly 40	873	20	0	66.45	1	C:GO:0005740	C:mitochondrial envelope
[BLASTED, MAPPED, ANNOTATED]	Bgt-20660-2	hypothetical protein MBM_04862	284	3	3.98E-27	67.33	1	F:GO:0005488	F:binding
[BLASTED, MAPPED, ANNOTATED]	Bgt-4771	hypothetical protein BGT96224_4771	1098	20	0	57.3	1	F:GO:0005488	F:binding
[BLASTED]	Bgt-20743-3	serine threonine- kinase Sgk2	162	20	1.28E-17	72.3
[BLASTED, MAPPED, ANNOTATED]	Bgt-1973	integral membrane 25D9-6	777	20	1.24E-175	81.6	1	C:GO:0016021	C:integral component of membrane
[BLASTED, MAPPED, ANNOTATED]	Bgt-2886	mfs phospholipid transporter git1	645	20	9.34E-125	84.75	5	C:GO:0005887; F:GO:0022891; P:GO:0055085; P:GO:0001407; F:GO:0001406	C:integral component of plasma membrane; F:substrate-specific transmembrane transporter activity; P:transmembrane transport; P:glycerophosphodiester transport; F:glycerophosphodiester transmembrane transporter activity
[BLASTED, MAPPED, ANNOTATED]	Bgt-2388	uba ts-n domain-containing	873	20	0	68.6	1	F:GO:0046872	F:metal ion binding
[BLASTED, MAPPED, ANNOTATED]	Bgt-1969	Prp31 C terminal domain-containing	1809	20	0	84.8	5	C:GO:0071011; C:GO:0005690; C:GO:0046540; C:GO:0005687; P:GO:0000244	C:precatalytic spliceosome; C:U4atac snRNP; C:U4/U6 x U5 tri-snRNP complex; C:U4 snRNP; P:spliceosomal tri-snRNP complex assembly
[BLASTED, MAPPED]	Bgt-3450	transcription factor cys6	2586	20	0	62.35	8	F:GO:0003677; C:GO:0005634; F:GO:0008270; F:GO:0046872; P:GO:0006351; P:GO:0006355; F:GO:0000981; P:GO:0006357	F:DNA binding; C:nucleus; F:zinc ion binding; F:metal ion binding; P:transcription, DNA-templated; P:regulation of transcription, DNA-templated; F:RNA polymerase II transcription factor activity, sequence-specific DNA binding; P:regulation of transcription from RNA polymerase II promoter
[BLASTED]	BgtE-5563	secreted effector	240	2	3.93E-50	95
[BLASTED, MAPPED, ANNOTATED]	Bgt-4994	sulfate transporter family	2700	20	0	69.4	4	P:GO:0008272; P:GO:0055085; C:GO:0016020; F:GO:0015116	P:sulfate transport; P:transmembrane transport; C:membrane; F:sulfate transmembrane transporter activity
[BLASTED, MAPPED, ANNOTATED]	Bgt-3292	lysophospholipase Plb1	1956	20	0	76.65	3	C:GO:0016020; P:GO:0016042; F:GO:0004620	C:membrane; P:lipid catabolic process; F:phospholipase activity	EC:3.1.1	Acting on ester bonds
[NO-BLAST]	Bgt-20549	---NA---	216
[NO-BLAST]	Bgt-20995	---NA---	231
[BLASTED, MAPPED, ANNOTATED]	Bgt-2979	DUF500 and SH3 domain-containing	1152	20	0	89.8	7	F:GO:0051015; F:GO:0035091; C:GO:0032587; P:GO:1900027; C:GO:0030479; P:GO:0051017; P:GO:0051666	F:actin filament binding; F:phosphatidylinositol binding; C:ruffle membrane; P:regulation of ruffle assembly; C:actin cortical patch; P:actin filament bundle assembly; P:actin cortical patch localization
[BLASTED, MAPPED, ANNOTATED]	Bgt-5196	SUMO-conjugating enzyme ubc9	450	20	5.02E-105	90.6	9	F:GO:0005524; F:GO:0061630; F:GO:0031625; P:GO:0016925; P:GO:0006529; C:GO:0005829; F:GO:0004066; F:GO:0061656; C:GO:0005720	F:ATP binding; F:ubiquitin protein ligase activity; F:ubiquitin protein ligase binding; P:protein sumoylation; P:asparagine biosynthetic process; C:cytosol; F:asparagine synthase (glutamine-hydrolyzing) activity; F:SUMO conjugating enzyme activity; C:nuclear heterochromatin	EC:6.3.5.4	Asparagine synthase (glutamine-hydrolyzing)
[BLASTED]	BgtA-20944	hypothetical protein BGT96224_A20944, partial	1704	2	0	88.5
[BLASTED]	BgtE-5692	candidate secreted effector	774	19	3.33E-174	81.32
[BLASTED, MAPPED, ANNOTATED]	Bgt-2510	Subunit of the SAGA transcriptional regulatory complex	966	20	0	82.3	4	C:GO:0005634; F:GO:0003677; F:GO:0008270; P:GO:0006351	C:nucleus; F:DNA binding; F:zinc ion binding; P:transcription, DNA-templated
[BLASTED]	Bgt-3599	chaperone dnaJ 6	933	20	0	67.25
[BLASTED, MAPPED]	BgtAcSP-30730	hypothetical protein BGT96224_AcSP30730	2844	18	0	49.72	10	F:GO:0003677; C:GO:0005634; F:GO:0008270; F:GO:0046872; P:GO:0006351; C:GO:0016020; C:GO:0016021; P:GO:0006355; F:GO:0000981; P:GO:0006357	F:DNA binding; C:nucleus; F:zinc ion binding; F:metal ion binding; P:transcription, DNA-templated; C:membrane; C:integral component of membrane; P:regulation of transcription, DNA-templated; F:RNA polymerase II transcription factor activity, sequence-specific DNA binding; P:regulation of transcription from RNA polymerase II promoter
[BLASTED, MAPPED]	Bgt-438-2	fibronectin type iii domain-containing	2652	20	0	59.65	2	C:GO:0016020; C:GO:0016021	C:membrane; C:integral component of membrane
[BLASTED, MAPPED, ANNOTATED]	Bgt-2940	glycosyltransferase family 31	1542	20	0	66.6	2	P:GO:0008152; F:GO:0016740	P:metabolic process; F:transferase activity
[BLASTED, MAPPED, ANNOTATED]	Bgt-674	glucose-6-phosphate isomerase	1656	20	0	86.9	6	F:GO:0004347; P:GO:0006094; P:GO:0006098; C:GO:0005739; P:GO:0006096; F:GO:0016740	F:glucose-6-phosphate isomerase activity; P:gluconeogenesis; P:pentose-phosphate shunt; C:mitochondrion; P:glycolytic process; F:transferase activity	EC:5.3.1.9	Glucose-6-phosphate isomerase
[BLASTED, MAPPED, ANNOTATED]	BgtA-21067	S-formylglutathione hydrolase	867	20	0	82.95	3	F:GO:0018738; P:GO:0046294; C:GO:0005829	F:S-formylglutathione hydrolase activity; P:formaldehyde catabolic process; C:cytosol	EC:3.1.2.12	S-formylglutathione hydrolase
[BLASTED, MAPPED, ANNOTATED]	Bgt-3285	pumilio domain-containing	2331	20	0	68.85	1	F:GO:0003723	F:RNA binding
[BLASTED]	Bgt-284	hypothetical protein BGT96224_284	2448	20	0	56.55
[BLASTED, MAPPED, ANNOTATED]	Bgt-5033	guanine nucleotide-binding subunit beta	948	20	0	96.3	19	F:GO:0005080; F:GO:0005092; P:GO:0007186; C:GO:0022627; P:GO:0000747; P:GO:0001403; F:GO:0004871; P:GO:0060733; P:GO:0031954; P:GO:0032956; F:GO:0001965; F:GO:0043022; P:GO:0050790; P:GO:0010255; P:GO:0017148; P:GO:0031139; P:GO:0032995; P:GO:0034613; P:GO:0035556	F:protein kinase C binding; F:GDP-dissociation inhibitor activity; P:G-protein coupled receptor signaling pathway; C:cytosolic small ribosomal subunit; P:conjugation with cellular fusion; P:invasive growth in response to glucose limitation; F:signal transducer activity; P:regulation of eIF2 alpha phosphorylation by amino acid starvation; P:positive regulation of protein autophosphorylation; P:reg…
[BLASTED, MAPPED, ANNOTATED]	Bgt-3760-2	zn2 cys6 dna-binding	1536	20	0	62.7	4	C:GO:0005634; F:GO:0003677; F:GO:0008270; P:GO:0006351	C:nucleus; F:DNA binding; F:zinc ion binding; P:transcription, DNA-templated
[BLASTED]	Bgt-2257	sam domain-containing	1866	20	0	83
[BLASTED, MAPPED, ANNOTATED]	Bgt-4866	MFS general substrate transporter	5124	20	0	77.2	1	C:GO:0016021	C:integral component of membrane
[BLASTED, MAPPED]	BgtA-20506	hypothetical protein BGT96224_A20506	429	20	1.71E-98	76.45	4	P:GO:0043248; P:GO:0006886; F:GO:0008536; C:GO:0005622	P:proteasome assembly; P:intracellular protein transport; F:Ran GTPase binding; C:intracellular
[BLASTED]	Bgt-2853	hypothetical protein BGT96224_2853	813	11	3.15E-145	71
[BLASTED, MAPPED, ANNOTATED]	Bgt-2823	trafficking PGA2	471	7	4.87E-80	83.29	1	C:GO:0016021	C:integral component of membrane
[BLASTED, MAPPED, ANNOTATED]	Bgt-1420	peroxisomal membrane	1278	20	0	73.9	3	C:GO:0005777; C:GO:0016021; P:GO:0016560	C:peroxisome; C:integral component of membrane; P:protein import into peroxisome matrix, docking
[NO-BLAST]	Bgt-21000	---NA---	388
[BLASTED, MAPPED]	Bgt-4502	carbon catabolite repression	1848	20	0	70.15	4	F:GO:0000166; F:GO:0005525; F:GO:0003924; P:GO:0008152	F:nucleotide binding; F:GTP binding; F:GTPase activity; P:metabolic process
[BLASTED]	Bgt-20382	Bgt_avrF2_9	297	1	2.05E-30	73
[BLASTED]	BgtASP-20408	secreted effector	900	20	0	64.15
[BLASTED, MAPPED, ANNOTATED]	Bgt-1386	methylsterol monooxygenase	906	20	0	87.55	5	F:GO:0005506; C:GO:0016021; P:GO:0055114; P:GO:0006633; F:GO:0004497	F:iron ion binding; C:integral component of membrane; P:oxidation-reduction process; P:fatty acid biosynthetic process; F:monooxygenase activity
[BLASTED, MAPPED]	Bgt-3426	F-box domain	1284	20	0	58	6	P:GO:2000060; P:GO:1903464; P:GO:0000723; F:GO:0030674; P:GO:0042787; P:GO:0010389	P:positive regulation of protein ubiquitination involved in ubiquitin-dependent protein catabolic process; P:negative regulation of mitotic cell cycle DNA replication; P:telomere maintenance; F:protein binding, bridging; P:protein ubiquitination involved in ubiquitin-dependent protein catabolic process; P:regulation of G2/M transition of mitotic cell cycle
[BLASTED, MAPPED, ANNOTATED]	Bgt-857	glycogen phosphorylase	2670	20	0	91.5	3	F:GO:0008184; P:GO:0005975; F:GO:0030170	F:glycogen phosphorylase activity; P:carbohydrate metabolic process; F:pyridoxal phosphate binding
[NO-BLAST]	Bgt-20742-3	---NA---	158
[BLASTED, MAPPED, ANNOTATED]	Bgt-4197	farnesyltransferase geranylgeranyltransferase type I alpha subunit	999	20	0	78.75	12	C:GO:0005965; F:GO:0000166; C:GO:0005634; C:GO:0005953; P:GO:0071970; P:GO:0072661; P:GO:0018343; F:GO:0004660; P:GO:0018344; F:GO:0016773; F:GO:0004662; F:GO:0016301	C:protein farnesyltransferase complex; F:nucleotide binding; C:nucleus; C:CAAX-protein geranylgeranyltransferase complex; P:fungal-type cell wall (1->3)-beta-D-glucan biosynthetic process; P:protein targeting to plasma membrane; P:protein farnesylation; F:protein farnesyltransferase activity; P:protein geranylgeranylation; F:phosphotransferase activity, alcohol group as acceptor; F:CAAX-protein g…	EC:2.5.1.59; EC:2.5.1.58	Protein geranylgeranyltransferase type I; Protein farnesyltransferase
[BLASTED, MAPPED, ANNOTATED]	Bgt-1014	carboxypeptidase Y precursor	1107	20	0	86.6	5	P:GO:0046938; F:GO:0004185; C:GO:0000324; P:GO:0051603; P:GO:0007039	P:phytochelatin biosynthetic process; F:serine-type carboxypeptidase activity; C:fungal-type vacuole; P:proteolysis involved in cellular protein catabolic process; P:protein catabolic process in the vacuole	EC:3.4.16	Acting on peptide bonds (peptidases)
[BLASTED, MAPPED, ANNOTATED]	Bgt-3242	40S ribosomal S25	276	20	1.36E-44	95.45	1	C:GO:0005840	C:ribosome
[BLASTED]	Bgt-5440	hypothetical protein BGT96224_5440	693	2	6.77E-144	96.5
[BLASTED]	Bgt-2822	tRNA:pseudouridine synthase	254	2	8.49E-20	88
[BLASTED]	BgtE-5826	secreted effector , partial	198	2	2.30E-41	89
[BLASTED, MAPPED, ANNOTATED]	Bgt-5101	DNA repair and recombination RAD26	2010	20	0	72.6	1	P:GO:0008152	P:metabolic process
[BLASTED, MAPPED, ANNOTATED]	Bgt-3321	rna recognition domain-containing	903	20	4.86E-99	84.65	3	F:GO:0000166; F:GO:0003676; C:GO:0005634	F:nucleotide binding; F:nucleic acid binding; C:nucleus
[BLASTED, MAPPED, ANNOTATED]	Bgt-1897	Small GTPase superfamily, Rab type, partial	939	20	0	76.45	6	F:GO:0005525; P:GO:0007264; C:GO:0043231; C:GO:0016020; P:GO:0015031; C:GO:0044444	F:GTP binding; P:small GTPase mediated signal transduction; C:intracellular membrane-bounded organelle; C:membrane; P:protein transport; C:cytoplasmic part
[BLASTED, MAPPED]	Bgt-2951	ZZ type zinc finger domain-containing	2625	20	0	57.65	1	F:GO:0008270	F:zinc ion binding
[BLASTED, MAPPED, ANNOTATED]	Bgt-590	hypothetical protein BGT96224_590	800	5	7.38E-163	65.8	1	C:GO:0016021	C:integral component of membrane
[BLASTED]	Bgt-5220-2	hypothetical protein BGT96224_5220B	243	2	3.52E-39	98.5
[BLASTED, MAPPED, ANNOTATED]	Bgt-3374	calcineurin-like phosphoesterase	2085	20	0	66.5	4	F:GO:0000298; P:GO:0008152; C:GO:0016021; C:GO:0005774	F:endopolyphosphatase activity; P:metabolic process; C:integral component of membrane; C:vacuolar membrane	EC:3.6.1.10	Endopolyphosphatase
[BLASTED, MAPPED]	BgtA-20906	swib mdm2 domain-containing	800	20	4.86E-154	62.2	3	F:GO:0003677; C:GO:0005634; C:GO:0005829	F:DNA binding; C:nucleus; C:cytosol
[BLASTED, MAPPED, ANNOTATED]	Bgt-891	general amino-acid permease GAP1	1725	20	0	75.15	5	F:GO:0015179; P:GO:1902475; F:GO:0015297; C:GO:0016021; C:GO:0005773	F:L-amino acid transmembrane transporter activity; P:L-alpha-amino acid transmembrane transport; F:antiporter activity; C:integral component of membrane; C:vacuole
[BLASTED, MAPPED, ANNOTATED]	Bgt-4290-2	DNA RNA polymerase	204	6	4.95E-28	82.5	4	F:GO:0003677; P:GO:0006281; P:GO:0071897; F:GO:0016740	F:DNA binding; P:DNA repair; P:DNA biosynthetic process; F:transferase activity
[BLASTED, MAPPED, ANNOTATED]	BgtA-20994	ste ste20 ysk kinase	2091	20	0	75.85	3	F:GO:0005524; F:GO:0004672; P:GO:0006468	F:ATP binding; F:protein kinase activity; P:protein phosphorylation
[BLASTED]	BgtAcSP-30775	secreted effector	660	4	7.13E-153	70.75
[NO-BLAST]	Bgt-20991	---NA---	162
[BLASTED, MAPPED, ANNOTATED]	BgtA-20651	duf250 domain membrane	1206	20	0	83.3	1	C:GO:0016021	C:integral component of membrane
[BLASTED, MAPPED, ANNOTATED]	Bgt-4544-2	ubiquitin conjugation factor E4	1689	20	0	80.55	10	C:GO:0005634; P:GO:0010033; C:GO:0000151; C:GO:0005737; F:GO:0034450; P:GO:0051716; F:GO:0016874; P:GO:0006950; P:GO:0006511; P:GO:0016567	C:nucleus; P:response to organic substance; C:ubiquitin ligase complex; C:cytoplasm; F:ubiquitin-ubiquitin ligase activity; P:cellular response to stimulus; F:ligase activity; P:response to stress; P:ubiquitin-dependent protein catabolic process; P:protein ubiquitination
[BLASTED, MAPPED]	Bgt-3762	nucleoporin sonb	3286	20	0	68.4	2	P:GO:0006810; C:GO:0005643	P:transport; C:nuclear pore
[BLASTED]	Bgt-20038	serine threonine- kinase	301	4	1.18E-17	63.25
[BLASTED]	Bgt-20255-2	hypothetical protein EV44_g1963	177	1	2.74E-09	66
[BLASTED]	BgtE-20044	CSEP0339 effector	345	2	3.18E-21	53.5
[BLASTED, MAPPED, ANNOTATED]	BgtASP-20303	carboxypeptidase Y	543	20	7.72E-129	65.1	4	F:GO:0004180; P:GO:0006508; P:GO:0044257; C:GO:0005773	F:carboxypeptidase activity; P:proteolysis; P:cellular protein catabolic process; C:vacuole
[BLASTED, MAPPED, ANNOTATED]	Bgt-3222	acid phosphatase	1302	20	0	73.3	1	F:GO:0003824	F:catalytic activity
[BLASTED]	Bgt-622	hypothetical protein BGT96224_622	830	2	0	94.5
[BLASTED, MAPPED]	Bgt-2658	zinc metallo ase	984	20	0	70.35	5	C:GO:0005634; P:GO:0006508; C:GO:0005829; F:GO:0008233; F:GO:0008237	C:nucleus; P:proteolysis; C:cytosol; F:peptidase activity; F:metallopeptidase activity
[BLASTED, MAPPED, ANNOTATED]	Bgt-4888	RNA binding	3372	20	0	79.7	2	F:GO:0000166; F:GO:0003723	F:nucleotide binding; F:RNA binding
[BLASTED, MAPPED, ANNOTATED]	Bgt-2673	glycoside hydrolase family 125	292	20	2.09E-64	76.1	2	P:GO:0008152; F:GO:0016798	P:metabolic process; F:hydrolase activity, acting on glycosyl bonds
[BLASTED, MAPPED, ANNOTATED]	Bgt-2147	pre-mrna-splicing factor 38b	1182	20	0	75.05	4	C:GO:0032991; C:GO:0044425; C:GO:0005622; P:GO:0009987	C:macromolecular complex; C:membrane part; C:intracellular; P:cellular process
[BLASTED, MAPPED, ANNOTATED]	Bgt-4469	ubiquitin-conjugating enzyme E2 2	411	20	3.57E-95	97.2	34	F:GO:0061630; F:GO:0061631; P:GO:0042275; P:GO:0006366; P:GO:0042276; P:GO:1901487; P:GO:0006348; P:GO:0042138; C:GO:0000781; F:GO:0005524; P:GO:0006338; P:GO:0071596; P:GO:0071894; P:GO:0031497; C:GO:0005829; P:GO:0071455; C:GO:0097505; P:GO:0030466; P:GO:0051569; F:GO:0016874; P:GO:0070987; P:GO:0010390; P:GO:0031571; P:GO:0000209; P:GO:0090089; P:GO:0000724; P:GO:0000722; P:GO:0006353; P:GO:00…	F:ubiquitin protein ligase activity; F:ubiquitin conjugating enzyme activity; P:error-free postreplication DNA repair; P:transcription from RNA polymerase II promoter; P:error-prone translesion synthesis; P:negative regulation of SREBP signaling pathway by positive regulation of transcription factor catabolic process in response to increased oxygen levels; P:chromatin silencing at telomere; P:mei…
[BLASTED, MAPPED]	Bgt-20913	hypothetical protein MBM_01656	591	4	6.73E-30	64.25	4	F:GO:0003676; F:GO:0008270; F:GO:0046872; P:GO:0015074	F:nucleic acid binding; F:zinc ion binding; F:metal ion binding; P:DNA integration
[BLASTED]	BgtE-20072-2	candidate secreted effector	245	8	1.08E-48	68.88
[BLASTED]	BgtAcSP-30622	hypothetical protein BGT96224_AcSP30622	597	3	3.67E-145	62.33
[BLASTED, MAPPED, ANNOTATED]	Bgt-616-2	ornithine aminotransferase	1008	20	0	84.85	8	C:GO:0005634; F:GO:0030170; F:GO:0042802; P:GO:0010121; P:GO:0006591; C:GO:0005829; P:GO:0019544; F:GO:0004587	C:nucleus; F:pyridoxal phosphate binding; F:identical protein binding; P:arginine catabolic process to proline via ornithine; P:ornithine metabolic process; C:cytosol; P:arginine catabolic process to glutamate; F:ornithine-oxo-acid transaminase activity	EC:2.6.1.13	Ornithine aminotransferase
[BLASTED, MAPPED]	Bgt-4849	sporulation RMD8	390	20	9.49E-70	65.65	3	C:GO:0005634; C:GO:0016020; C:GO:0016021	C:nucleus; C:membrane; C:integral component of membrane
[BLASTED, MAPPED, ANNOTATED]	Bgt-97	vtc domain-containing	2265	20	0	74.3	1	C:GO:0016021	C:integral component of membrane
[BLASTED, MAPPED]	Bgt-5186	DUF1715 domain-containing	525	20	3.99E-112	71.7	1	P:GO:0042273	P:ribosomal large subunit biogenesis
[BLASTED]	BgtA-20681	hypothetical protein BGT96224_A20681	2052	4	0	57.75
[BLASTED, MAPPED, ANNOTATED]	BgtA-20862	rna exonuclease	1266	20	0	58.75	1	F:GO:0003676	F:nucleic acid binding
[BLASTED]	BgtAc-30393	secreted effector	813	19	0	48.21
[BLASTED, MAPPED, ANNOTATED]	BgtA-20741	cephalosporin c regulator 1	1098	20	0	77.3	3	F:GO:0003677; P:GO:0048522; P:GO:0006357	F:DNA binding; P:positive regulation of cellular process; P:regulation of transcription from RNA polymerase II promoter
[BLASTED, MAPPED]	Bgt-5380	kinase-like (PK-like)	2712	20	0	55.85	4	C:GO:0005634; F:GO:0046982; P:GO:0016310; F:GO:0016301	C:nucleus; F:protein heterodimerization activity; P:phosphorylation; F:kinase activity
[BLASTED, MAPPED, ANNOTATED]	Bgt-1834	cation transporter	588	20	9.40E-143	70.55	1	C:GO:0044424	C:intracellular part
[BLASTED, MAPPED, ANNOTATED]	Bgt-2495	vacuolar ATPase assembly integral membrane VMA21	315	20	3.89E-68	80.45	5	C:GO:0005789; P:GO:0070072; C:GO:0016021; C:GO:0030127; C:GO:0033116	C:endoplasmic reticulum membrane; P:vacuolar proton-transporting V-type ATPase complex assembly; C:integral component of membrane; C:COPII vesicle coat; C:endoplasmic reticulum-Golgi intermediate compartment membrane
[BLASTED]	Bgt-4266	hypothetical protein BGT96224_4266	1392	18	0	52.78
[BLASTED, MAPPED, ANNOTATED]	Bgt-4314	ubiquitin-conjugating enzyme	465	20	1.93E-110	85.35	6	C:GO:0005634; F:GO:0061630; P:GO:0043161; F:GO:0031625; C:GO:0005737; P:GO:0000209	C:nucleus; F:ubiquitin protein ligase activity; P:proteasome-mediated ubiquitin-dependent protein catabolic process; F:ubiquitin protein ligase binding; C:cytoplasm; P:protein polyubiquitination
[BLASTED]	Bgt-20292	serine threonine- kinase Sgk2	204	5	5.00E-16	70
[BLASTED, MAPPED, ANNOTATED]	BgtA-21217	ribonuclease h	1134	20	0	70.65	1	F:GO:0003676	F:nucleic acid binding
[BLASTED, MAPPED, ANNOTATED]	Bgt-4397	multidrug resistance-associated 1	384	20	3.33E-89	75.5	4	F:GO:0000166; F:GO:0016887; C:GO:0016020; P:GO:0006810	F:nucleotide binding; F:ATPase activity; C:membrane; P:transport	EC:3.6.1.3	Adenosinetriphosphatase
[BLASTED, MAPPED, ANNOTATED]	Bgt-860	Glycerol proton symporter	1545	20	0	78.15	4	F:GO:0022891; P:GO:0055085; C:GO:0016021; P:GO:0006355	F:substrate-specific transmembrane transporter activity; P:transmembrane transport; C:integral component of membrane; P:regulation of transcription, DNA-templated
[BLASTED, MAPPED, ANNOTATED]	Bgt-4688	pumilio-family rna binding repeat	2511	20	0	75.05	1	F:GO:0003723	F:RNA binding
[BLASTED, MAPPED, ANNOTATED]	Bgt-3993	snf2 family domain-containing	2448	20	0	92.6	3	F:GO:0005524; F:GO:0016817; P:GO:0008152	F:ATP binding; F:hydrolase activity, acting on acid anhydrides; P:metabolic process
[BLASTED, MAPPED, ANNOTATED]	Bgt-3661	WD 40 repeat	3408	20	0	58.55	1	P:GO:0009987	P:cellular process
[BLASTED, MAPPED, ANNOTATED]	Bgt-3747	ADP-ribosylation factor 1	558	20	6.76E-130	94.65	9	F:GO:0005525; C:GO:0005802; P:GO:0007264; F:GO:0003924; P:GO:0008152; C:GO:0005829; P:GO:0043001; P:GO:0006897; P:GO:0006623	F:GTP binding; C:trans-Golgi network; P:small GTPase mediated signal transduction; F:GTPase activity; P:metabolic process; C:cytosol; P:Golgi to plasma membrane protein transport; P:endocytosis; P:protein targeting to vacuole
[BLASTED, MAPPED, ANNOTATED]	Bgt-4642	Nuclear pore complex component	762	20	4.66E-157	60	2	C:GO:0016020; C:GO:0031985	C:membrane; C:Golgi cisterna
[BLASTED, MAPPED, ANNOTATED]	BgtA-21353	hexaprenyldihydroxybenzoate methyltransferase	879	20	0	77.85	3	P:GO:0006744; F:GO:0008425; P:GO:0032259	P:ubiquinone biosynthetic process; F:2-polyprenyl-6-methoxy-1,4-benzoquinone methyltransferase activity; P:methylation	EC:2.1.1	Transferring one-carbon groups
[BLASTED, MAPPED, ANNOTATED]	Bgt-1147	UDP-N-acetylglucosamine-1-P transferase	1434	20	0	82.7	9	F:GO:0003975; P:GO:0006491; C:GO:0030176; C:GO:0043541; P:GO:0006047; P:GO:0009060; P:GO:0019348; F:GO:0008963; P:GO:0006489	F:UDP-N-acetylglucosamine-dolichyl-phosphate N-acetylglucosaminephosphotransferase activity; P:N-glycan processing; C:integral component of endoplasmic reticulum membrane; C:UDP-N-acetylglucosamine transferase complex; P:UDP-N-acetylglucosamine metabolic process; P:aerobic respiration; P:dolichol metabolic process; F:phospho-N-acetylmuramoyl-pentapeptide-transferase activity; P:dolichyl diphospha…	EC:2.7.8.13; EC:2.7.8.15	Phospho-N-acetylmuramoyl-pentapeptide-transferase; UDP-N-acetylglucosamine--dolichyl-phosphate
[BLASTED, MAPPED]	Bgt-2356	mediator complex subunit MED14	3543	20	0	63.85	5	C:GO:0016592; C:GO:0016020; C:GO:0016021; F:GO:0001104; P:GO:0006357	C:mediator complex; C:membrane; C:integral component of membrane; F:RNA polymerase II transcription cofactor activity; P:regulation of transcription from RNA polymerase II promoter
[NO-BLAST]	Bgt-20686	---NA---	237
[BLASTED, MAPPED, ANNOTATED]	Bgt-1187	DNA-binding HGH1	1086	20	0	72.15	2	P:GO:0008152; F:GO:0016798	P:metabolic process; F:hydrolase activity, acting on glycosyl bonds
[BLASTED, MAPPED]	Bgt-4441-3	Tubulin nucleotide-binding	705	16	7.70E-135	63.94	2	F:GO:0003924; P:GO:0008152	F:GTPase activity; P:metabolic process
[BLASTED, MAPPED, ANNOTATED]	Bgt-3265	c2h2 transcription factor	1518	20	0	70.75	3	F:GO:0003676; F:GO:0046872; C:GO:0044424	F:nucleic acid binding; F:metal ion binding; C:intracellular part
[BLASTED, MAPPED, ANNOTATED]	Bgt-4634	vacuolar ATP synthase catalytic subunit A	1830	20	0	95.35	10	F:GO:0005524; P:GO:0015991; P:GO:0090465; P:GO:0090463; P:GO:0046034; P:GO:0090464; C:GO:0005829; F:GO:0046961; C:GO:0033180; P:GO:0006897	F:ATP binding; P:ATP hydrolysis coupled proton transport; P:arginine homeostasis; P:lysine homeostasis; P:ATP metabolic process; P:histidine homeostasis; C:cytosol; F:proton-transporting ATPase activity, rotational mechanism; C:proton-transporting V-type ATPase, V1 domain; P:endocytosis
[BLASTED, MAPPED, ANNOTATED]	Bgt-272-3	nuclear pore complex subunit nup159	2727	20	0	63.75	6	C:GO:0005635; P:GO:1902582; P:GO:0051168; P:GO:1902580; P:GO:0033036; P:GO:0071702	C:nuclear envelope; P:single-organism intracellular transport; P:nuclear export; P:single-organism cellular localization; P:macromolecule localization; P:organic substance transport
[BLASTED]	BgtE-6035	secreted effector	522	7	7.04E-102	84
[BLASTED, MAPPED, ANNOTATED]	Bgt-1737	member of the MARVEL superfamily	741	20	3.90E-170	63.25	1	C:GO:0016021	C:integral component of membrane
[BLASTED, MAPPED, ANNOTATED]	Bgt-767	homoisocitrate dehydrogenase	1048	20	0	88.75	7	F:GO:0000287; P:GO:0009085; F:GO:0051287; F:GO:0047046; C:GO:0005739; P:GO:0055114; F:GO:0003862	F:magnesium ion binding; P:lysine biosynthetic process; F:NAD binding; F:homoisocitrate dehydrogenase activity; C:mitochondrion; P:oxidation-reduction process; F:3-isopropylmalate dehydrogenase activity	EC:1.1.1.87; EC:1.1.1.85	Homoisocitrate dehydrogenase; 3-isopropylmalate dehydrogenase
[BLASTED, MAPPED, ANNOTATED]	Bgt-4633	wyosine base formation	2289	20	0	80.4	6	F:GO:0010181; F:GO:0003824; F:GO:0009055; P:GO:0008152; C:GO:0016021; F:GO:0051536	F:FMN binding; F:catalytic activity; F:electron carrier activity; P:metabolic process; C:integral component of membrane; F:iron-sulfur cluster binding
[BLASTED, MAPPED, ANNOTATED]	Bgt-4501	sporulation RMD8	2325	20	0	74.65	1	C:GO:0016020	C:membrane
[BLASTED, MAPPED, ANNOTATED]	Bgt-1322	delta fatty acid desaturase	1002	20	0	82.1	4	F:GO:0016717; P:GO:0006629; C:GO:0016021; P:GO:0055114	F:oxidoreductase activity, acting on paired donors, with oxidation of a pair of donors resulting in the reduction of molecular oxygen to two molecules of water; P:lipid metabolic process; C:integral component of membrane; P:oxidation-reduction process	EC:1.14.19	Acting on paired donors, with incorporation or reduction of molecular oxygen. The oxygen incorporated need not be derived from O(2)
[BLASTED, MAPPED, ANNOTATED]	BgtA-21118	ATP-dependent DNA helicase	2940	20	0	75.75	7	F:GO:0000166; P:GO:0005975; F:GO:0004386; P:GO:0016310; P:GO:0044763; F:GO:0016773; F:GO:0016301	F:nucleotide binding; P:carbohydrate metabolic process; F:helicase activity; P:phosphorylation; P:single-organism cellular process; F:phosphotransferase activity, alcohol group as acceptor; F:kinase activity
[BLASTED]	BgtAcSP-31344	hypothetical protein BGT96224_AcSP31344	564	1	1.31E-135	100
[BLASTED, MAPPED]	Bgt-545	c3hc4 type (ring finger) zinc finger containing	1535	20	0	61	2	F:GO:0008270; F:GO:0046872	F:zinc ion binding; F:metal ion binding
[NO-BLAST]	Bgt-20724	---NA---	223
[BLASTED, MAPPED, ANNOTATED]	Bgt-1388	3-beta hydroxysteroid dehydrogenase isomerase	1125	20	0	79.3	5	F:GO:0003854; C:GO:0016021; P:GO:0055114; P:GO:0006694; F:GO:0016853	F:3-beta-hydroxy-delta5-steroid dehydrogenase activity; C:integral component of membrane; P:oxidation-reduction process; P:steroid biosynthetic process; F:isomerase activity	EC:1.1.1.145	3-beta-hydroxy-Delta(5)-steroid dehydrogenase
[BLASTED, MAPPED]	BgtA-21237	sister chromatid cohesion acetyltransferase Eco1	1152	20	0	52.45	3	P:GO:0008152; F:GO:0016740; F:GO:0008080	P:metabolic process; F:transferase activity; F:N-acetyltransferase activity
[BLASTED, MAPPED]	BgtA-21078	inner centromere	4020	20	0	56.15	4	C:GO:0005634; C:GO:0072686; P:GO:0000281; P:GO:0000070	C:nucleus; C:mitotic spindle; P:mitotic cytokinesis; P:mitotic sister chromatid segregation
[BLASTED, MAPPED, ANNOTATED]	BgtA-20876	phospho-2-dehydro-3-deoxyheptonate aldolase	1422	20	0	83.35	2	P:GO:0009073; F:GO:0003849	P:aromatic amino acid family biosynthetic process; F:3-deoxy-7-phosphoheptulonate synthase activity	EC:2.5.1.54	3-deoxy-7-phosphoheptulonate synthase
[BLASTED, MAPPED, ANNOTATED]	Bgt-2756	hypothetical protein BGT96224_2756	1023	20	0	65.55	1	C:GO:0016021	C:integral component of membrane
[BLASTED]	BgtA-21337	hypothetical protein BGT96224_A21337	2055	3	0	84
[BLASTED, MAPPED, ANNOTATED]	Bgt-3308	mitotic check point	1314	20	0	78.9	6	C:GO:0005634; F:GO:0005096; P:GO:0031030; C:GO:0005829; C:GO:0044732; P:GO:0043547	C:nucleus; F:GTPase activator activity; P:negative regulation of septation initiation signaling; C:cytosol; C:mitotic spindle pole body; P:positive regulation of GTPase activity
[BLASTED]	Bgt-4522	powdery mildew-specific	171	2	1.02E-31	98
[BLASTED]	BgtE-20053	secreted effector	402	8	6.13E-15	50.75
[BLASTED, MAPPED]	Bgt-4-2	kinase-like (pk-like)	2430	20	0	55.45	6	F:GO:0005524; F:GO:0004672; P:GO:0016310; F:GO:0004674; P:GO:0006468; F:GO:0016301	F:ATP binding; F:protein kinase activity; P:phosphorylation; F:protein serine/threonine kinase activity; P:protein phosphorylation; F:kinase activity
[BLASTED, MAPPED, ANNOTATED]	Bgt-13	Spore-specific water channel	876	20	0	72.25	3	C:GO:0016021; P:GO:0006810; F:GO:0005215	C:integral component of membrane; P:transport; F:transporter activity
[BLASTED, MAPPED, ANNOTATED]	Bgt-1699	glycosyltransferase family 15	1182	20	0	87.2	8	P:GO:0000032; P:GO:0006493; P:GO:0097502; C:GO:0016021; P:GO:0006487; C:GO:0005783; C:GO:0005794; F:GO:0000026	P:cell wall mannoprotein biosynthetic process; P:protein O-linked glycosylation; P:mannosylation; C:integral component of membrane; P:protein N-linked glycosylation; C:endoplasmic reticulum; C:Golgi apparatus; F:alpha-1,2-mannosyltransferase activity	EC:2.4.1	Glycosyltransferases
[BLASTED, MAPPED, ANNOTATED]	Bgt-3262	vacuolar calcium ion transporter	384	20	8.43E-87	79.2	3	P:GO:0055085; P:GO:0043581; C:GO:0016021	P:transmembrane transport; P:obsolete mycelium development; C:integral component of membrane
[BLASTED, MAPPED, ANNOTATED]	Bgt-401	elongation factor 2	3231	20	0	80	6	F:GO:0005525; F:GO:0003746; F:GO:0003924; C:GO:0005829; P:GO:0042256; P:GO:0006414	F:GTP binding; F:translation elongation factor activity; F:GTPase activity; C:cytosol; P:mature ribosome assembly; P:translational elongation
[BLASTED, MAPPED, ANNOTATED]	Bgt-4697	pci domain containing	1191	20	0	85.3	10	F:GO:0003743; P:GO:0001731; C:GO:0016282; F:GO:0009055; C:GO:0016021; P:GO:0002183; C:GO:0033290; P:GO:0006446; C:GO:0005852; F:GO:0020037	F:translation initiation factor activity; P:formation of translation preinitiation complex; C:eukaryotic 43S preinitiation complex; F:electron carrier activity; C:integral component of membrane; P:cytoplasmic translational initiation; C:eukaryotic 48S preinitiation complex; P:regulation of translational initiation; C:eukaryotic translation initiation factor 3 complex; F:heme binding
[BLASTED, MAPPED, ANNOTATED]	Bgt-2787	asparaginyl-tRNA synthetase	222	7	1.88E-45	92.86	5	F:GO:0003676; F:GO:0005524; C:GO:0005737; F:GO:0004816; P:GO:0006421	F:nucleic acid binding; F:ATP binding; C:cytoplasm; F:asparagine-tRNA ligase activity; P:asparaginyl-tRNA aminoacylation	EC:6.1.1.22	Asparagine--tRNA ligase
[BLASTED]	Bgt-20138	putative powdery mildew-specific hypothetical protein	283	2	1.03E-29	67.5
[BLASTED, MAPPED, ANNOTATED]	Bgt-4630	tyrosyl-tRNA synthetase	1215	20	0	88.8	6	F:GO:0004832; F:GO:0004831; F:GO:0005524; P:GO:0006437; C:GO:0005639; C:GO:0005829	F:valine-tRNA ligase activity; F:tyrosine-tRNA ligase activity; F:ATP binding; P:tyrosyl-tRNA aminoacylation; C:integral component of nuclear inner membrane; C:cytosol	EC:6.1.1.1; EC:6.1.1.9	Tyrosine--tRNA ligase; Valine--tRNA ligase
[NO-BLAST]	Bgt-20626	---NA---	195
[BLASTED, MAPPED, ANNOTATED]	Bgt-297	hypothetical protein BGHDH14_bgh06074	249	20	5.90E-42	81.45	2	C:GO:0016021; P:GO:0044765	C:integral component of membrane; P:single-organism transport
[BLASTED, MAPPED]	Bgt-20827	putative tkp3 protein	393	2	2.58E-31	52.5	8	F:GO:0003676; P:GO:0090305; F:GO:0016779; F:GO:0003964; F:GO:0004519; P:GO:0015074; P:GO:0006278; F:GO:0016740	F:nucleic acid binding; P:nucleic acid phosphodiester bond hydrolysis; F:nucleotidyltransferase activity; F:RNA-directed DNA polymerase activity; F:endonuclease activity; P:DNA integration; P:RNA-dependent DNA biosynthetic process; F:transferase activity
[BLASTED, MAPPED, ANNOTATED]	Bgt-1520	MSF multidrug transporter	1776	20	0	69.8	3	P:GO:0055085; C:GO:0016021; F:GO:0005215	P:transmembrane transport; C:integral component of membrane; F:transporter activity
[BLASTED, MAPPED, ANNOTATED]	BgtA-21362	DNA repair rad-5	3309	20	0	77.6	6	F:GO:0003676; C:GO:0043229; F:GO:0005524; F:GO:0008270; P:GO:0008152; F:GO:0016818	F:nucleic acid binding; C:intracellular organelle; F:ATP binding; F:zinc ion binding; P:metabolic process; F:hydrolase activity, acting on acid anhydrides, in phosphorus-containing anhydrides
[BLASTED, MAPPED, ANNOTATED]	Bgt-20560	hypothetical protein EV44_g5903	182	1	6.31E-26	86	1	F:GO:0003676	F:nucleic acid binding
[BLASTED, MAPPED, ANNOTATED]	Bgt-774	Histidinol-phosphate aminotransferase	1227	20	0	80.7	6	C:GO:0005634; F:GO:0030170; C:GO:0005829; P:GO:0000105; P:GO:0010045; F:GO:0004400	C:nucleus; F:pyridoxal phosphate binding; C:cytosol; P:histidine biosynthetic process; P:response to nickel cation; F:histidinol-phosphate transaminase activity	EC:2.6.1.9	Histidinol-phosphate transaminase
[BLASTED, MAPPED, ANNOTATED]	Bgt-5416	DUF455 domain	1026	20	0	73.7	1	C:GO:0005634	C:nucleus
[BLASTED, MAPPED, ANNOTATED]	Bgt-5151	tyrosyl-dna phosphodiesterase domain	1320	20	0	66.3	3	C:GO:0005634; P:GO:0006281; F:GO:0008081	C:nucleus; P:DNA repair; F:phosphoric diester hydrolase activity
[BLASTED, MAPPED, ANNOTATED]	BgtA-21342	3 -5 exonuclease helicase	1482	20	0	75.3	5	F:GO:0003676; C:GO:0005634; F:GO:0008408; P:GO:0090305; C:GO:0005737	F:nucleic acid binding; C:nucleus; F:3'-5' exonuclease activity; P:nucleic acid phosphodiester bond hydrolysis; C:cytoplasm
[BLASTED, MAPPED, ANNOTATED]	Bgt-3052	rpp14 family	555	20	1.86E-116	79.15	3	P:GO:0090502; F:GO:0004526; P:GO:0008033	P:RNA phosphodiester bond hydrolysis, endonucleolytic; F:ribonuclease P activity; P:tRNA processing	EC:3.1.26.5	Ribonuclease P
[BLASTED, MAPPED, ANNOTATED]	BgtA-20576	actin	1143	20	0	94.65	8	P:GO:0000132; C:GO:0005869; C:GO:0005938; C:GO:0005816; P:GO:0007097; C:GO:0005829; F:GO:0005200; C:GO:0000235	P:establishment of mitotic spindle orientation; C:dynactin complex; C:cell cortex; C:spindle pole body; P:nuclear migration; C:cytosol; F:structural constituent of cytoskeleton; C:astral microtubule
[BLASTED, MAPPED, ANNOTATED]	BgtA-21270	sir2 family histone deacetylase	1611	20	0	73.35	1	F:GO:0070403	F:NAD+ binding
[BLASTED, MAPPED, ANNOTATED]	BgtA-20138	mitochondrial carrier	996	20	0	87.05	6	C:GO:0005634; P:GO:0055085; F:GO:0003735; F:GO:0005509; C:GO:0016021; P:GO:0006412	C:nucleus; P:transmembrane transport; F:structural constituent of ribosome; F:calcium ion binding; C:integral component of membrane; P:translation
[BLASTED, MAPPED, ANNOTATED]	BgtA-20455	Sterigmatocystin 8-O-methyltransferase	1593	20	0	59.75	2	F:GO:0008171; P:GO:0032259	F:O-methyltransferase activity; P:methylation	EC:2.1.1	Transferring one-carbon groups
[BLASTED, MAPPED]	Bgt-4109	v-snare, partial	1398	20	0	55.55	10	F:GO:0004812; P:GO:0006906; P:GO:0048278; P:GO:0008152; C:GO:0016021; F:GO:0005484; C:GO:0031201; C:GO:0012505; F:GO:0000149; P:GO:0006886	F:aminoacyl-tRNA ligase activity; P:vesicle fusion; P:vesicle docking; P:metabolic process; C:integral component of membrane; F:SNAP receptor activity; C:SNARE complex; C:endomembrane system; F:SNARE binding; P:intracellular protein transport
[NO-BLAST]	Bgt-20393	---NA---	192
[BLASTED, MAPPED, ANNOTATED]	Bgt-2340	hypothetical protein BGT96224_2340	1626	20	0	77.3	1	C:GO:0016021	C:integral component of membrane
[BLASTED, MAPPED]	Bgt-3964	micro-fibrillar-associated 1	1356	20	0	68	2	P:GO:0045292; C:GO:0005684	P:mRNA cis splicing, via spliceosome; C:U2-type spliceosomal complex
[BLASTED, MAPPED, ANNOTATED]	Bgt-1104	transcription factor steA	2079	20	0	82.05	8	F:GO:0003676; P:GO:0046020; F:GO:0003700; P:GO:0007329; F:GO:0046872; P:GO:0007124; P:GO:0001403; C:GO:0005654	F:nucleic acid binding; P:negative regulation of transcription from RNA polymerase II promoter by pheromones; F:transcription factor activity, sequence-specific DNA binding; P:positive regulation of transcription from RNA polymerase II promoter by pheromones; F:metal ion binding; P:pseudohyphal growth; P:invasive growth in response to glucose limitation; C:nucleoplasm
[BLASTED, MAPPED, ANNOTATED]	Bgt-5178	CBF Mak21 family	1086	20	0	72.9	1	P:GO:0042254	P:ribosome biogenesis
[BLASTED, MAPPED, ANNOTATED]	Bgt-4219	white collar	1884	20	0	77.35	5	F:GO:0000155; C:GO:0005737; P:GO:0000160; F:GO:0004674; P:GO:0023014	F:phosphorelay sensor kinase activity; C:cytoplasm; P:phosphorelay signal transduction system; F:protein serine/threonine kinase activity; P:signal transduction by protein phosphorylation	EC:2.7.11; EC:2.7.3	Transferring phosphorus-containing groups; Transferring phosphorus-containing groups
[BLASTED]	BgtE-5752	secreted effector	192	4	3.90E-38	78.25
[BLASTED]	Bgt-3789	related to heatshock hsp150	630	20	8.57E-152	52.5
[BLASTED, MAPPED, ANNOTATED]	Bgt-4737	ubiquinone biosynthesis monooxygenase COQ6	1458	20	0	79.1	5	F:GO:0071949; C:GO:0005739; F:GO:0016709; P:GO:0055114; P:GO:0006744	F:FAD binding; C:mitochondrion; F:oxidoreductase activity, acting on paired donors, with incorporation or reduction of molecular oxygen, NAD(P)H as one donor, and incorporation of one atom of oxygen; P:oxidation-reduction process; P:ubiquinone biosynthetic process	EC:1.14.13	Acting on paired donors, with incorporation or reduction of molecular oxygen. The oxygen incorporated need not be derived from O(2)
[BLASTED, MAPPED, ANNOTATED]	Bgt-1120	Polyphosphoinositide phosphatase	428	20	5.52E-102	74.4	2	P:GO:0008152; F:GO:0042578	P:metabolic process; F:phosphoric ester hydrolase activity	EC:3.1	Acting on ester bonds
[BLASTED, MAPPED, ANNOTATED]	Bgt-3719	40s ribosomal s28	180	20	3.23E-21	95.9	9	P:GO:0000056; F:GO:0003735; P:GO:0030490; C:GO:0005829; P:GO:0000469; P:GO:0000028; C:GO:0005730; C:GO:0005840; P:GO:0006412	P:ribosomal small subunit export from nucleus; F:structural constituent of ribosome; P:maturation of SSU-rRNA; C:cytosol; P:cleavage involved in rRNA processing; P:ribosomal small subunit assembly; C:nucleolus; C:ribosome; P:translation
[BLASTED]	BgtE-5580	secreted effector	1020	20	0	53.35
[BLASTED]	Bgt-349	nucleosome binding	276	20	5.71E-53	87
[BLASTED, MAPPED, ANNOTATED]	Bgt-5152	peptide chain release factor 3	2502	20	0	75.05	4	F:GO:0000166; P:GO:0008152; P:GO:0009987; F:GO:0016787	F:nucleotide binding; P:metabolic process; P:cellular process; F:hydrolase activity
[BLASTED]	Bgt-3878	developmental regulator	1362	20	0	60.6
[NO-BLAST]	Bgt-20635	---NA---	153
[BLASTED, MAPPED, ANNOTATED]	Bgt-5344-2	fermentation associated	3126	20	0	76.5	3	F:GO:0000166; C:GO:0016020; P:GO:0008152	F:nucleotide binding; C:membrane; P:metabolic process
[BLASTED, MAPPED, ANNOTATED]	Bgt-865-2	lmbr1 domain-containing	1743	20	0	68.4	1	C:GO:0016021	C:integral component of membrane
[BLASTED, MAPPED, ANNOTATED]	Bgt-2847	component of translocase of the outer mitochondrial membrane complex	186	20	1.49E-35	71.35	1	C:GO:0016021	C:integral component of membrane
[BLASTED, MAPPED, ANNOTATED]	Bgt-20479	serine threonine kinase domain	276	10	2.84E-30	69.2	2	F:GO:0004672; P:GO:0016310	F:protein kinase activity; P:phosphorylation
[BLASTED]	Bgt-2311	hypothetical protein BGT96224_2311	759	20	1.33E-166	65.8
[BLASTED, MAPPED, ANNOTATED]	Bgt-1989	wd domain-containing	2229	20	0	68.7	4	F:GO:0003712; P:GO:0016573; C:GO:0000124; P:GO:0006357	F:transcription cofactor activity; P:histone acetylation; C:SAGA complex; P:regulation of transcription from RNA polymerase II promoter
[BLASTED, MAPPED, ANNOTATED]	Bgt-3495	Lysyl-tRNA synthetase	1683	20	0	74.05	3	F:GO:0000166; P:GO:0006418; F:GO:0004812	F:nucleotide binding; P:tRNA aminoacylation for protein translation; F:aminoacyl-tRNA ligase activity	EC:6.1.1	Forming carbon-oxygen bonds
[BLASTED]	Bgt-427	hypothetical protein BGT96224_427	483	2	7.52E-102	95.5
[BLASTED]	Bgt_BCG-9	candidate secreted effector	468	4	5.91E-106	65.5
[BLASTED, MAPPED, ANNOTATED]	Bgt-2603	histone acetyltransferase subunit 4	561	20	1.39E-94	58.7	2	P:GO:0016573; C:GO:0000123	P:histone acetylation; C:histone acetyltransferase complex
[BLASTED]	BgtAc-30757	secreted effector	915	20	0	58
[BLASTED, MAPPED, ANNOTATED]	Bgt-2153	two-component osmosensing histidine-kinase	708	20	1.94E-152	73	5	F:GO:0000155; P:GO:0000160; C:GO:0016021; P:GO:0023014; C:GO:0005622	F:phosphorelay sensor kinase activity; P:phosphorelay signal transduction system; C:integral component of membrane; P:signal transduction by protein phosphorylation; C:intracellular	EC:2.7.3	Transferring phosphorus-containing groups
[BLASTED, MAPPED, ANNOTATED]	Bgt-4559	Elongator complex 1	3993	20	0	73.15	3	P:GO:0043170; P:GO:0044238; C:GO:0044424	P:macromolecule metabolic process; P:primary metabolic process; C:intracellular part
[BLASTED, MAPPED]	Bgt-3723	hypothetical protein BGT96224_3723	1371	20	0	69.5	4	P:GO:0005975; F:GO:0016758; C:GO:0016020; C:GO:0016021	P:carbohydrate metabolic process; F:transferase activity, transferring hexosyl groups; C:membrane; C:integral component of membrane
[NO-BLAST]	Bgt-20498	---NA---	153
[BLASTED, MAPPED]	Bgt-1016	Altered inheritance of mitochondria 3	1128	20	0	62.95	4	F:GO:0016491; P:GO:0055114; F:GO:0004365; F:GO:0003674	F:oxidoreductase activity; P:oxidation-reduction process; F:glyceraldehyde-3-phosphate dehydrogenase (NAD+) (phosphorylating) activity; F:molecular_function
[BLASTED]	Bgt-3608	serine threonine- kinase Sgk2	2250	20	0	63
[BLASTED]	Bgt-3395	hypothetical protein BGT96224_3395	174	2	8.90E-32	92
[BLASTED]	BgtA-21014	heterokaryon incompatibility het-c	1275	20	3.46E-114	62.55
[BLASTED, MAPPED, ANNOTATED]	Bgt-4424	26s proteasome regulatory subunit rpn-1	2724	20	0	90.85	8	P:GO:0043161; C:GO:0008540; P:GO:0050790; F:GO:0004175; P:GO:0045842; C:GO:0034399; C:GO:0034515; F:GO:0030234	P:proteasome-mediated ubiquitin-dependent protein catabolic process; C:proteasome regulatory particle, base subcomplex; P:regulation of catalytic activity; F:endopeptidase activity; P:positive regulation of mitotic metaphase/anaphase transition; C:nuclear periphery; C:proteasome storage granule; F:enzyme regulator activity
[NO-BLAST]	Bgt-20455	---NA---	180
[BLASTED, MAPPED, ANNOTATED]	BgtA-20828	SCY1 kinase	2316	20	0	76.45	3	F:GO:0005524; F:GO:0004672; P:GO:0006468	F:ATP binding; F:protein kinase activity; P:protein phosphorylation
[BLASTED]	BgtE-5843	secreted effector	357	8	5.54E-45	67
[BLASTED, MAPPED, ANNOTATED]	Bgt-3676	Got1 family	414	20	3.87E-76	88.75	8	P:GO:0006888; C:GO:0016021; C:GO:0000139; C:GO:0005783; C:GO:0030134; C:GO:0000137; P:GO:0042147; P:GO:0006895	P:ER to Golgi vesicle-mediated transport; C:integral component of membrane; C:Golgi membrane; C:endoplasmic reticulum; C:ER to Golgi transport vesicle; C:Golgi cis cisterna; P:retrograde transport, endosome to Golgi; P:Golgi to endosome transport
[BLASTED, MAPPED, ANNOTATED]	Bgt-838	phosphatidylethanolamine N-methyltransferase	2940	20	0	76.45	4	C:GO:0016021; F:GO:0004608; P:GO:0006656; P:GO:0032259	C:integral component of membrane; F:phosphatidylethanolamine N-methyltransferase activity; P:phosphatidylcholine biosynthetic process; P:methylation	EC:2.1.1.17	Phosphatidylethanolamine N-methyltransferase
[BLASTED]	BgtE-5582	secreted effector	372	5	5.87E-85	71.8
[BLASTED]	BgtE-6038-2	secreted effector	259	7	1.17E-35	81.29
[NO-BLAST]	Bgt-20157-2	---NA---	158
[BLASTED, MAPPED, ANNOTATED]	Bgt-1593	rna recognition domain-containing	825	20	8.39E-96	80.85	3	F:GO:0000166; F:GO:0003676; C:GO:0044424	F:nucleotide binding; F:nucleic acid binding; C:intracellular part
[BLASTED]	Bgt-20042	cyclic nucleotide-binding domain-containing	453	20	1.98E-97	82.25
[BLASTED, MAPPED, ANNOTATED]	Bgt-1926	60S ribosomal L10a	654	20	4.70E-144	96.7	4	F:GO:0003723; F:GO:0003735; C:GO:0015934; P:GO:0006412	F:RNA binding; F:structural constituent of ribosome; C:large ribosomal subunit; P:translation
[BLASTED]	Bgt-20028	serine threonine- kinase Sgk2	346	20	1.03E-53	67.2
[BLASTED, MAPPED, ANNOTATED]	Bgt-716	tumor suppressor candidate 4	1242	20	0	73.6	6	P:GO:0048583; C:GO:0043231; P:GO:0010646; C:GO:0044444; P:GO:0044699; P:GO:0050896	P:regulation of response to stimulus; C:intracellular membrane-bounded organelle; P:regulation of cell communication; C:cytoplasmic part; P:single-organism process; P:response to stimulus
[BLASTED, MAPPED, ANNOTATED]	Bgt-1962	mitochondrial import MAS5	1263	20	0	88.45	14	F:GO:0031072; F:GO:0008270; P:GO:0006351; P:GO:1900035; F:GO:0051082; P:GO:0000226; P:GO:0006457; F:GO:0000981; P:GO:0006357; C:GO:0005634; F:GO:0003677; F:GO:0005524; P:GO:0009408; C:GO:0005829	F:heat shock protein binding; F:zinc ion binding; P:transcription, DNA-templated; P:negative regulation of cellular response to heat; F:unfolded protein binding; P:microtubule cytoskeleton organization; P:protein folding; F:RNA polymerase II transcription factor activity, sequence-specific DNA binding; P:regulation of transcription from RNA polymerase II promoter; C:nucleus; F:DNA binding; F:ATP …
[BLASTED, MAPPED, ANNOTATED]	Bgt-1974	major facilitator superfamily transporter	1692	20	0	75.45	3	P:GO:0055085; C:GO:0016021; F:GO:0005215	P:transmembrane transport; C:integral component of membrane; F:transporter activity
[BLASTED, MAPPED, ANNOTATED]	Bgt-4421	surf4 family	945	20	0	89.35	2	F:GO:0003779; C:GO:0016021	F:actin binding; C:integral component of membrane
[BLASTED]	BgtAcSP-31586	candidate secreted effector	1224	20	0	47.75
[BLASTED, MAPPED, ANNOTATED]	Bgt-1560-2	triose-phosphate transporter	1254	20	0	78.8	3	P:GO:0015786; C:GO:0016021; C:GO:0005793	P:UDP-glucose transport; C:integral component of membrane; C:endoplasmic reticulum-Golgi intermediate compartment
[BLASTED]	BgtE-1730	secreted effector	336	2	9.21E-77	91
[BLASTED, MAPPED, ANNOTATED]	Bgt-5372	iswi chromatin-remodeling complex atpase isw2	2646	20	0	75.5	2	F:GO:0097159; F:GO:1901363	F:organic cyclic compound binding; F:heterocyclic compound binding
[BLASTED]	Bgt-1814	hypothetical protein BGT96224_1814	306	2	5.45E-57	92
[NO-BLAST]	Bgt-20586	---NA---	150
[BLASTED, MAPPED, ANNOTATED]	Bgt-4198	DUF1295 domain	1068	20	0	78.25	2	C:GO:0016021; P:GO:0044710	C:integral component of membrane; P:single-organism metabolic process
[BLASTED, MAPPED, ANNOTATED]	Bgt-2034	endo alpha-1,4 polygalactosaminidase	879	20	0	69.25	1	C:GO:0016020	C:membrane
[BLASTED, MAPPED, ANNOTATED]	Bgt-3480	cgi121	597	20	3.97E-142	70.2	4	P:GO:0065007; C:GO:0005634; C:GO:0005694; P:GO:0006259	P:biological regulation; C:nucleus; C:chromosome; P:DNA metabolic process
[BLASTED, MAPPED, ANNOTATED]	Bgt-864	Golgi membrane	2229	20	0	81.85	2	C:GO:0030173; P:GO:0006891	C:integral component of Golgi membrane; P:intra-Golgi vesicle-mediated transport
[BLASTED]	BgtAc-30459	CSEP0463 effector	843	8	0	64.13
[BLASTED, MAPPED, ANNOTATED]	Bgt-1532	cytochrome P450 monooxygenase	1530	20	0	67.05	5	F:GO:0005506; F:GO:0016705; P:GO:0055114; F:GO:0004497; F:GO:0020037	F:iron ion binding; F:oxidoreductase activity, acting on paired donors, with incorporation or reduction of molecular oxygen; P:oxidation-reduction process; F:monooxygenase activity; F:heme binding
[BLASTED]	BgtE-5877	candidate secreted effector	273	7	2.24E-59	65.71
[BLASTED, MAPPED, ANNOTATED]	Bgt-3759	NTF2 and RRM domain-containing	1545	20	0	66.6	4	F:GO:0000166; F:GO:0003676; P:GO:0006810; C:GO:0005622	F:nucleotide binding; F:nucleic acid binding; P:transport; C:intracellular
[BLASTED]	BgtA-21304	secreted effector	960	20	0	53.7
[BLASTED]	Bgt-20280	hypothetical protein BGHDH14_bgh05150	623	2	1.07E-18	52.5
[BLASTED, MAPPED, ANNOTATED]	Bgt-1498	40S ribosomal S7	379	20	7.25E-82	93.3	8	C:GO:0032040; F:GO:0003735; C:GO:0022627; P:GO:0042274; P:GO:0006364; C:GO:0005730; C:GO:0030686; P:GO:0006412	C:small-subunit processome; F:structural constituent of ribosome; C:cytosolic small ribosomal subunit; P:ribosomal small subunit biogenesis; P:rRNA processing; C:nucleolus; C:90S preribosome; P:translation
[BLASTED]	Bgt-261	hypothetical protein BGT96224_261	2376	20	0	61.45
[BLASTED]	Bgt-943	hypothetical protein BGT96224_943	291	2	8.00E-62	96.5
[NO-BLAST]	Bgt-20980	---NA---	324
[BLASTED, MAPPED, ANNOTATED]	Bgt-1901	Subunit of the telomeric Ku complex	1698	20	0	67.2	8	F:GO:0042162; P:GO:0032508; P:GO:0071479; P:GO:0000723; C:GO:0043564; F:GO:0004003; P:GO:0006303; F:GO:0003684	F:telomeric DNA binding; P:DNA duplex unwinding; P:cellular response to ionizing radiation; P:telomere maintenance; C:Ku70:Ku80 complex; F:ATP-dependent DNA helicase activity; P:double-strand break repair via nonhomologous end joining; F:damaged DNA binding
[NO-BLAST]	BgtE-20092	---NA---	180
[BLASTED, MAPPED]	Bgt-4773	Rad21 Rec8 N terminal domain-containing	861	20	2.98E-155	68.8	5	F:GO:0003677; P:GO:0055085; C:GO:0016020; C:GO:0016021; C:GO:0000228	F:DNA binding; P:transmembrane transport; C:membrane; C:integral component of membrane; C:nuclear chromosome
[BLASTED, MAPPED, ANNOTATED]	BgtA-20392	rna recognition domain-containing 2	1921	20	0	76.25	9	C:GO:0034064; F:GO:0000166; F:GO:0003723; C:GO:0000228; C:GO:0005829; C:GO:0033620; P:GO:0006279; P:GO:0051446; P:GO:0007127	C:Tor2-Mei2-Ste11 complex; F:nucleotide binding; F:RNA binding; C:nuclear chromosome; C:cytosol; C:Mei2 nuclear dot complex; P:premeiotic DNA replication; P:positive regulation of meiotic cell cycle; P:meiosis I
[BLASTED, MAPPED, ANNOTATED]	Bgt-1561	hypothetical protein BGT96224_1561	432	20	2.68E-97	77.6	1	C:GO:0016021	C:integral component of membrane
[BLASTED]	BgtA-20474	hypothetical protein BGT96224_A20474	4407	20	0	54.65
[BLASTED, MAPPED, ANNOTATED]	Bgt-2201	acyl binding family	702	20	3.60E-170	72.5	2	F:GO:0000062; C:GO:0016021	F:fatty-acyl-CoA binding; C:integral component of membrane
[BLASTED]	BgtE-5909	secreted effector	303	2	5.40E-66	88
[NO-BLAST]	Bgt-20101	---NA---	199
[BLASTED, MAPPED]	Bgt-20102	TE5	335	1	8.20E-11	51	2	F:GO:0003676; P:GO:0015074	F:nucleic acid binding; P:DNA integration
[BLASTED, MAPPED]	Bgt-3576	required for cell viability	1950	20	0	64.25	2	P:GO:0044376; C:GO:0005622	P:RNA polymerase II complex import to nucleus; C:intracellular
[BLASTED]	Bgt-3462	NAD(P)-binding	1011	20	0	62.45
[BLASTED, MAPPED, ANNOTATED]	Bgt-816	aconitate hydratase	2379	20	0	85.9	5	F:GO:0046872; C:GO:0005739; P:GO:0006099; F:GO:0051539; F:GO:0003994	F:metal ion binding; C:mitochondrion; P:tricarboxylic acid cycle; F:4 iron, 4 sulfur cluster binding; F:aconitate hydratase activity	EC:4.2.1.3	Aconitate hydratase
[BLASTED, MAPPED]	Bgt-2806-2	hypothetical protein BGT96224_2806B	1719	20	0	51.1	2	C:GO:0016020; C:GO:0016021	C:membrane; C:integral component of membrane
[BLASTED, MAPPED, ANNOTATED]	Bgt-2042	galactose-1-phosphate uridylyltransferase	1131	20	0	82	3	F:GO:0008270; P:GO:0006012; F:GO:0008108	F:zinc ion binding; P:galactose metabolic process; F:UDP-glucose:hexose-1-phosphate uridylyltransferase activity	EC:2.7.7.12	UDP-glucose--hexose-1-phosphate uridylyltransferase
[BLASTED, MAPPED, ANNOTATED]	BgtA-20179	chromodomain helicase	4521	20	0	83.65	4	C:GO:0005634; F:GO:0005524; P:GO:0008152; F:GO:0004386	C:nucleus; F:ATP binding; P:metabolic process; F:helicase activity
[BLASTED, MAPPED, ANNOTATED]	BgtA-20073	hypothetical protein BGT96224_A20073	2517	20	0	67.3	1	C:GO:0016021	C:integral component of membrane
[NO-BLAST]	Bgt-20361-2	---NA---	154
[BLASTED, MAPPED, ANNOTATED]	Bgt-682	Map kinase kinase	1650	20	0	85.95	16	P:GO:0018108; P:GO:1901196; P:GO:0031098; P:GO:0048812; P:GO:0042981; F:GO:0008349; P:GO:0007346; C:GO:0005634; F:GO:0005524; P:GO:0000165; P:GO:0000187; C:GO:0030428; F:GO:0004713; P:GO:0000185; F:GO:0004708; C:GO:0005829	P:peptidyl-tyrosine phosphorylation; P:positive regulation of calcium-mediated signaling involved in cellular response to salt stress; P:stress-activated protein kinase signaling cascade; P:neuron projection morphogenesis; P:regulation of apoptotic process; F:MAP kinase kinase kinase kinase activity; P:regulation of mitotic cell cycle; C:nucleus; F:ATP binding; P:MAPK cascade; P:activation of MAP…	EC:2.7.10; EC:2.7.11	Transferring phosphorus-containing groups; Transferring phosphorus-containing groups
[BLASTED, MAPPED, ANNOTATED]	Bgt-1812	argonaute siRNA chaperone complex subunit Arb1	1674	20	0	63.75	5	P:GO:0031047; C:GO:0033167; P:GO:0080090; P:GO:0031323; P:GO:0040029	P:gene silencing by RNA; C:ARC complex; P:regulation of primary metabolic process; P:regulation of cellular metabolic process; P:regulation of gene expression, epigenetic
[NO-BLAST]	Bgt-20281	---NA---	204
[NO-BLAST]	Bgt-20232	---NA---	202
[BLASTED, MAPPED, ANNOTATED]	Bgt-3403	CAMK CAMK1 kinase	1317	20	0	81.3	11	P:GO:0000122; C:GO:0005634; F:GO:0005524; F:GO:0005516; P:GO:0070885; C:GO:0005829; P:GO:0010621; F:GO:0004683; P:GO:0006468; P:GO:0019722; P:GO:0010972	P:negative regulation of transcription from RNA polymerase II promoter; C:nucleus; F:ATP binding; F:calmodulin binding; P:negative regulation of calcineurin-NFAT signaling cascade; C:cytosol; P:negative regulation of transcription by transcription factor localization; F:calmodulin-dependent protein kinase activity; P:protein phosphorylation; P:calcium-mediated signaling; P:negative regulation of …	EC:2.7.11.17	Calcium/calmodulin-dependent protein kinase
[BLASTED, MAPPED, ANNOTATED]	Bgt-5153-2	ubiquitin carboxyl-terminal hydrolase	7302	20	0	66.05	3	P:GO:0016579; F:GO:0036459; P:GO:0006511	P:protein deubiquitination; F:thiol-dependent ubiquitinyl hydrolase activity; P:ubiquitin-dependent protein catabolic process	EC:3.4.19.12	Ubiquitinyl hydrolase 1
[BLASTED, MAPPED]	Bgt-278	P-loop containing nucleoside triphosphate hydrolase	4428	20	0	55.85	7	F:GO:0004843; C:GO:0005634; P:GO:0071947; C:GO:0005737; F:GO:0070530; P:GO:0008152; F:GO:0016787	F:thiol-dependent ubiquitin-specific protease activity; C:nucleus; P:protein deubiquitination involved in ubiquitin-dependent protein catabolic process; C:cytoplasm; F:K63-linked polyubiquitin binding; P:metabolic process; F:hydrolase activity
[BLASTED]	BgtAc-31526	secreted effector	798	20	0	49.9
[NO-BLAST]	Bgt-20158	---NA---	294
[BLASTED, MAPPED, ANNOTATED]	Bgt-571	vtc domain-containing	2313	20	0	78.9	8	C:GO:0033254; C:GO:0000329; C:GO:0016021; P:GO:0042144; C:GO:0005783; P:GO:0007034; P:GO:0006797; P:GO:0016237	C:vacuolar transporter chaperone complex; C:fungal-type vacuole membrane; C:integral component of membrane; P:vacuole fusion, non-autophagic; C:endoplasmic reticulum; P:vacuolar transport; P:polyphosphate metabolic process; P:lysosomal microautophagy
[BLASTED]	BgtE-5985	secreted effector	621	2	1.26E-110	96.5
[BLASTED, MAPPED, ANNOTATED]	Bgt-3677	Ribosomal S21	894	20	0	70.15	3	F:GO:0003735; C:GO:0005840; P:GO:0006412	F:structural constituent of ribosome; C:ribosome; P:translation
[BLASTED, MAPPED, ANNOTATED]	BgtA-21463	Pre-mRNA-splicing factor prp46	1428	20	0	83.3	6	C:GO:0071013; C:GO:0071011; C:GO:0005662; C:GO:0000974; C:GO:0080008; P:GO:0000398	C:catalytic step 2 spliceosome; C:precatalytic spliceosome; C:DNA replication factor A complex; C:Prp19 complex; C:Cul4-RING E3 ubiquitin ligase complex; P:mRNA splicing, via spliceosome
[NO-BLAST]	Bgt-20855	---NA---	159
[BLASTED, MAPPED]	Bgt-2213	hypothetical protein BGT96224_2213	4791	20	0	72.55	2	C:GO:0016020; C:GO:0016021	C:membrane; C:integral component of membrane
[BLASTED, MAPPED, ANNOTATED]	Bgt-978	serine threonine- kinase gad8	1866	20	0	90.85	10	F:GO:0004347; F:GO:0005524; P:GO:0006094; P:GO:0006913; P:GO:0007165; P:GO:0006096; F:GO:0017056; F:GO:0004674; P:GO:0006468; C:GO:0005643	F:glucose-6-phosphate isomerase activity; F:ATP binding; P:gluconeogenesis; P:nucleocytoplasmic transport; P:signal transduction; P:glycolytic process; F:structural constituent of nuclear pore; F:protein serine/threonine kinase activity; P:protein phosphorylation; C:nuclear pore	EC:2.7.11; EC:5.3.1.9	Transferring phosphorus-containing groups; Glucose-6-phosphate isomerase
[BLASTED, MAPPED, ANNOTATED]	Bgt-3863	amino acid transporter	1647	20	0	72.85	5	F:GO:0015179; P:GO:1902475; F:GO:0015297; C:GO:0016021; C:GO:0005773	F:L-amino acid transmembrane transporter activity; P:L-alpha-amino acid transmembrane transport; F:antiporter activity; C:integral component of membrane; C:vacuole
[BLASTED]	Bgt-5150	IFRD domain-containing	1305	20	0	68.05
[BLASTED, MAPPED, ANNOTATED]	Bgt-20932	hypothetical protein BGHDH14_bgh00419	248	9	5.69E-21	74.33	2	F:GO:0003676; F:GO:0008270	F:nucleic acid binding; F:zinc ion binding
[BLASTED, MAPPED, ANNOTATED]	Bgt-20892	putative tkp3 protein	242	3	3.93E-31	70	3	F:GO:0003676; F:GO:0003824; P:GO:0015074	F:nucleic acid binding; F:catalytic activity; P:DNA integration
[BLASTED, MAPPED, ANNOTATED]	BgtA-20476	purine nucleoside phosphorylase	1314	20	0	60.2	3	P:GO:0055086; P:GO:1901564; F:GO:0016740	P:nucleobase-containing small molecule metabolic process; P:organonitrogen compound metabolic process; F:transferase activity
[BLASTED, MAPPED, ANNOTATED]	Bgt-2096	U3 small nucleolar ribonucleo Lcp5	1077	20	0	70.25	2	C:GO:0005634; C:GO:0030529	C:nucleus; C:intracellular ribonucleoprotein complex
[BLASTED, MAPPED]	Bgt-3944	transcriptional regulator	1242	20	0	67.7	2	F:GO:0003676; F:GO:0046872	F:nucleic acid binding; F:metal ion binding
[NO-BLAST]	Bgt-20365	---NA---	213
[BLASTED, MAPPED, ANNOTATED]	Bgt-1427	ABC transporter	864	20	0	86.25	3	F:GO:0016887; F:GO:0005524; P:GO:0008152	F:ATPase activity; F:ATP binding; P:metabolic process	EC:3.6.1.3	Adenosinetriphosphatase
[BLASTED, MAPPED, ANNOTATED]	Bgt-3649	NUDIX family hydrolase	1302	20	0	66.8	3	P:GO:0008152; C:GO:0016021; F:GO:0016787	P:metabolic process; C:integral component of membrane; F:hydrolase activity
[BLASTED, MAPPED, ANNOTATED]	Bgt-487-2	sodium calcium transporter	1299	20	0	82.4	4	P:GO:0055085; P:GO:0008152; C:GO:0016021; F:GO:0008080	P:transmembrane transport; P:metabolic process; C:integral component of membrane; F:N-acetyltransferase activity	EC:2.3.1	Acyltransferases
[BLASTED, MAPPED, ANNOTATED]	Bgt-5004	like subfamily A member 5	1548	20	0	65.4	4	C:GO:0043229; F:GO:0046872; P:GO:0071840; C:GO:0044444	C:intracellular organelle; F:metal ion binding; P:cellular component organization or biogenesis; C:cytoplasmic part
[BLASTED]	BgtA-20540	secreted effector	411	11	1.00E-97	63.55
[BLASTED, MAPPED, ANNOTATED]	Bgt-1529	Zn2 Cys6 DNA-binding	1671	20	0	69.6	7	F:GO:0034061; F:GO:0046872; C:GO:0016020; P:GO:0006355; P:GO:0034654; P:GO:0006259; P:GO:0034645	F:DNA polymerase activity; F:metal ion binding; C:membrane; P:regulation of transcription, DNA-templated; P:nucleobase-containing compound biosynthetic process; P:DNA metabolic process; P:cellular macromolecule biosynthetic process
[BLASTED]	BgtAc-30648	hypothetical protein BGT96224_Ac30648	471	1	1.85E-109	100
[BLASTED, MAPPED, ANNOTATED]	Bgt-2728	26S proteasome non-ATPase regulatory subunit 12	1479	20	0	89.25	7	F:GO:0003677; P:GO:0043161; C:GO:0008541; C:GO:0031595; C:GO:0008180; C:GO:0034515; P:GO:0000338	F:DNA binding; P:proteasome-mediated ubiquitin-dependent protein catabolic process; C:proteasome regulatory particle, lid subcomplex; C:nuclear proteasome complex; C:COP9 signalosome; C:proteasome storage granule; P:protein deneddylation
[BLASTED, MAPPED, ANNOTATED]	Bgt-4933	50S ribosomal L30	267	20	1.56E-45	87.9	3	F:GO:0003735; P:GO:0032543; C:GO:0005762	F:structural constituent of ribosome; P:mitochondrial translation; C:mitochondrial large ribosomal subunit
[NO-BLAST]	Bgt-20966	---NA---	171
[BLASTED, MAPPED]	Bgt-20470-3	hypothetical protein SS1G_12417	179	1	1.57E-14	77	3	P:GO:0090502; F:GO:0003676; F:GO:0004523	P:RNA phosphodiester bond hydrolysis, endonucleolytic; F:nucleic acid binding; F:RNA-DNA hybrid ribonuclease activity
[BLASTED]	Bgt-3565	hypothetical protein BGT96224_3565	261	3	1.05E-42	90.33
[BLASTED, MAPPED, ANNOTATED]	Bgt-62	RNA-binding domain-containing	2403	20	0	70.75	4	F:GO:0000166; F:GO:0003676; C:GO:0015030; P:GO:0000245	F:nucleotide binding; F:nucleic acid binding; C:Cajal body; P:spliceosomal complex assembly
[BLASTED]	Bgt-222	extracellular matrix	660	20	1.50E-120	74.85
[BLASTED, MAPPED, ANNOTATED]	Bgt-2322	alpha-L-rhamnosidase C	885	20	0	78.3	1	C:GO:0016021	C:integral component of membrane
[BLASTED, MAPPED, ANNOTATED]	Bgt-2290	NEDD8-activating enzyme E1 regulatory subunit	1557	20	0	75.55	4	C:GO:0005634; F:GO:0019781; C:GO:0005829; P:GO:0045116	C:nucleus; F:NEDD8 activating enzyme activity; C:cytosol; P:protein neddylation
[BLASTED, MAPPED, ANNOTATED]	Bgt-5124	hexokinase	1428	20	0	91	19	F:GO:0004340; P:GO:0006002; P:GO:0006013; P:GO:0006000; P:GO:0046015; P:GO:0046323; P:GO:0046835; P:GO:0061621; P:GO:0001302; F:GO:0008865; F:GO:0005536; C:GO:0005634; F:GO:0005524; P:GO:0051156; P:GO:0001678; C:GO:0005739; C:GO:0005829; F:GO:0019158; P:GO:0032445	F:glucokinase activity; P:fructose 6-phosphate metabolic process; P:mannose metabolic process; P:fructose metabolic process; P:regulation of transcription by glucose; P:glucose import; P:carbohydrate phosphorylation; P:canonical glycolysis; P:replicative cell aging; F:fructokinase activity; F:glucose binding; C:nucleus; F:ATP binding; P:glucose 6-phosphate metabolic process; P:cellular glucose ho…	EC:2.7.1.7; EC:2.7.1.4; EC:2.7.1.2	Mannokinase; Fructokinase; Glucokinase
[NO-BLAST]	Bgt-20202	---NA---	159
[BLASTED, MAPPED, ANNOTATED]	Bgt-2895	abhydrolase domain-containing	960	20	0	73.9	1	F:GO:0003824	F:catalytic activity
[BLASTED]	Bgt-20539	serine threonine- kinase Sgk2	209	15	4.03E-37	66.33
[BLASTED, MAPPED, ANNOTATED]	Bgt-1541	U6 snRNA-associated Sm LSm6	246	20	6.12E-50	85.75	11	F:GO:0003723; P:GO:0008033; P:GO:0030490; C:GO:0046540; C:GO:0000932; C:GO:0005681; C:GO:0019013; C:GO:0005730; C:GO:0005688; C:GO:0005732; P:GO:0000398	F:RNA binding; P:tRNA processing; P:maturation of SSU-rRNA; C:U4/U6 x U5 tri-snRNP complex; C:P-body; C:spliceosomal complex; C:viral nucleocapsid; C:nucleolus; C:U6 snRNP; C:small nucleolar ribonucleoprotein complex; P:mRNA splicing, via spliceosome
[NO-BLAST]	Bgt-20031	---NA---	158
[BLASTED]	BgtE-5822	secreted effector	807	2	0	88.5
[BLASTED, MAPPED, ANNOTATED]	Bgt-5128	kinase-like (PK-like)	3150	20	0	65.5	2	F:GO:0004672; P:GO:0016310	F:protein kinase activity; P:phosphorylation
[BLASTED, MAPPED, ANNOTATED]	Bgt-5289	histone deacetylase	1243	20	0	83.35	25	P:GO:0001308; P:GO:0045944; P:GO:0006348; C:GO:0031934; P:GO:0000122; C:GO:0000781; P:GO:0030702; P:GO:0010978; P:GO:0031938; P:GO:0000183; C:GO:0031618; P:GO:0034401; C:GO:0033553; F:GO:0031078; C:GO:0070823; P:GO:0030466; C:GO:0070824; C:GO:1990707; F:GO:0042802; F:GO:0003682; P:GO:0010621; P:GO:0031047; P:GO:0016584; C:GO:0030874; P:GO:0070932	P:negative regulation of chromatin silencing involved in replicative cell aging; P:positive regulation of transcription from RNA polymerase II promoter; P:chromatin silencing at telomere; C:mating-type region heterochromatin; P:negative regulation of transcription from RNA polymerase II promoter; C:chromosome, telomeric region; P:chromatin silencing at centromere; P:gene silencing involved in chr…
[BLASTED, MAPPED, ANNOTATED]	Bgt-4494	nuclear envelope	1818	20	0	63.55	4	C:GO:0043231; C:GO:0016021; C:GO:0012505; C:GO:0044446	C:intracellular membrane-bounded organelle; C:integral component of membrane; C:endomembrane system; C:intracellular organelle part
[BLASTED, MAPPED, ANNOTATED]	Bgt-4827	hydrolase, alpha beta fold family	462	20	1.78E-109	76.3	2	F:GO:0016746; P:GO:0008152	F:transferase activity, transferring acyl groups; P:metabolic process
[BLASTED]	BgtE-5722	secreted effector	432	5	1.20E-94	72.6
[BLASTED, MAPPED, ANNOTATED]	Bgt-2595	mrna splicing yju2	840	20	7.21E-174	80.4	2	C:GO:0005684; C:GO:0044732	C:U2-type spliceosomal complex; C:mitotic spindle pole body
[BLASTED, MAPPED]	BgtA-20199	KEX1 protease	240	4	1.78E-39	93.75	5	P:GO:0006508; C:GO:0016020; C:GO:0016021; F:GO:0004252; F:GO:0008233	P:proteolysis; C:membrane; C:integral component of membrane; F:serine-type endopeptidase activity; F:peptidase activity
[BLASTED, MAPPED, ANNOTATED]	Bgt-4121	histidine acid phosphatase	948	20	0	82.9	2	P:GO:0016311; F:GO:0003993	P:dephosphorylation; F:acid phosphatase activity	EC:3.1.3.2	Acid phosphatase
[BLASTED, MAPPED, ANNOTATED]	Bgt-3874	40S ribosomal S21	267	20	1.49E-56	94.35	6	C:GO:0005634; P:GO:0000461; F:GO:0003735; C:GO:0022627; P:GO:0002181; P:GO:0000447	C:nucleus; P:endonucleolytic cleavage to generate mature 3'-end of SSU-rRNA from (SSU-rRNA, 5.8S rRNA, LSU-rRNA); F:structural constituent of ribosome; C:cytosolic small ribosomal subunit; P:cytoplasmic translation; P:endonucleolytic cleavage in ITS1 to separate SSU-rRNA from 5.8S rRNA and LSU-rRNA from tricistronic rRNA transcript (SSU-rRNA, 5.8S rRNA, LSU-rRNA)
[BLASTED]	Bgt-238	exocyst complex component exo84	1989	20	0	82.15
[BLASTED, MAPPED, ANNOTATED]	Bgt-866	Nicotinate-nucleotide pyrophosphorylase	921	20	0	76.15	4	F:GO:0004514; C:GO:0005737; P:GO:0009435; P:GO:0034213	F:nicotinate-nucleotide diphosphorylase (carboxylating) activity; C:cytoplasm; P:NAD biosynthetic process; P:quinolinate catabolic process	EC:2.4.2.19	Nicotinate-nucleotide diphosphorylase (carboxylating)
[BLASTED, MAPPED, ANNOTATED]	Bgt-1180	carnitine O-acetyltransferase	1953	20	0	87.6	4	F:GO:0016746; P:GO:0008152; C:GO:0043189; P:GO:0006355	F:transferase activity, transferring acyl groups; P:metabolic process; C:H4/H2A histone acetyltransferase complex; P:regulation of transcription, DNA-templated
[BLASTED, MAPPED, ANNOTATED]	Bgt-4078	glucosidase 2 subunit beta	1638	20	0	69.9	1	P:GO:0006491	P:N-glycan processing
[NO-BLAST]	Bgt-20624	---NA---	248
[BLASTED, MAPPED, ANNOTATED]	Bgt-46	ATP synthase beta chain, mitochondrial	160	8	2.04E-28	87.75	5	C:GO:0045261; F:GO:0005524; P:GO:0015991; P:GO:0015986; F:GO:0046933	C:proton-transporting ATP synthase complex, catalytic core F(1); F:ATP binding; P:ATP hydrolysis coupled proton transport; P:ATP synthesis coupled proton transport; F:proton-transporting ATP synthase activity, rotational mechanism
[BLASTED, MAPPED, ANNOTATED]	Bgt-3718	C2H2 and C2HC zinc finger	1656	20	0	64.8	2	F:GO:0003676; F:GO:0008270	F:nucleic acid binding; F:zinc ion binding
[BLASTED, MAPPED, ANNOTATED]	Bgt-3872	RNA polymerase II subunit A domain phosphatase ssu-72	650	20	6.51E-156	93.05	6	F:GO:0004721; P:GO:1902340; C:GO:0005847; P:GO:0006470; C:GO:0005829; P:GO:0006397	F:phosphoprotein phosphatase activity; P:negative regulation of chromosome condensation; C:mRNA cleavage and polyadenylation specificity factor complex; P:protein dephosphorylation; C:cytosol; P:mRNA processing	EC:3.1.3.16	Protein-serine/threonine phosphatase
[BLASTED, MAPPED, ANNOTATED]	BgtA-20302	fad binding domain	1593	20	0	67.95	2	F:GO:0016491; P:GO:0055114	F:oxidoreductase activity; P:oxidation-reduction process
[BLASTED, MAPPED, ANNOTATED]	Bgt-2774	telomerase reverse transcriptase	3348	20	0	62.4	1	P:GO:0006259	P:DNA metabolic process
[BLASTED, MAPPED, ANNOTATED]	Bgt-1805	dna replication licensing factor mcm4	2406	20	0	84.45	16	P:GO:1902450; C:GO:0031261; C:GO:0043596; P:GO:1902975; F:GO:0003682; C:GO:0042555; C:GO:0097373; P:GO:0006279; F:GO:0003697; P:GO:0051301; C:GO:0005656; F:GO:0005524; F:GO:0043140; P:GO:0032508; C:GO:0030875; F:GO:0017116	P:negative regulation of ATP-dependent DNA helicase activity; C:DNA replication preinitiation complex; C:nuclear replication fork; P:mitotic DNA replication initiation; F:chromatin binding; C:MCM complex; C:MCM core complex; P:premeiotic DNA replication; F:single-stranded DNA binding; P:cell division; C:nuclear pre-replicative complex; F:ATP binding; F:ATP-dependent 3'-5' DNA helicase activity; P…
[BLASTED]	BgtA-21479	amino-acid N-acetyltransferas subunit Mak10	270	4	1.48E-56	72.5
[BLASTED, MAPPED]	Bgt-20503	serine threonine- kinase Sgk2	319	20	5.00E-67	73.25	2	F:GO:0004672; P:GO:0006468	F:protein kinase activity; P:protein phosphorylation
[BLASTED, MAPPED, ANNOTATED]	BgtA-20903	WD repeat-containing slp1	1797	20	0	87	7	P:GO:0051301; C:GO:0032153; P:GO:0000070; C:GO:0033597; F:GO:0010997; C:GO:0044732; P:GO:0034613	P:cell division; C:cell division site; P:mitotic sister chromatid segregation; C:mitotic checkpoint complex; F:anaphase-promoting complex binding; C:mitotic spindle pole body; P:cellular protein localization
[BLASTED]	BgtE-10116	secreted effector	189	7	1.16E-36	75.43
[BLASTED, MAPPED, ANNOTATED]	Bgt-4739	vacuolar sorting 33a	2871	20	0	78.05	5	C:GO:0005623; F:GO:0003677; F:GO:0016491; P:GO:0006904; P:GO:0055114	C:cell; F:DNA binding; F:oxidoreductase activity; P:vesicle docking involved in exocytosis; P:oxidation-reduction process
[BLASTED, MAPPED]	Bgt-2317	Ubiquitin-conjugating enzyme E2C-binding , partial	1209	20	0	55.6	2	P:GO:0008152; F:GO:0004386	P:metabolic process; F:helicase activity
[BLASTED]	BgtE-5839	secreted effector	219	3	2.50E-45	83
[BLASTED]	BgtA-20376	hypothetical protein BGT96224_A20376	579	9	4.80E-134	64.22
[BLASTED, MAPPED, ANNOTATED]	Bgt-2205	cytokinesis regulator	2994	20	0	66.8	1	P:GO:0050789	P:regulation of biological process
[BLASTED, MAPPED, ANNOTATED]	Bgt-4969	Ctr copper transporter	504	20	1.32E-120	71.9	3	C:GO:0016021; F:GO:0005375; P:GO:0035434	C:integral component of membrane; F:copper ion transmembrane transporter activity; P:copper ion transmembrane transport
[BLASTED, MAPPED, ANNOTATED]	Bgt-2270-2	AAA family ATPase	4491	20	0	72.25	3	F:GO:0005524; P:GO:0045893; F:GO:0016787	F:ATP binding; P:positive regulation of transcription, DNA-templated; F:hydrolase activity
[BLASTED, MAPPED, ANNOTATED]	Bgt-1127	L-A virus GAG N-acetyltransferase	573	20	7.74E-137	84.85	5	C:GO:0031417; C:GO:0005634; P:GO:0017196; C:GO:0005829; F:GO:0004596	C:NatC complex; C:nucleus; P:N-terminal peptidyl-methionine acetylation; C:cytosol; F:peptide alpha-N-acetyltransferase activity	EC:2.3.1.88	Peptide alpha-N-acetyltransferase
[NO-BLAST]	Bgt-20473	---NA---	172
[BLASTED, MAPPED]	Bgt-395	glycoside hydrolase family 17	882	20	0	70.9	8	P:GO:0006913; P:GO:0005975; P:GO:0008152; F:GO:0017056; F:GO:0004553; C:GO:0005643; F:GO:0016787; F:GO:0016798	P:nucleocytoplasmic transport; P:carbohydrate metabolic process; P:metabolic process; F:structural constituent of nuclear pore; F:hydrolase activity, hydrolyzing O-glycosyl compounds; C:nuclear pore; F:hydrolase activity; F:hydrolase activity, acting on glycosyl bonds
[BLASTED, MAPPED, ANNOTATED]	Bgt-3929	TSA family	708	20	2.43E-144	79.3	6	C:GO:0005634; F:GO:0008379; P:GO:0098869; P:GO:0034599; P:GO:0045454; P:GO:0055114	C:nucleus; F:thioredoxin peroxidase activity; P:cellular oxidant detoxification; P:cellular response to oxidative stress; P:cell redox homeostasis; P:oxidation-reduction process	EC:1.11.1	Acting on a peroxide as acceptor
[BLASTED, MAPPED, ANNOTATED]	Bgt-2772	Histone H1	624	20	2.35E-63	79.8	6	F:GO:0003677; C:GO:0000790; P:GO:0006355; P:GO:0048523; C:GO:0000786; P:GO:0006334	F:DNA binding; C:nuclear chromatin; P:regulation of transcription, DNA-templated; P:negative regulation of cellular process; C:nucleosome; P:nucleosome assembly
[BLASTED, MAPPED, ANNOTATED]	Bgt-831	mitochondrial oxaloacetate transport	921	20	0	85.75	3	P:GO:0055085; C:GO:0005739; C:GO:0016021	P:transmembrane transport; C:mitochondrion; C:integral component of membrane
[BLASTED, MAPPED, ANNOTATED]	Bgt-3289	UPF0667 family	885	20	0	76.95	3	F:GO:0003677; C:GO:0098687; P:GO:0006342	F:DNA binding; C:chromosomal region; P:chromatin silencing
[BLASTED, MAPPED, ANNOTATED]	Bgt-4749	involucrin repeat	3665	20	0	63.15	1	P:GO:0008152	P:metabolic process
[BLASTED]	Bgt-282	Low affinity monovalent cation-H+ antiporter	309	2	2.40E-67	91.5
[BLASTED, MAPPED]	Bgt-5444	ARM repeat-containing	322	20	6.12E-60	69.2	1	F:GO:0003723	F:RNA binding
[BLASTED, MAPPED, ANNOTATED]	Bgt-5097	pathway-specific nitrogen regulator	2166	20	0	59.6	1	C:GO:0016021	C:integral component of membrane
[BLASTED, MAPPED, ANNOTATED]	Bgt-4162-2	BTN1	1044	20	0	71.4	5	P:GO:0051641; C:GO:0043231; C:GO:0098588; C:GO:0044444; C:GO:0044446	P:cellular localization; C:intracellular membrane-bounded organelle; C:bounding membrane of organelle; C:cytoplasmic part; C:intracellular organelle part
[BLASTED, MAPPED, ANNOTATED]	Bgt-1536	peptidylprolyl isomerase	546	20	3.26E-106	76.05	5	C:GO:0005789; F:GO:0003755; F:GO:0005528; P:GO:0061077; P:GO:0000413	C:endoplasmic reticulum membrane; F:peptidyl-prolyl cis-trans isomerase activity; F:FK506 binding; P:chaperone-mediated protein folding; P:protein peptidyl-prolyl isomerization	EC:5.2.1.8	Peptidylprolyl isomerase
[BLASTED, MAPPED, ANNOTATED]	Bgt-610	T-complex 1, beta subunit	1590	20	0	94.4	6	C:GO:0005634; C:GO:0005832; F:GO:0005524; P:GO:0007021; F:GO:0051082; P:GO:0006457	C:nucleus; C:chaperonin-containing T-complex; F:ATP binding; P:tubulin complex assembly; F:unfolded protein binding; P:protein folding
[BLASTED, MAPPED, ANNOTATED]	Bgt-5019	Mediator of RNA polymerase II transcription subunit 13	4165	20	0	57.95	3	C:GO:0016592; F:GO:0001104; P:GO:0006357	C:mediator complex; F:RNA polymerase II transcription cofactor activity; P:regulation of transcription from RNA polymerase II promoter
[BLASTED, MAPPED, ANNOTATED]	Bgt-3109	neuronal calcium sensor 1	402	20	2.25E-90	98.6	12	P:GO:0042327; C:GO:0005634; F:GO:0098744; P:GO:0071277; P:GO:0010515; P:GO:0043085; F:GO:0005509; C:GO:0005829; C:GO:0000139; P:GO:0043950; P:GO:0090281; C:GO:0005886	P:positive regulation of phosphorylation; C:nucleus; F:1-phosphatidylinositol 4-kinase activator activity; P:cellular response to calcium ion; P:negative regulation of induction of conjugation with cellular fusion; P:positive regulation of catalytic activity; F:calcium ion binding; C:cytosol; C:Golgi membrane; P:positive regulation of cAMP-mediated signaling; P:negative regulation of calcium ion …
[BLASTED]	Bgt-4813	Polyamine transporter	333	2	9.99E-75	91.5
[BLASTED]	Bgt-20002	hypothetical protein EV44_g3278	225	1	7.06E-13	66
[BLASTED, MAPPED, ANNOTATED]	BgtA-20304	XAP5 domain containing	1077	20	0	70.55	1	C:GO:0005634	C:nucleus
[BLASTED, MAPPED, ANNOTATED]	Bgt-1746	coiled-coil domain-containing	642	20	1.39E-139	69.15	1	C:GO:0005686	C:U2 snRNP
[BLASTED]	BgtAc-31552	CSEP0362 effector	246	3	1.01E-51	75.67
[NO-BLAST]	Bgt-20254-3	---NA---	213
[BLASTED, MAPPED, ANNOTATED]	Bgt-3840	peroxiredoxin (alkyl hydroperoxide reductase subunit C)	561	20	3.23E-134	82.3	9	C:GO:0005634; F:GO:0008379; P:GO:0098869; C:GO:0005829; P:GO:0010038; P:GO:0034599; P:GO:0045454; P:GO:0055114; P:GO:0042744	C:nucleus; F:thioredoxin peroxidase activity; P:cellular oxidant detoxification; C:cytosol; P:response to metal ion; P:cellular response to oxidative stress; P:cell redox homeostasis; P:oxidation-reduction process; P:hydrogen peroxide catabolic process	EC:1.11.1	Acting on a peroxide as acceptor
[BLASTED, MAPPED, ANNOTATED]	Bgt-1682	acyl carrier	441	20	2.01E-100	74.5	1	P:GO:0006633	P:fatty acid biosynthetic process
[BLASTED, MAPPED, ANNOTATED]	Bgt-3260	U3 small nucleolar RNA-associated 7	1689	20	0	87.9	4	C:GO:0032040; P:GO:0000462; C:GO:0005730; C:GO:0030686	C:small-subunit processome; P:maturation of SSU-rRNA from tricistronic rRNA transcript (SSU-rRNA, 5.8S rRNA, LSU-rRNA); C:nucleolus; C:90S preribosome
[BLASTED, MAPPED, ANNOTATED]	BgtA-20900	hypothetical protein BGT96224_A20900	210	1	2.40E-30	100	2	C:GO:0005623; P:GO:0009306	C:cell; P:protein secretion
[BLASTED, MAPPED]	Bgt-3103	myb dna-binding domain containing	849	20	1.14E-172	58.5	1	F:GO:0003677	F:DNA binding
[NO-BLAST]	Bgt-20481-5	---NA---	261
[BLASTED, MAPPED, ANNOTATED]	Bgt-3243	RNA polymerase Rpb1	1818	20	0	79.55	7	P:GO:0006406; F:GO:0003677; C:GO:0005736; F:GO:0008270; F:GO:0001054; P:GO:0006360; C:GO:0005829	P:mRNA export from nucleus; F:DNA binding; C:DNA-directed RNA polymerase I complex; F:zinc ion binding; F:RNA polymerase I activity; P:transcription from RNA polymerase I promoter; C:cytosol
[BLASTED]	BgtAc-31136	hypothetical protein BGT96224_Ac31136	354	3	1.78E-78	82.67
[BLASTED]	Bgt-20886	hypothetical protein EV44_g1963	279	1	1.86E-29	86
[BLASTED, MAPPED, ANNOTATED]	Bgt-4765	transcription factor	1809	20	0	68.8	3	F:GO:0003677; P:GO:0050794; P:GO:0050896	F:DNA binding; P:regulation of cellular process; P:response to stimulus
[BLASTED, MAPPED, ANNOTATED]	Bgt-1970	cell cycle control	2052	20	0	91.4	2	P:GO:0006396; C:GO:0005622	P:RNA processing; C:intracellular
[BLASTED]	Bgt-1295	disulfide isomerase	195	2	7.91E-36	96.5
[BLASTED, MAPPED, ANNOTATED]	Bgt-1827	cell division control	1935	20	0	73.3	3	C:GO:0016020; P:GO:0008152; P:GO:0044763	C:membrane; P:metabolic process; P:single-organism cellular process
[BLASTED, MAPPED, ANNOTATED]	Bgt-2671-2	CCR4-NOT transcription complex subunit 7	1008	20	0	74.2	5	F:GO:0003676; C:GO:0005634; C:GO:0032991; C:GO:0044444; P:GO:0000288	F:nucleic acid binding; C:nucleus; C:macromolecular complex; C:cytoplasmic part; P:nuclear-transcribed mRNA catabolic process, deadenylation-dependent decay
[NO-BLAST]	Bgt-21005	---NA---	249
[BLASTED, MAPPED, ANNOTATED]	Bgt-4859	bacterial alpha-l-rhamnosidase domain	2049	20	0	71.7	2	P:GO:0008152; F:GO:0016787	P:metabolic process; F:hydrolase activity
[BLASTED, MAPPED, ANNOTATED]	Bgt-3338	elongation factor Tu GTP binding domain-containing	2331	20	0	71.7	4	F:GO:0005525; F:GO:0003924; C:GO:0005622; P:GO:0006412	F:GTP binding; F:GTPase activity; C:intracellular; P:translation
[BLASTED, MAPPED, ANNOTATED]	Bgt-2986	DUF887 domain	486	20	1.84E-113	70.2	1	C:GO:0016021	C:integral component of membrane
[BLASTED, MAPPED, ANNOTATED]	Bgt-20952	hypothetical protein EV44_g3261	351	3	5.39E-21	73.67	2	F:GO:0003676; F:GO:0008270	F:nucleic acid binding; F:zinc ion binding
[BLASTED]	Bgt-5379-2	Velvet 1	1550	20	0	77.15
[BLASTED, MAPPED, ANNOTATED]	Bgt-1022	SPRY domain-containing	1560	20	0	80.4	5	P:GO:0043328; C:GO:0016021; C:GO:0010008; C:GO:0005774; F:GO:0030246	P:protein targeting to vacuole involved in ubiquitin-dependent protein catabolic process via the multivesicular body sorting pathway; C:integral component of membrane; C:endosome membrane; C:vacuolar membrane; F:carbohydrate binding
[BLASTED, MAPPED, ANNOTATED]	Bgt-1944	alpha beta hydrolase fold-containing	2485	20	0	82.45	2	P:GO:0008152; F:GO:0016787	P:metabolic process; F:hydrolase activity
[BLASTED, MAPPED, ANNOTATED]	Bgt-2767	snf2 family helicase atpase	1239	20	0	84.2	3	F:GO:0005524; P:GO:0008152; F:GO:0004386	F:ATP binding; P:metabolic process; F:helicase activity
[BLASTED, MAPPED, ANNOTATED]	Bgt-4507	Concanavalin A-like lectins glucanase	1656	20	0	70.35	3	P:GO:0005975; F:GO:0004553; F:GO:0005488	P:carbohydrate metabolic process; F:hydrolase activity, hydrolyzing O-glycosyl compounds; F:binding
[BLASTED]	Bgt-1634	hypothetical protein BGT96224_1634	1338	20	0	63.15
[BLASTED, MAPPED]	Bgt-1803	E set	1323	20	0	61.7	7	P:GO:0006505; F:GO:0016788; P:GO:0055085; C:GO:0016020; C:GO:0016021; P:GO:0006886; C:GO:0005622	P:GPI anchor metabolic process; F:hydrolase activity, acting on ester bonds; P:transmembrane transport; C:membrane; C:integral component of membrane; P:intracellular protein transport; C:intracellular
[BLASTED]	Bgt-5320	hypothetical protein BGT96224_5320	1041	20	0	56.65
[BLASTED, MAPPED, ANNOTATED]	BgtA-21306	proliferating cell nuclear antigen	2085	20	0	72.2	6	F:GO:0003677; F:GO:0030337; C:GO:0016021; F:GO:0017022; P:GO:0006275; P:GO:0006259	F:DNA binding; F:DNA polymerase processivity factor activity; C:integral component of membrane; F:myosin binding; P:regulation of DNA replication; P:DNA metabolic process
[BLASTED, MAPPED, ANNOTATED]	Bgt-2769	meiotic helicase	3058	20	0	75.35	4	F:GO:0003676; F:GO:0005524; P:GO:0008152; F:GO:0004386	F:nucleic acid binding; F:ATP binding; P:metabolic process; F:helicase activity
[BLASTED]	Bgt-3807	Egh16H1 precursor isoform A	981	20	0	94.05
[BLASTED, MAPPED, ANNOTATED]	Bgt-1923	Mechanosensitive ion channel	2706	20	0	73.7	6	P:GO:0055085; F:GO:0005262; F:GO:0005509; C:GO:0016021; C:GO:0005783; P:GO:0006874	P:transmembrane transport; F:calcium channel activity; F:calcium ion binding; C:integral component of membrane; C:endoplasmic reticulum; P:cellular calcium ion homeostasis
[BLASTED, MAPPED]	Bgt-20109	transposable element tc1 transposase,	213	20	7.75E-27	64.55	8	F:GO:0003676; F:GO:0003677; P:GO:0008150; P:GO:0015074; P:GO:0032502; C:GO:0005575; F:GO:0003674; P:GO:0006313	F:nucleic acid binding; F:DNA binding; P:biological_process; P:DNA integration; P:developmental process; C:cellular_component; F:molecular_function; P:transposition, DNA-mediated
[BLASTED, MAPPED]	Bgt-20579	hypothetical protein OIDMADRAFT_48122	252	2	1.82E-10	79.5	2	C:GO:0016020; C:GO:0016021	C:membrane; C:integral component of membrane
[BLASTED, MAPPED, ANNOTATED]	Bgt-5488-2	UDP-N-acetylglucosamine transporter YEA4	822	20	5.19E-173	80.8	4	F:GO:0003876; P:GO:0055085; P:GO:0032264; C:GO:0016021	F:AMP deaminase activity; P:transmembrane transport; P:IMP salvage; C:integral component of membrane	EC:3.5.4.6	AMP deaminase
[BLASTED, MAPPED, ANNOTATED]	Bgt-3906	NADH-ubiquinone oxidoreductase	465	20	1.34E-99	89.4	3	P:GO:0055114; C:GO:0005743; C:GO:0070469	P:oxidation-reduction process; C:mitochondrial inner membrane; C:respiratory chain
[BLASTED, MAPPED, ANNOTATED]	Bgt-1988	eukaryotic translation initiation factor 3 subunit 3	1104	20	0	84	8	C:GO:0005634; F:GO:0003743; P:GO:0001731; C:GO:0016282; P:GO:0002183; C:GO:0005829; C:GO:0033290; C:GO:0005852	C:nucleus; F:translation initiation factor activity; P:formation of translation preinitiation complex; C:eukaryotic 43S preinitiation complex; P:cytoplasmic translational initiation; C:cytosol; C:eukaryotic 48S preinitiation complex; C:eukaryotic translation initiation factor 3 complex
[BLASTED, MAPPED]	Bgt-1562	Proteasome assembly chaperone 3	483	20	1.55E-100	75.25	1	C:GO:0000502	C:proteasome complex
[NO-BLAST]	Bgt-20437	---NA---	204
[BLASTED, MAPPED, ANNOTATED]	Bgt-4802	methylenetetrahydrofolate reductase	1878	20	0	87.5	4	P:GO:0035999; P:GO:0055114; F:GO:0004489; P:GO:0006555	P:tetrahydrofolate interconversion; P:oxidation-reduction process; F:methylenetetrahydrofolate reductase (NAD(P)H) activity; P:methionine metabolic process	EC:1.5.1.20	Methylenetetrahydrofolate reductase (NAD(P)H)
[BLASTED, MAPPED, ANNOTATED]	Bgt-5488	UDP-N-acetylglucosamine transporter YEA4	279	20	9.19E-60	82.45	4	F:GO:0003876; P:GO:0055085; P:GO:0032264; C:GO:0016021	F:AMP deaminase activity; P:transmembrane transport; P:IMP salvage; C:integral component of membrane	EC:3.5.4.6	AMP deaminase
[BLASTED, MAPPED, ANNOTATED]	Bgt-4074	guanyl-nucleotide exchange factor	5436	20	0	85.65	3	F:GO:0005086; P:GO:0032012; P:GO:0043547	F:ARF guanyl-nucleotide exchange factor activity; P:regulation of ARF protein signal transduction; P:positive regulation of GTPase activity
[BLASTED]	Bgt-5171	filamentation (Rhf1)	3642	20	0	62
[BLASTED, MAPPED, ANNOTATED]	Bgt-1089	alkaline phosphatase	963	20	0	74.1	3	P:GO:0006629; C:GO:0016021; F:GO:0008081	P:lipid metabolic process; C:integral component of membrane; F:phosphoric diester hydrolase activity
[BLASTED, MAPPED, ANNOTATED]	Bgt-4584	Mevalonate kinase	1422	20	0	79.6	7	C:GO:0005634; F:GO:0005524; P:GO:0008654; C:GO:0005829; F:GO:0004496; P:GO:0008299; P:GO:0016310	C:nucleus; F:ATP binding; P:phospholipid biosynthetic process; C:cytosol; F:mevalonate kinase activity; P:isoprenoid biosynthetic process; P:phosphorylation	EC:2.7.1.36	Mevalonate kinase
[BLASTED, MAPPED]	Bgt-3014	hypothetical protein BGT96224_3014	1279	20	0	54.3	2	C:GO:0016020; C:GO:0016021	C:membrane; C:integral component of membrane
[BLASTED, MAPPED, ANNOTATED]	Bgt-3862	regulatory SUAPRGA1	852	20	6.88E-178	70.1	1	C:GO:0005759	C:mitochondrial matrix
[BLASTED]	BgtAc-30689	secreted effector	540	20	2.19E-128	58.35
[BLASTED]	Bgt-3035	Mitochondrial cyt-4	3090	20	0	57.9
[BLASTED, MAPPED]	Bgt-3028	Ankyrin repeat-containing	1593	20	0	74.7	2	F:GO:0046872; C:GO:0005829	F:metal ion binding; C:cytosol
[BLASTED, MAPPED, ANNOTATED]	Bgt-88	bet3 family	672	20	1.05E-164	79.7	4	C:GO:0030008; F:GO:0008270; P:GO:0046907; C:GO:0044431	C:TRAPP complex; F:zinc ion binding; P:intracellular transport; C:Golgi apparatus part
[BLASTED, MAPPED]	BgtA-20205	BSD domain	1197	20	0	73.45	1	C:GO:0005829	C:cytosol
[BLASTED]	Bgt-2703	duf124 domain-containing	1062	20	0	87.2
[BLASTED, MAPPED, ANNOTATED]	Bgt-2398	mannan polymerase II complex ANP1 subunit	1524	20	0	85.55	5	P:GO:0097502; F:GO:0000009; P:GO:0006487; C:GO:0005783; C:GO:0000136	P:mannosylation; F:alpha-1,6-mannosyltransferase activity; P:protein N-linked glycosylation; C:endoplasmic reticulum; C:alpha-1,6-mannosyltransferase complex	EC:2.4.1	Glycosyltransferases
[BLASTED, MAPPED, ANNOTATED]	Bgt-1924	upf0047 domain	432	20	6.27E-102	90.1	3	C:GO:0005634; C:GO:0016021; C:GO:0005829	C:nucleus; C:integral component of membrane; C:cytosol
[BLASTED, MAPPED, ANNOTATED]	Bgt-4548	c6 zinc finger	2139	20	0	81.85	6	C:GO:0005634; F:GO:0003677; F:GO:0008270; P:GO:0006351; F:GO:0000981; P:GO:0006357	C:nucleus; F:DNA binding; F:zinc ion binding; P:transcription, DNA-templated; F:RNA polymerase II transcription factor activity, sequence-specific DNA binding; P:regulation of transcription from RNA polymerase II promoter
[BLASTED, MAPPED, ANNOTATED]	Bgt-5036	C2H2 and C2HC zinc finger	1359	20	0	67.15	2	F:GO:0003676; F:GO:0046872	F:nucleic acid binding; F:metal ion binding
[BLASTED, MAPPED, ANNOTATED]	Bgt-1013	UPF0023 family	915	20	0	82.7	5	F:GO:0005085; C:GO:0005829; P:GO:0042256; C:GO:0005730; P:GO:0043547	F:guanyl-nucleotide exchange factor activity; C:cytosol; P:mature ribosome assembly; C:nucleolus; P:positive regulation of GTPase activity
[BLASTED, MAPPED, ANNOTATED]	Bgt-183	cytochrome b-c1 complex subunit rieske	699	20	1.50E-173	83.95	7	F:GO:0008121; F:GO:0046872; P:GO:1902600; C:GO:0005750; P:GO:0006122; P:GO:0009060; F:GO:0051537	F:ubiquinol-cytochrome-c reductase activity; F:metal ion binding; P:hydrogen ion transmembrane transport; C:mitochondrial respiratory chain complex III; P:mitochondrial electron transport, ubiquinol to cytochrome c; P:aerobic respiration; F:2 iron, 2 sulfur cluster binding	EC:1.10.2.2	Quinol--cytochrome-c reductase
[BLASTED, MAPPED, ANNOTATED]	BgtA-20605	hypothetical protein BGT96224_A20605	600	4	4.58E-91	78.75	1	C:GO:0016020	C:membrane
[BLASTED, MAPPED, ANNOTATED]	Bgt-1535	CDK-activating kinase assembly factor MAT1	1026	20	0	74.7	6	P:GO:0006281; F:GO:0008270; C:GO:0005675; P:GO:0007049; P:GO:0000079; P:GO:0006357	P:DNA repair; F:zinc ion binding; C:holo TFIIH complex; P:cell cycle; P:regulation of cyclin-dependent protein serine/threonine kinase activity; P:regulation of transcription from RNA polymerase II promoter
[BLASTED, MAPPED, ANNOTATED]	Bgt-4192	cox20 fam36a	570	20	1.99E-84	72.8	1	C:GO:0005743	C:mitochondrial inner membrane
[BLASTED]	Bgt-3594	hypothetical protein BGT96224_3594	867	2	0	93
[BLASTED, MAPPED]	Bgt-790	Proline oxidase	1452	20	0	67.15	4	F:GO:0004657; F:GO:0016491; P:GO:0055114; P:GO:0006562	F:proline dehydrogenase activity; F:oxidoreductase activity; P:oxidation-reduction process; P:proline catabolic process
[BLASTED, MAPPED, ANNOTATED]	Bgt-518-2	myb and hsa domain	3348	20	0	67.05	2	C:GO:0005634; P:GO:0043933	C:nucleus; P:macromolecular complex subunit organization
[BLASTED, MAPPED, ANNOTATED]	Bgt-2877	WD repeat domain-containing	1629	20	0	63.65	5	P:GO:0000280; P:GO:1902589; P:GO:0006342; P:GO:0098813; C:GO:0044446	P:nuclear division; P:single-organism organelle organization; P:chromatin silencing; P:nuclear chromosome segregation; C:intracellular organelle part
[BLASTED, MAPPED, ANNOTATED]	Bgt-5135	integral membrane ,	1380	20	0	71.55	1	C:GO:0016021	C:integral component of membrane
[BLASTED, MAPPED, ANNOTATED]	BgtA-20501	arf GTPase-activating	1452	20	0	80.05	5	F:GO:0005096; C:GO:0000139; P:GO:0043547; P:GO:0048193; C:GO:0030137	F:GTPase activator activity; C:Golgi membrane; P:positive regulation of GTPase activity; P:Golgi vesicle transport; C:COPI-coated vesicle
[BLASTED, MAPPED, ANNOTATED]	Bgt-2584	splicing factor U2af subunit	633	20	1.09E-140	97.25	8	C:GO:0000243; F:GO:0000166; C:GO:0089701; P:GO:0045292; F:GO:0003723; F:GO:0046872; C:GO:0005829; C:GO:0071004	C:commitment complex; F:nucleotide binding; C:U2AF; P:mRNA cis splicing, via spliceosome; F:RNA binding; F:metal ion binding; C:cytosol; C:U2-type prespliceosome
[BLASTED, MAPPED]	Bgt-3948	#NAME?	696	20	5.76E-156	57.5	3	P:GO:0008150; C:GO:0005575; F:GO:0003674	P:biological_process; C:cellular_component; F:molecular_function
[BLASTED]	BgtE-20127-2	secreted effector	419	20	1.76E-22	70
[BLASTED, MAPPED]	BgtE-5667	secreted effector	1221	20	0	52.5	3	F:GO:0003723; P:GO:0090501; F:GO:0004540	F:RNA binding; P:RNA phosphodiester bond hydrolysis; F:ribonuclease activity
[BLASTED, MAPPED]	BgtE-5764	secreted effector	771	4	0	72.25	5	P:GO:0006913; C:GO:0016020; C:GO:0016021; F:GO:0017056; C:GO:0005643	P:nucleocytoplasmic transport; C:membrane; C:integral component of membrane; F:structural constituent of nuclear pore; C:nuclear pore
[BLASTED, MAPPED, ANNOTATED]	Bgt-966	diacylglycerol o-acyltransferase	1326	20	0	82.55	9	F:GO:0003841; F:GO:0005506; F:GO:0016705; C:GO:0016021; F:GO:0008168; P:GO:0055114; F:GO:0004497; F:GO:0020037; P:GO:0032259	F:1-acylglycerol-3-phosphate O-acyltransferase activity; F:iron ion binding; F:oxidoreductase activity, acting on paired donors, with incorporation or reduction of molecular oxygen; C:integral component of membrane; F:methyltransferase activity; P:oxidation-reduction process; F:monooxygenase activity; F:heme binding; P:methylation	EC:2.3.1.51	1-acylglycerol-3-phosphate O-acyltransferase
[BLASTED, MAPPED, ANNOTATED]	Bgt-3537	U3 small nucleolar RNA-associated	2799	20	0	77.9	4	C:GO:0032040; P:GO:0000462; F:GO:0030515; C:GO:0034388	C:small-subunit processome; P:maturation of SSU-rRNA from tricistronic rRNA transcript (SSU-rRNA, 5.8S rRNA, LSU-rRNA); F:snoRNA binding; C:Pwp2p-containing subcomplex of 90S preribosome
[BLASTED, MAPPED, ANNOTATED]	BgtA-20106	U3 small nucleolar ribonucleo IMP3	558	20	8.55E-134	89.8	7	C:GO:0032040; F:GO:0030515; P:GO:0042274; C:GO:0034457; C:GO:0019013; P:GO:0006364; F:GO:0019843	C:small-subunit processome; F:snoRNA binding; P:ribosomal small subunit biogenesis; C:Mpp10 complex; C:viral nucleocapsid; P:rRNA processing; F:rRNA binding
[NO-BLAST]	Bgt-20265	---NA---	168
[BLASTED, MAPPED, ANNOTATED]	Bgt-63	60S ribosomal L12	492	20	1.08E-86	96.85	5	F:GO:0003735; C:GO:0022625; F:GO:0019843; P:GO:0000027; P:GO:0006412	F:structural constituent of ribosome; C:cytosolic large ribosomal subunit; F:rRNA binding; P:ribosomal large subunit assembly; P:translation
[NO-BLAST]	Bgt-20530	---NA---	160
[BLASTED, MAPPED, ANNOTATED]	Bgt-1669	prohibitin	834	20	0	94.65	2	C:GO:0005737; C:GO:0016020	C:cytoplasm; C:membrane
[BLASTED, MAPPED, ANNOTATED]	Bgt-5038	PYP-like sensor (PAS)	753	20	0	64.25	4	P:GO:0007165; F:GO:0004672; P:GO:0006468; C:GO:0005622	P:signal transduction; F:protein kinase activity; P:protein phosphorylation; C:intracellular
[BLASTED]	BgtE-5850	secreted effector	453	5	3.12E-106	75.6
[BLASTED, MAPPED, ANNOTATED]	Bgt-4110	kinase phosphorylation	822	20	9.26E-137	77.95	2	P:GO:0016310; F:GO:0016301	P:phosphorylation; F:kinase activity
[BLASTED, MAPPED, ANNOTATED]	Bgt-3232	40S ribosomal S29	171	20	4.27E-33	97.5	6	C:GO:0005634; F:GO:0008270; F:GO:0003723; F:GO:0003735; C:GO:0022627; P:GO:0006412	C:nucleus; F:zinc ion binding; F:RNA binding; F:structural constituent of ribosome; C:cytosolic small ribosomal subunit; P:translation
[BLASTED, MAPPED]	BgtE-4932	candidate secreted effector	1068	20	0	62.45	3	F:GO:0003723; P:GO:0090501; F:GO:0004540	F:RNA binding; P:RNA phosphodiester bond hydrolysis; F:ribonuclease activity
[BLASTED, MAPPED, ANNOTATED]	Bgt-751	phosphoserine aminotransferase	189	20	7.74E-35	81.8	4	F:GO:0004648; C:GO:0005829; P:GO:0006564; P:GO:0009113	F:O-phospho-L-serine:2-oxoglutarate aminotransferase activity; C:cytosol; P:L-serine biosynthetic process; P:purine nucleobase biosynthetic process	EC:2.6.1.52	Phosphoserine transaminase
[BLASTED, MAPPED, ANNOTATED]	BgtA-20307	UDP-N-acetylglucosamine pyrophosphorylase	1485	20	0	84.65	5	C:GO:0005634; P:GO:0005975; F:GO:0003977; C:GO:0005829; P:GO:0006048	C:nucleus; P:carbohydrate metabolic process; F:UDP-N-acetylglucosamine diphosphorylase activity; C:cytosol; P:UDP-N-acetylglucosamine biosynthetic process	EC:2.7.7.23	UDP-N-acetylglucosamine diphosphorylase
[BLASTED]	Bgt-1083	DNA polymerase delta subunit 4	366	2	2.92E-82	94
[BLASTED]	Bgt-135	hypothetical protein BGHDH14_bgh05674	306	2	6.26E-33	85.5
[BLASTED, MAPPED, ANNOTATED]	Bgt-4644	DNA-directed RNA polymerase	345	20	4.72E-72	65.85	5	F:GO:0003676; F:GO:0008270; F:GO:0003899; P:GO:0006351; C:GO:0005730	F:nucleic acid binding; F:zinc ion binding; F:DNA-directed 5'-3' RNA polymerase activity; P:transcription, DNA-templated; C:nucleolus	EC:2.7.7.6	DNA-directed RNA polymerase
[BLASTED, MAPPED, ANNOTATED]	Bgt-2678	kh domain-containing	1449	20	0	79.85	2	C:GO:0005634; F:GO:0003723	C:nucleus; F:RNA binding
[BLASTED, MAPPED, ANNOTATED]	Bgt-45	2-oxoisovalerate dehydrogenase alpha subunit	1308	20	0	85.1	2	F:GO:0016624; P:GO:0055114	F:oxidoreductase activity, acting on the aldehyde or oxo group of donors, disulfide as acceptor; P:oxidation-reduction process
[BLASTED, MAPPED, ANNOTATED]	Bgt-1792	hypothetical protein BGT96224_1792	1626	20	0	64.25	1	C:GO:0016021	C:integral component of membrane
[BLASTED, MAPPED, ANNOTATED]	Bgt-4890	glycerol defect 1 suppressor	2517	20	0	71.1	4	C:GO:0005623; F:GO:0016668; F:GO:0003723; P:GO:0044699	C:cell; F:oxidoreductase activity, acting on a sulfur group of donors, NAD(P) as acceptor; F:RNA binding; P:single-organism process
[BLASTED]	BgtE-20036	CSEP0339 effector	348	1	6.11E-10	57
[BLASTED, MAPPED]	Bgt-3382	hypothetical protein BGT96224_3382	1953	20	0	48.8	3	F:GO:0003677; C:GO:0016020; C:GO:0016021	F:DNA binding; C:membrane; C:integral component of membrane
[BLASTED]	Bgt-2965	hypothetical protein BGT96224_2965	852	20	0	73.3
[BLASTED, MAPPED, ANNOTATED]	Bgt-4884	3-oxoacyl-acyl carrier reductase	753	20	9.87E-161	72.7	2	F:GO:0016491; P:GO:0055114	F:oxidoreductase activity; P:oxidation-reduction process
[NO-BLAST]	Bgt-20160	---NA---	228
[BLASTED]	Bgt-4258	phosphatidylinositol transfer CSR1	1323	20	0	77
[BLASTED]	BgtE-5919	secreted effector	309	5	9.11E-70	71
[BLASTED, MAPPED, ANNOTATED]	Bgt-2781	cytochrome b-245 heavy chain subunit beta	1728	20	0	90.85	4	F:GO:0016616; F:GO:0051287; C:GO:0016021; P:GO:0055114	F:oxidoreductase activity, acting on the CH-OH group of donors, NAD or NADP as acceptor; F:NAD binding; C:integral component of membrane; P:oxidation-reduction process
[BLASTED]	BgtA-20678	Aminomethyltransferase folate-binding domain-containing	1221	20	0	67.2
[BLASTED]	BgtA-21335	hypothetical protein BGT96224_A21335	519	2	3.59E-78	98
[BLASTED]	BgtAc-30250	hypothetical protein BGT96224_Ac30250	888	2	0	77
[BLASTED, MAPPED, ANNOTATED]	Bgt-4775	26S protease regulatory subunit 6A	1344	20	0	92.6	11	F:GO:0005524; C:GO:0008540; P:GO:0070682; C:GO:0031597; P:GO:0045842; C:GO:0031595; F:GO:0008233; F:GO:0017025; P:GO:0030433; F:GO:0036402; P:GO:0045899	F:ATP binding; C:proteasome regulatory particle, base subcomplex; P:proteasome regulatory particle assembly; C:cytosolic proteasome complex; P:positive regulation of mitotic metaphase/anaphase transition; C:nuclear proteasome complex; F:peptidase activity; F:TBP-class protein binding; P:ER-associated ubiquitin-dependent protein catabolic process; F:proteasome-activating ATPase activity; P:positiv…
[BLASTED, MAPPED, ANNOTATED]	BgtA-21322	LAG1 ceramide synthase membrane component LAC1	1419	20	0	79.35	4	C:GO:0016021; F:GO:0050291; P:GO:0046513; C:GO:0005783	C:integral component of membrane; F:sphingosine N-acyltransferase activity; P:ceramide biosynthetic process; C:endoplasmic reticulum	EC:2.3.1.24	Sphingosine N-acyltransferase
[NO-BLAST]	Bgt-20967	---NA---	195
[BLASTED, MAPPED, ANNOTATED]	Bgt-2675	Sec8 exocyst complex component specific domain-containing	3222	20	0	77.1	9	C:GO:0005933; C:GO:0030427; C:GO:0051286; P:GO:0046907; P:GO:0006904; P:GO:0015031; P:GO:0048308; C:GO:0000145; P:GO:0010256	C:cellular bud; C:site of polarized growth; C:cell tip; P:intracellular transport; P:vesicle docking involved in exocytosis; P:protein transport; P:organelle inheritance; C:exocyst; P:endomembrane system organization
[BLASTED, MAPPED, ANNOTATED]	Bgt-3194	integral membrane	726	20	2.21E-147	60.8	1	C:GO:0016021	C:integral component of membrane
[BLASTED, MAPPED, ANNOTATED]	Bgt-3448	Sorting nexin-4	1413	20	0	77.85	9	C:GO:0005768; P:GO:0016050; P:GO:0006914; F:GO:0035091; P:GO:0044763; C:GO:0019898; P:GO:0006897; P:GO:0006623; P:GO:0044712	C:endosome; P:vesicle organization; P:autophagy; F:phosphatidylinositol binding; P:single-organism cellular process; C:extrinsic component of membrane; P:endocytosis; P:protein targeting to vacuole; P:single-organism catabolic process
[BLASTED, MAPPED, ANNOTATED]	Bgt-1582	cytochrome c oxidase family	186	20	4.21E-36	90	5	C:GO:0005746; F:GO:0004129; P:GO:0022904; C:GO:0016021; P:GO:1902600	C:mitochondrial respiratory chain; F:cytochrome-c oxidase activity; P:respiratory electron transport chain; C:integral component of membrane; P:hydrogen ion transmembrane transport	EC:1.9.3.1	Cytochrome-c oxidase
[BLASTED, MAPPED, ANNOTATED]	Bgt-3091-2	basic proline-rich	1782	20	4.72E-179	66.1	1	C:GO:0016021	C:integral component of membrane
[NO-BLAST]	Bgt-20868	---NA---	180
[BLASTED, MAPPED, ANNOTATED]	Bgt-2512	small nuclear ribonucleo E	279	20	5.72E-58	89.55	9	C:GO:0071011; C:GO:0046540; C:GO:0005682; C:GO:0019013; C:GO:0071004; C:GO:0005686; C:GO:0005685; C:GO:0005687; P:GO:0000387	C:precatalytic spliceosome; C:U4/U6 x U5 tri-snRNP complex; C:U5 snRNP; C:viral nucleocapsid; C:U2-type prespliceosome; C:U2 snRNP; C:U1 snRNP; C:U4 snRNP; P:spliceosomal snRNP assembly
[BLASTED, MAPPED, ANNOTATED]	Bgt-4998	endonuclease exonuclease phosphatase	2097	20	0	72.6	3	F:GO:0004518; C:GO:0044464; P:GO:0046488	F:nuclease activity; C:cell part; P:phosphatidylinositol metabolic process	EC:3.1	Acting on ester bonds
[BLASTED, MAPPED]	Bgt-4654	dna replication initiation factor cdc45	1680	20	0	59.75	2	F:GO:0003743; P:GO:0006413	F:translation initiation factor activity; P:translational initiation
[BLASTED, MAPPED, ANNOTATED]	Bgt-10	short-chain dehydrogenase	711	20	1.41E-167	77.65	4	C:GO:0005634; F:GO:0016491; C:GO:0005829; P:GO:0055114	C:nucleus; F:oxidoreductase activity; C:cytosol; P:oxidation-reduction process
[BLASTED, MAPPED, ANNOTATED]	Bgt-1331	DUF431 domain-containing	618	20	3.18E-148	80.6	2	F:GO:0035241; P:GO:0035247	F:protein-arginine omega-N monomethyltransferase activity; P:peptidyl-arginine omega-N-methylation
[NO-BLAST]	Bgt-2778	---NA---	354
[NO-BLAST]	Bgt-20551	---NA---	441
[BLASTED]	BgtAc-30970	secreted effector	879	20	0	52.8
[BLASTED]	Bgt-4641	Nup53p , partial	1281	20	0	66.05
[BLASTED, MAPPED, ANNOTATED]	Bgt-4185	Actin-related , ARP5 class	2211	20	0	82.5	7	P:GO:0006281; F:GO:0043140; P:GO:0032508; C:GO:0005829; P:GO:0006355; C:GO:0031011; P:GO:0042766	P:DNA repair; F:ATP-dependent 3'-5' DNA helicase activity; P:DNA duplex unwinding; C:cytosol; P:regulation of transcription, DNA-templated; C:Ino80 complex; P:nucleosome mobilization
[BLASTED, MAPPED, ANNOTATED]	Bgt-2450	signal peptidase complex subunit SPC2	594	20	2.65E-133	74.15	4	C:GO:0016021; P:GO:0006465; F:GO:0008233; C:GO:0005787	C:integral component of membrane; P:signal peptide processing; F:peptidase activity; C:signal peptidase complex
[BLASTED, MAPPED, ANNOTATED]	Bgt-3326	mitochondrion organization and biogenesis	1053	20	0	65.7	4	C:GO:0005634; C:GO:0005739; C:GO:0005829; P:GO:0000002	C:nucleus; C:mitochondrion; C:cytosol; P:mitochondrial genome maintenance
[BLASTED, MAPPED, ANNOTATED]	Bgt-795	glycine dehydrogenase	3177	20	0	83.95	8	C:GO:0005739; C:GO:0005829; F:GO:0016594; P:GO:0019464; F:GO:0004375; P:GO:0055114; C:GO:0005960; F:GO:0008080	C:mitochondrion; C:cytosol; F:glycine binding; P:glycine decarboxylation via glycine cleavage system; F:glycine dehydrogenase (decarboxylating) activity; P:oxidation-reduction process; C:glycine cleavage complex; F:N-acetyltransferase activity	EC:1.4.4.2; EC:2.3.1	Glycine dehydrogenase (aminomethyl-transferring); Acyltransferases
[BLASTED, MAPPED, ANNOTATED]	Bgt-20107	transposable element tc1 transposase,	225	20	8.97E-14	62.2	1	F:GO:0005488	F:binding
[BLASTED, MAPPED, ANNOTATED]	Bgt-2749	pyridine nucleotide-disulfide oxidoreductase family	2259	20	0	66.5	2	P:GO:0006508; F:GO:0008236	P:proteolysis; F:serine-type peptidase activity
[BLASTED, MAPPED, ANNOTATED]	Bgt-4186	activating signal cointegrator 1 complex subunit 3	5916	20	0	84.8	5	F:GO:0003676; F:GO:0005524; P:GO:0008152; C:GO:0005829; F:GO:0004386	F:nucleic acid binding; F:ATP binding; P:metabolic process; C:cytosol; F:helicase activity
[BLASTED, MAPPED, ANNOTATED]	Bgt-3852	maltose permease	720	20	4.54E-154	73.35	3	F:GO:0022891; P:GO:0055085; C:GO:0016021	F:substrate-specific transmembrane transporter activity; P:transmembrane transport; C:integral component of membrane
[BLASTED, MAPPED, ANNOTATED]	Bgt-5493-2	NADPH-adrenodoxin reductase Arh1	810	20	0	62.1	1	F:GO:0016491	F:oxidoreductase activity
[BLASTED, MAPPED, ANNOTATED]	Bgt-633	macrophomate synthase	855	20	0	77.55	3	F:GO:0016829; P:GO:0016310; F:GO:0016301	F:lyase activity; P:phosphorylation; F:kinase activity
[BLASTED, MAPPED, ANNOTATED]	Bgt-5402	heterokaryon incompatibility Het-C	2691	20	0	84.1	3	F:GO:0016614; F:GO:0050660; P:GO:0055114	F:oxidoreductase activity, acting on CH-OH group of donors; F:flavin adenine dinucleotide binding; P:oxidation-reduction process
[BLASTED]	Bgt-1429	WD40 repeat	2418	20	0	73.3
[BLASTED, MAPPED]	Bgt-2630	hypothetical protein BGT96224_2630	1134	20	0	57.45	2	C:GO:0016020; C:GO:0016021	C:membrane; C:integral component of membrane
[BLASTED, MAPPED, ANNOTATED]	Bgt-3762-2	nucleoporin SONB	402	20	1.13E-91	62.75	1	C:GO:0005643	C:nuclear pore
[BLASTED]	BgtAc-30387	secreted effector	942	20	0	53.55
[BLASTED, MAPPED]	BgtA-20756	PP-loop family	693	20	2.39E-167	51.65	6	F:GO:0000166; F:GO:0005524; F:GO:0016879; C:GO:0005737; P:GO:0008033; F:GO:0016787	F:nucleotide binding; F:ATP binding; F:ligase activity, forming carbon-nitrogen bonds; C:cytoplasm; P:tRNA processing; F:hydrolase activity
[NO-BLAST]	Bgt-20210-2	---NA---	172
[BLASTED, MAPPED, ANNOTATED]	BgtA-21076	zinc finger	1002	20	0	71.2	3	F:GO:0003676; F:GO:0046872; C:GO:0044424	F:nucleic acid binding; F:metal ion binding; C:intracellular part
[BLASTED, MAPPED, ANNOTATED]	Bgt-4333	DUF1212 domain membrane Prm10	2628	20	0	70.5	1	C:GO:0016020	C:membrane
[BLASTED, MAPPED, ANNOTATED]	Bgt-1811	wd repeat-containing	924	20	0	90.8	2	P:GO:0045292; C:GO:0005682	P:mRNA cis splicing, via spliceosome; C:U5 snRNP
[BLASTED]	BgtAc-30127	hypothetical protein BGT96224_Ac30127	432	2	4.30E-96	78.5
[BLASTED, MAPPED, ANNOTATED]	Bgt-3879	fungal specific transcription factor domain-containing	465	20	4.67E-110	86.85	6	C:GO:0005634; F:GO:0003677; F:GO:0008270; P:GO:0006351; F:GO:0000981; P:GO:0006357	C:nucleus; F:DNA binding; F:zinc ion binding; P:transcription, DNA-templated; F:RNA polymerase II transcription factor activity, sequence-specific DNA binding; P:regulation of transcription from RNA polymerase II promoter
[BLASTED, MAPPED, ANNOTATED]	Bgt-1696	GTP-binding GTR1	1023	20	0	89.45	5	F:GO:0005525; P:GO:0008152; C:GO:0016021; F:GO:0016787; P:GO:0051205	F:GTP binding; P:metabolic process; C:integral component of membrane; F:hydrolase activity; P:protein insertion into membrane
[BLASTED, MAPPED, ANNOTATED]	Bgt-3836	at hook domain-containing	2544	20	0	52.15	5	F:GO:0017108; P:GO:0006281; P:GO:0006260; P:GO:0006310; C:GO:0033557	F:5'-flap endonuclease activity; P:DNA repair; P:DNA replication; P:DNA recombination; C:Slx1-Slx4 complex
[BLASTED, MAPPED, ANNOTATED]	Bgt-5375-2	eukaryotic translation initiation factor 3 subunit CLU1 TIF31	2083	20	0	76.45	4	F:GO:0003743; C:GO:0005737; P:GO:0048312; P:GO:0006413	F:translation initiation factor activity; C:cytoplasm; P:intracellular distribution of mitochondria; P:translational initiation
[BLASTED, MAPPED, ANNOTATED]	Bgt-794	SNARE complex subunit (Tlg2)	969	20	0	82.15	8	P:GO:0006906; P:GO:0048278; C:GO:0016021; F:GO:0005484; C:GO:0012505; C:GO:0031201; F:GO:0000149; P:GO:0006886	P:vesicle fusion; P:vesicle docking; C:integral component of membrane; F:SNAP receptor activity; C:endomembrane system; C:SNARE complex; F:SNARE binding; P:intracellular protein transport
[NO-BLAST]	Bgt-20436	---NA---	325
[BLASTED]	Bgt-3281	carboxylesterase family	1623	20	0	56.3
[BLASTED]	Bgt-4019	Kinetochore mis14	648	20	7.84E-154	63.55
[BLASTED, MAPPED, ANNOTATED]	Bgt-3819	40S ribosomal S8	609	20	8.67E-136	92.35	4	P:GO:0000462; F:GO:0003735; C:GO:0022627; P:GO:0006412	P:maturation of SSU-rRNA from tricistronic rRNA transcript (SSU-rRNA, 5.8S rRNA, LSU-rRNA); F:structural constituent of ribosome; C:cytosolic small ribosomal subunit; P:translation
[BLASTED, MAPPED, ANNOTATED]	Bgt-1917	proteasome subunit beta type 7 precursor	828	20	0	95.2	13	F:GO:0008270; P:GO:0006351; P:GO:0045842; F:GO:0004298; F:GO:0000981; P:GO:0006357; C:GO:0005635; C:GO:0005789; F:GO:0003677; P:GO:0043161; C:GO:0019774; C:GO:0034515; P:GO:0010499	F:zinc ion binding; P:transcription, DNA-templated; P:positive regulation of mitotic metaphase/anaphase transition; F:threonine-type endopeptidase activity; F:RNA polymerase II transcription factor activity, sequence-specific DNA binding; P:regulation of transcription from RNA polymerase II promoter; C:nuclear envelope; C:endoplasmic reticulum membrane; F:DNA binding; P:proteasome-mediated ubiqui…	EC:3.4.25	Acting on peptide bonds (peptidases)
[BLASTED, MAPPED, ANNOTATED]	Bgt-20300	serine threonine kinase domain	233	9	1.36E-32	78.44	2	F:GO:0004674; P:GO:0006468	F:protein serine/threonine kinase activity; P:protein phosphorylation	EC:2.7.11	Transferring phosphorus-containing groups
[BLASTED, MAPPED, ANNOTATED]	Bgt-3408	40S ribosomal S27	246	20	3.07E-51	97.75	5	F:GO:0003735; C:GO:0022627; F:GO:0046872; P:GO:0000028; P:GO:0006412	F:structural constituent of ribosome; C:cytosolic small ribosomal subunit; F:metal ion binding; P:ribosomal small subunit assembly; P:translation
[BLASTED, MAPPED, ANNOTATED]	Bgt-664	glutamyl-tRNA synthetase	1821	20	0	67.85	4	F:GO:0005524; C:GO:0005737; F:GO:0004818; P:GO:0006424	F:ATP binding; C:cytoplasm; F:glutamate-tRNA ligase activity; P:glutamyl-tRNA aminoacylation	EC:6.1.1.17	Glutamate--tRNA ligase
[BLASTED, MAPPED, ANNOTATED]	Bgt-4581	CDP-alcohol phosphatidyltransferase	856	20	0	83	7	F:GO:0008808; C:GO:0005739; C:GO:0016021; P:GO:0008654; F:GO:0008444; P:GO:0006873; P:GO:0007006	F:cardiolipin synthase activity; C:mitochondrion; C:integral component of membrane; P:phospholipid biosynthetic process; F:CDP-diacylglycerol-glycerol-3-phosphate 3-phosphatidyltransferase activity; P:cellular ion homeostasis; P:mitochondrial membrane organization	EC:2.7.8; EC:2.7.8.5	Transferring phosphorus-containing groups; CDP-diacylglycerol--glycerol-3-phosphate 3-phosphatidyltransferase
[NO-BLAST]	Bgt-20361	---NA---	154
[BLASTED, MAPPED, ANNOTATED]	Bgt-5086	5 -3 exoribonuclease 1	4152	20	0	79.55	5	F:GO:0008409; P:GO:0090305; F:GO:0003723; P:GO:0000184; C:GO:0005737	F:5'-3' exonuclease activity; P:nucleic acid phosphodiester bond hydrolysis; F:RNA binding; P:nuclear-transcribed mRNA catabolic process, nonsense-mediated decay; C:cytoplasm
[BLASTED, MAPPED, ANNOTATED]	Bgt-1826	acetyl-coenzyme a transporter 1	1899	20	0	81	6	P:GO:0015992; F:GO:0015295; C:GO:0016021; F:GO:0008521; C:GO:0005794; P:GO:0015876	P:proton transport; F:solute:proton symporter activity; C:integral component of membrane; F:acetyl-CoA transporter activity; C:Golgi apparatus; P:acetyl-CoA transport
[BLASTED, MAPPED, ANNOTATED]	Bgt-165	snf7 family	603	20	2.57E-141	87.85	3	P:GO:0043328; P:GO:0006900; C:GO:0005938	P:protein targeting to vacuole involved in ubiquitin-dependent protein catabolic process via the multivesicular body sorting pathway; P:membrane budding; C:cell cortex
[BLASTED]	Bgt-4302	respiratory complex assembly rmp1	924	20	0	73
[BLASTED, MAPPED, ANNOTATED]	Bgt-3741	40S ribosomal S12	447	20	3.82E-74	96.6	3	F:GO:0003735; C:GO:0022627; P:GO:0002181	F:structural constituent of ribosome; C:cytosolic small ribosomal subunit; P:cytoplasmic translation
[BLASTED]	Bgt-2939	hypothetical protein BGT96224_2939	810	20	0	73.8
[BLASTED]	Bgt-2828	hypothetical protein BGT96224_2828	285	2	5.68E-50	93
[BLASTED, MAPPED, ANNOTATED]	Bgt-5248	DNA mismatch repair msh3	3390	20	0	76.35	11	F:GO:0005524; P:GO:0043570; C:GO:0016020; F:GO:0000406; F:GO:0000404; F:GO:0000403; P:GO:0006298; F:GO:0003684; C:GO:0032302; P:GO:0007127; P:GO:0007534	F:ATP binding; P:maintenance of DNA repeat elements; C:membrane; F:double-strand/single-strand DNA junction binding; F:heteroduplex DNA loop binding; F:Y-form DNA binding; P:mismatch repair; F:damaged DNA binding; C:MutSbeta complex; P:meiosis I; P:gene conversion at mating-type locus
[BLASTED, MAPPED, ANNOTATED]	Bgt-421-2	plasma membrane channel	1170	20	0	73.4	1	C:GO:0016020	C:membrane
[BLASTED, MAPPED, ANNOTATED]	Bgt-1289	mannosyl-oligosaccharide alpha-1,2-mannosidase 1B	303	20	1.97E-67	76.7	5	P:GO:0005975; F:GO:0005509; C:GO:0016020; F:GO:0004571; C:GO:0031410	P:carbohydrate metabolic process; F:calcium ion binding; C:membrane; F:mannosyl-oligosaccharide 1,2-alpha-mannosidase activity; C:cytoplasmic vesicle	EC:3.2.1.113	Mannosyl-oligosaccharide 1,2-alpha-mannosidase
[BLASTED, MAPPED, ANNOTATED]	Bgt-3128	zinc finger	2394	20	0	66.45	1	F:GO:0008270	F:zinc ion binding
[BLASTED, MAPPED, ANNOTATED]	Bgt-3842	Rho GTPase activation	1048	20	0	95.5	7	C:GO:0005634; P:GO:0046580; F:GO:0005096; C:GO:0005829; P:GO:0007265; P:GO:0032005; P:GO:0043547	C:nucleus; P:negative regulation of Ras protein signal transduction; F:GTPase activator activity; C:cytosol; P:Ras protein signal transduction; P:signal transduction involved in conjugation with cellular fusion; P:positive regulation of GTPase activity
[BLASTED]	Bgt-20263	secreted effector	235	16	1.22E-31	63.38
[BLASTED]	BgtE-20069	secreted effector	330	4	8.94E-44	67.75
[BLASTED]	BgtAc-30415	hypothetical protein BGT96224_Ac30415	288	2	3.64E-50	86.5
[BLASTED, MAPPED, ANNOTATED]	Bgt-1739	MFS multidrug transporter	1635	20	0	74.25	2	P:GO:0055085; C:GO:0016021	P:transmembrane transport; C:integral component of membrane
[NO-BLAST]	Bgt-20182-2	---NA---	150
[BLASTED, MAPPED, ANNOTATED]	Bgt-3901	Mediator of RNA polymerase II transcription subunit 19	603	20	1.60E-144	61.35	3	C:GO:0016592; F:GO:0001104; P:GO:0006357	C:mediator complex; F:RNA polymerase II transcription cofactor activity; P:regulation of transcription from RNA polymerase II promoter
[BLASTED, MAPPED, ANNOTATED]	Bgt-4887	NEDD8-activating enzyme E1 catalytic subunit ubiquitin-like activating enzyme	1905	20	0	78.35	4	F:GO:0019948; P:GO:0016925; C:GO:0005829; C:GO:0031510	F:SUMO activating enzyme activity; P:protein sumoylation; C:cytosol; C:SUMO activating enzyme complex
[BLASTED, MAPPED]	Bgt-167	glutamine amidotransferase class-I	765	20	0	69.45	2	P:GO:0006541; F:GO:0016740	P:glutamine metabolic process; F:transferase activity
[BLASTED, MAPPED, ANNOTATED]	Bgt-20081-2	serine threonine- kinase Sgk2	390	20	9.35E-70	73.45	3	F:GO:0005524; F:GO:0004674; P:GO:0006468	F:ATP binding; F:protein serine/threonine kinase activity; P:protein phosphorylation	EC:2.7.11	Transferring phosphorus-containing groups
[BLASTED, MAPPED, ANNOTATED]	Bgt-3201	transcription initiation factor tfiid subunit 9	765	20	8.76E-160	79.65	8	F:GO:0003743; P:GO:0006338; C:GO:0000790; F:GO:0046982; C:GO:0005829; P:GO:0006352; P:GO:0006413; C:GO:0000124	F:translation initiation factor activity; P:chromatin remodeling; C:nuclear chromatin; F:protein heterodimerization activity; C:cytosol; P:DNA-templated transcription, initiation; P:translational initiation; C:SAGA complex
[BLASTED, MAPPED, ANNOTATED]	Bgt-3130	Zinc cadmium resistance	609	20	7.31E-144	81.6	3	P:GO:0098655; C:GO:0016021; F:GO:0008324	P:cation transmembrane transport; C:integral component of membrane; F:cation transmembrane transporter activity
[BLASTED]	Bgt_BCG-12	hypothetical protein BGT96224_BCGB1	624	4	1.19E-151	68
[BLASTED]	Bgt-20260	hypothetical protein EV44_g3918	245	5	8.54E-21	73.2
[BLASTED]	BgtE-5547	secreted effector	186	2	6.30E-35	85
[BLASTED]	Bgt-5413	hypothetical protein BGT96224_5413	1815	3	0	79
[BLASTED]	Bgt-4453	hypothetical protein BGT96224_4453	1419	20	0	70.65
[BLASTED]	BgtE-10014	secreted effector	232	2	4.35E-50	94
[BLASTED, MAPPED]	BgtA-20386	hypothetical protein BGT96224_A20386	1779	20	0	55.45	2	F:GO:0016491; P:GO:0055114	F:oxidoreductase activity; P:oxidation-reduction process
[BLASTED, MAPPED]	Bgt-1067	duf1674 domain-containing	456	20	9.09E-106	66.7	3	C:GO:0005759; C:GO:0005739; P:GO:0034553	C:mitochondrial matrix; C:mitochondrion; P:mitochondrial respiratory chain complex II assembly
[BLASTED, MAPPED, ANNOTATED]	Bgt-3498	zinc finger-containing transcription facto	2148	20	0	64.6	2	F:GO:0003676; F:GO:0046872	F:nucleic acid binding; F:metal ion binding
[BLASTED, MAPPED, ANNOTATED]	Bgt-2981	bZIP transcription factor	1662	20	0	59.65	3	F:GO:0003700; P:GO:0006355; F:GO:0043565	F:transcription factor activity, sequence-specific DNA binding; P:regulation of transcription, DNA-templated; F:sequence-specific DNA binding
[BLASTED]	Bgt-1759-2	cell wall proline rich	1038	20	0	58.4
[BLASTED, MAPPED, ANNOTATED]	BgtA-20675	nucleoporin pom152	3747	20	0	77.25	1	C:GO:0005635	C:nuclear envelope
[BLASTED, MAPPED, ANNOTATED]	Bgt-1449	patatin-like serine hydrolase	1776	20	0	73.3	1	P:GO:0006629	P:lipid metabolic process
[BLASTED, MAPPED, ANNOTATED]	Bgt-3898	GTPase-activating gyp1	1716	20	0	82.15	5	C:GO:0005634; P:GO:0016192; C:GO:0005739; C:GO:0005829; C:GO:0005794	C:nucleus; P:vesicle-mediated transport; C:mitochondrion; C:cytosol; C:Golgi apparatus
[BLASTED, MAPPED, ANNOTATED]	BgtA-20818	Pre-mRNA-processing-splicing factor 8	4137	20	0	91.7	5	F:GO:0017070; F:GO:0030623; P:GO:0016539; C:GO:0005681; P:GO:0000398	F:U6 snRNA binding; F:U5 snRNA binding; P:intein-mediated protein splicing; C:spliceosomal complex; P:mRNA splicing, via spliceosome
[BLASTED, MAPPED, ANNOTATED]	BgtE-5548	secreted effector	270	20	5.90E-60	80.7	3	F:GO:0003723; P:GO:0090501; F:GO:0004540	F:RNA binding; P:RNA phosphodiester bond hydrolysis; F:ribonuclease activity
[BLASTED]	Bgt-3637	hypothetical protein BGT96224_3637, partial	1596	20	0	66.7
[NO-BLAST]	Bgt-20473-3	---NA---	178
[BLASTED, MAPPED, ANNOTATED]	Bgt-1787	nucleolar essential 1	756	20	0	93.7	6	C:GO:0032040; P:GO:0070475; C:GO:0005829; F:GO:0070037; C:GO:0005730; F:GO:0019843	C:small-subunit processome; P:rRNA base methylation; C:cytosol; F:rRNA (pseudouridine) methyltransferase activity; C:nucleolus; F:rRNA binding
[BLASTED]	BgtAcSP-30210	hypothetical protein BGT96224_AcSP30210	660	1	3.88E-160	100
[BLASTED, MAPPED, ANNOTATED]	Bgt-1474	CDP-alcohol phosphatidyltransferase	1332	20	0	85.45	3	C:GO:0016021; F:GO:0016780; P:GO:0008654	C:integral component of membrane; F:phosphotransferase activity, for other substituted phosphate groups; P:phospholipid biosynthetic process
[BLASTED, MAPPED, ANNOTATED]	Bgt-1383	dsdna-dependent atpase	1132	20	0	77.65	6	F:GO:0005524; P:GO:0006310; P:GO:0044763; C:GO:0044424; P:GO:0044710; F:GO:0016787	F:ATP binding; P:DNA recombination; P:single-organism cellular process; C:intracellular part; P:single-organism metabolic process; F:hydrolase activity
[BLASTED, MAPPED]	Bgt-3551	f-box domain	1170	20	0	75.05	2	P:GO:0043161; C:GO:0005739	P:proteasome-mediated ubiquitin-dependent protein catabolic process; C:mitochondrion
[BLASTED]	BgtE-10112	secreted effector	980	20	0	64
[BLASTED, MAPPED, ANNOTATED]	Bgt-629	heat shock 70 kd cognate 1	1728	20	0	77.7	2	F:GO:0005524; C:GO:0044424	F:ATP binding; C:intracellular part
[BLASTED, MAPPED, ANNOTATED]	Bgt-783	glucosamine-fructose-6-phosphate aminotransferase	1953	20	0	94.2	7	P:GO:0034221; F:GO:0004360; P:GO:0006002; C:GO:0005829; P:GO:0006047; P:GO:0006487; F:GO:0030246	P:fungal-type cell wall chitin biosynthetic process; F:glutamine-fructose-6-phosphate transaminase (isomerizing) activity; P:fructose 6-phosphate metabolic process; C:cytosol; P:UDP-N-acetylglucosamine metabolic process; P:protein N-linked glycosylation; F:carbohydrate binding	EC:2.6.1.16	Glutamine--fructose-6-phosphate transaminase (isomerizing)
[BLASTED, MAPPED, ANNOTATED]	BgtA-20451	decaprenyl-diphosphate synthase subunit 1	1100	20	0	87.5	7	F:GO:0000010; F:GO:0046872; C:GO:0032476; P:GO:0008299; C:GO:0031314; F:GO:0008834; P:GO:0006744	F:trans-hexaprenyltranstransferase activity; F:metal ion binding; C:decaprenyl diphosphate synthase complex; P:isoprenoid biosynthetic process; C:extrinsic component of mitochondrial inner membrane; F:di-trans,poly-cis-decaprenylcistransferase activity; P:ubiquinone biosynthetic process	EC:2.5.1.31	Ditrans,polycis-undecaprenyl-diphosphate synthase ((2E,6E)-farnesyl-
[BLASTED, MAPPED, ANNOTATED]	Bgt-499-2	P-loop containing nucleoside triphosphate hydrolase	2748	20	0	70.8	8	F:GO:0003676; F:GO:0005524; P:GO:0006281; F:GO:0043140; P:GO:0006260; P:GO:0032508; P:GO:0006310; C:GO:0005622	F:nucleic acid binding; F:ATP binding; P:DNA repair; F:ATP-dependent 3'-5' DNA helicase activity; P:DNA replication; P:DNA duplex unwinding; P:DNA recombination; C:intracellular
[BLASTED]	BgtE-5712	secreted effector	924	20	0	54.95
[BLASTED, MAPPED, ANNOTATED]	Bgt-2472	pyridoxamine 5 -phosphate oxidase	705	20	2.40E-133	79.85	6	F:GO:0004733; C:GO:0005634; P:GO:0042823; F:GO:0010181; C:GO:0005829; P:GO:0055114	F:pyridoxamine-phosphate oxidase activity; C:nucleus; P:pyridoxal phosphate biosynthetic process; F:FMN binding; C:cytosol; P:oxidation-reduction process	EC:1.4.3.5	Pyridoxal 5'-phosphate synthase
[BLASTED, MAPPED, ANNOTATED]	Bgt-1487	integral membrane duf92	1113	20	0	66.85	1	C:GO:0016021	C:integral component of membrane
[BLASTED, MAPPED, ANNOTATED]	Bgt-414	acyl- ligase	5493	20	0	80.85	4	C:GO:0005634; P:GO:0008152; F:GO:0008134; F:GO:0016874	C:nucleus; P:metabolic process; F:transcription factor binding; F:ligase activity
[NO-BLAST]	Bgt-20739	---NA---	165
[BLASTED, MAPPED]	Bgt-3371	RNA exonuclease 4	975	20	0	67.45	4	F:GO:0003676; P:GO:0090305; F:GO:0004527; C:GO:0005730	F:nucleic acid binding; P:nucleic acid phosphodiester bond hydrolysis; F:exonuclease activity; C:nucleolus
[BLASTED]	Bgt-1701	RNA polymerase III transcription factor subunit	1923	20	0	68.65
[BLASTED, MAPPED, ANNOTATED]	Bgt-2227	splicing factor 3B subunit 10 SF3b10	252	20	5.25E-43	93.75	4	C:GO:0005689; C:GO:0071011; C:GO:0005686; P:GO:0000398	C:U12-type spliceosomal complex; C:precatalytic spliceosome; C:U2 snRNP; P:mRNA splicing, via spliceosome
[BLASTED, MAPPED, ANNOTATED]	Bgt-3197	flavin-binding monooxygenase	1494	20	0	75.5	2	F:GO:0016491; C:GO:0016020	F:oxidoreductase activity; C:membrane
[BLASTED]	Bgt-612	hypothetical protein BGT96224_612	777	20	0	61.2
[BLASTED]	BgtE-6034	secreted effector	207	4	8.78E-43	73.5
[BLASTED, MAPPED]	Bgt-4321	DNA-directed RNA polymerase III RPC4	1938	20	0	52.05	8	F:GO:0071949; F:GO:0003677; F:GO:0001056; F:GO:0003899; P:GO:0006383; F:GO:0016491; P:GO:0055114; C:GO:0005666	F:FAD binding; F:DNA binding; F:RNA polymerase III activity; F:DNA-directed 5'-3' RNA polymerase activity; P:transcription from RNA polymerase III promoter; F:oxidoreductase activity; P:oxidation-reduction process; C:DNA-directed RNA polymerase III complex
[BLASTED, MAPPED, ANNOTATED]	Bgt-4990	aspartyl protease	1353	20	0	76.35	3	F:GO:0004190; P:GO:0030163; P:GO:0006508	F:aspartic-type endopeptidase activity; P:protein catabolic process; P:proteolysis	EC:3.4.23	Acting on peptide bonds (peptidases)
[BLASTED]	BgtAc-31402	secreted effector	489	15	1.26E-95	61.93
[BLASTED, MAPPED, ANNOTATED]	BgtA-20897	integral membrane channel	3063	20	0	68.75	2	C:GO:0016021; P:GO:0044765	C:integral component of membrane; P:single-organism transport
[BLASTED, MAPPED]	Bgt-3020	phospholipase carboxylesterase	768	20	0	63.3	8	F:GO:0071949; F:GO:0016491; P:GO:0008152; P:GO:0055114; P:GO:1900554; C:GO:0005575; F:GO:0003674; F:GO:0016787	F:FAD binding; F:oxidoreductase activity; P:metabolic process; P:oxidation-reduction process; P:asperfuranone biosynthetic process; C:cellular_component; F:molecular_function; F:hydrolase activity
[BLASTED, MAPPED, ANNOTATED]	BgtA-21163	DUF221 domain	2787	20	0	76.4	1	C:GO:0016021	C:integral component of membrane
[BLASTED, MAPPED, ANNOTATED]	Bgt-281	PAPA-1-like conserved region family	1074	20	0	79.25	3	P:GO:0006338; P:GO:0006355; C:GO:0031011	P:chromatin remodeling; P:regulation of transcription, DNA-templated; C:Ino80 complex
[BLASTED, MAPPED, ANNOTATED]	BgtA-21026	Increased sodium tolerance 1	840	20	0	77	2	C:GO:0043231; C:GO:0044444	C:intracellular membrane-bounded organelle; C:cytoplasmic part
[BLASTED, MAPPED, ANNOTATED]	Bgt-4563	MYB DNA-binding domain	2490	20	0	53.6	1	F:GO:0003677	F:DNA binding
[NO-BLAST]	Bgt-20452	---NA---	150
[BLASTED]	Bgt-5418	chitin synthase activator	2589	20	0	66.35
[BLASTED]	BgtE-20002	candidate secreted effector	393	2	1.37E-11	51
[BLASTED]	Bgt-20211	serine threonine- kinase Sgk2, partial	156	1	3.02E-11	80
[BLASTED, MAPPED, ANNOTATED]	Bgt-2541	NADP-dependent leukotriene b4 12-hydroxydehydrogenase	1032	20	0	81.4	5	C:GO:0005634; F:GO:0008270; F:GO:0016491; C:GO:0005829; P:GO:0055114	C:nucleus; F:zinc ion binding; F:oxidoreductase activity; C:cytosol; P:oxidation-reduction process
[BLASTED, MAPPED, ANNOTATED]	Bgt-533	cytochrome b-245 heavy chain subunit beta	1668	20	0	85.85	3	F:GO:0016491; C:GO:0016021; P:GO:0055114	F:oxidoreductase activity; C:integral component of membrane; P:oxidation-reduction process
[BLASTED]	Bgt-20796	serine threonine- kinase Sgk2	728	20	2.29E-104	62.7
[BLASTED, MAPPED, ANNOTATED]	Bgt-1167	subtilisin-like protease	1287	20	0	71.4	2	P:GO:0006508; F:GO:0004252	P:proteolysis; F:serine-type endopeptidase activity	EC:3.4.21	Acting on peptide bonds (peptidases)
[BLASTED, MAPPED, ANNOTATED]	BgtA-20888	chitin synthase	297	20	1.46E-63	89.65	7	C:GO:0016459; F:GO:0003677; F:GO:0005524; F:GO:0016758; P:GO:0008152; C:GO:0016021; F:GO:0003774	C:myosin complex; F:DNA binding; F:ATP binding; F:transferase activity, transferring hexosyl groups; P:metabolic process; C:integral component of membrane; F:motor activity
[BLASTED]	BgtE-5419	hypothetical protein BGT96224_E5419B	498	4	8.15E-119	75.75
[NO-BLAST]	Bgt-20696-2	---NA---	271
[NO-BLAST]	Bgt_avrF2_17	---NA---	231
[BLASTED, MAPPED, ANNOTATED]	Bgt-4759	nuclear and cytoplasmic polyadenylated rna-binding pub1	1491	20	0	88.05	5	F:GO:0000166; F:GO:0003676; P:GO:0000395; C:GO:0005829; C:GO:0005685	F:nucleotide binding; F:nucleic acid binding; P:mRNA 5'-splice site recognition; C:cytosol; C:U1 snRNP
[BLASTED, MAPPED, ANNOTATED]	BgtA-20130	mitochondrial enoyl reductase	969	20	0	80.55	3	F:GO:0008270; F:GO:0016491; P:GO:0055114	F:zinc ion binding; F:oxidoreductase activity; P:oxidation-reduction process
[BLASTED, MAPPED, ANNOTATED]	BgtA-20479	histone H3	384	20	2.45E-75	88.95	6	C:GO:0043505; F:GO:0003677; C:GO:0000780; P:GO:0061641; F:GO:0046982; C:GO:0000777	C:CENP-A containing nucleosome; F:DNA binding; C:condensed nuclear chromosome, centromeric region; P:CENP-A containing chromatin organization; F:protein heterodimerization activity; C:condensed chromosome kinetochore
[BLASTED, MAPPED, ANNOTATED]	Bgt-22	Undecaprenyl diphosphate synthase	1047	20	0	83.7	2	P:GO:0008152; F:GO:0045547	P:metabolic process; F:dehydrodolichyl diphosphate synthase activity
[BLASTED, MAPPED, ANNOTATED]	Bgt-2631	40S ribosomal S15	459	20	5.84E-91	96.15	5	P:GO:0006407; F:GO:0003723; F:GO:0003735; C:GO:0022627; P:GO:0006412	P:rRNA export from nucleus; F:RNA binding; F:structural constituent of ribosome; C:cytosolic small ribosomal subunit; P:translation
[BLASTED]	Bgt-2759-2	CUE domain-containing	804	20	0	64.8
[BLASTED]	BgtE-5778	secreted effector	903	20	0	51.35
[BLASTED, MAPPED, ANNOTATED]	BgtA-21301	dynamin family	1347	20	0	83.45	3	F:GO:0005525; F:GO:0003924; P:GO:0008152	F:GTP binding; F:GTPase activity; P:metabolic process
[BLASTED, MAPPED, ANNOTATED]	Bgt-4736	calcium P-type ATPase	3048	20	0	88.05	8	C:GO:0005887; F:GO:0005524; F:GO:0046872; P:GO:0008152; P:GO:0070588; F:GO:0005388; C:GO:0033017; P:GO:0006874	C:integral component of plasma membrane; F:ATP binding; F:metal ion binding; P:metabolic process; P:calcium ion transmembrane transport; F:calcium-transporting ATPase activity; C:sarcoplasmic reticulum membrane; P:cellular calcium ion homeostasis	EC:3.6.3.8	Calcium-transporting ATPase
[BLASTED, MAPPED, ANNOTATED]	Bgt-3361	transcription initiation factor iif	1095	20	0	78.15	9	F:GO:0000991; P:GO:0032968; F:GO:0003743; F:GO:0003824; P:GO:0060261; P:GO:0006413; C:GO:0005674; C:GO:0044732; P:GO:0006367	F:transcription factor activity, core RNA polymerase II binding; P:positive regulation of transcription elongation from RNA polymerase II promoter; F:translation initiation factor activity; F:catalytic activity; P:positive regulation of transcription initiation from RNA polymerase II promoter; P:translational initiation; C:transcription factor TFIIF complex; C:mitotic spindle pole body; P:transcr…
[BLASTED, MAPPED, ANNOTATED]	Bgt-5162	dna replication complex gins psf2	723	20	7.89E-112	77.8	6	P:GO:0000727; P:GO:0032508; C:GO:0000811; P:GO:1902975; C:GO:0031298; F:GO:0043138	P:double-strand break repair via break-induced replication; P:DNA duplex unwinding; C:GINS complex; P:mitotic DNA replication initiation; C:replication fork protection complex; F:3'-5' DNA helicase activity
[BLASTED, MAPPED, ANNOTATED]	Bgt-272	nuclear pore complex subunit nup159	800	20	7.20E-179	78.45	5	C:GO:0005635; F:GO:0005515; F:GO:0046872; P:GO:0006355; P:GO:0009987	C:nuclear envelope; F:protein binding; F:metal ion binding; P:regulation of transcription, DNA-templated; P:cellular process
[BLASTED]	BgtE-5682	secreted effector	408	2	6.07E-53	91.5
[BLASTED, MAPPED]	Bgt-4376	hypothetical protein BGT96224_4376	1020	20	0	49.5	2	C:GO:0016020; C:GO:0016021	C:membrane; C:integral component of membrane
[BLASTED, MAPPED, ANNOTATED]	Bgt-3131-2	Serine threonine- kinase cot-1	1233	20	0	92.85	3	F:GO:0005524; F:GO:0004674; P:GO:0006468	F:ATP binding; F:protein serine/threonine kinase activity; P:protein phosphorylation	EC:2.7.11	Transferring phosphorus-containing groups
[BLASTED]	BgtA-20722	Huntingtin-interacting K	393	20	1.47E-84	67.8
[BLASTED]	Bgt-3609-2	serine threonine- kinase Sgk2	1293	20	0	63.55
[BLASTED]	BgtA-20222	serine threonine phosphatase	606	20	1.15E-108	74.65
[BLASTED, MAPPED, ANNOTATED]	Bgt-4445	RNA binding	777	20	2.12E-148	70.8	2	F:GO:0097159; F:GO:1901363	F:organic cyclic compound binding; F:heterocyclic compound binding
[BLASTED, MAPPED, ANNOTATED]	Bgt-227	spindle assembly checkpoint component MAD1	2295	20	0	69.45	7	C:GO:0005634; P:GO:0030071; P:GO:0007093; P:GO:0051340; P:GO:1904666; C:GO:0044446; P:GO:0032434	C:nucleus; P:regulation of mitotic metaphase/anaphase transition; P:mitotic cell cycle checkpoint; P:regulation of ligase activity; P:regulation of ubiquitin protein ligase activity; C:intracellular organelle part; P:regulation of proteasomal ubiquitin-dependent protein catabolic process
[BLASTED, MAPPED, ANNOTATED]	Bgt-4191	integral membrane	519	20	2.06E-95	62.35	1	C:GO:0016021	C:integral component of membrane
[BLASTED, MAPPED]	Bgt-3909	50S ribosomal Mrp49	390	4	5.08E-88	77.5	1	C:GO:0005840	C:ribosome
[BLASTED, MAPPED, ANNOTATED]	Bgt-4532	Tyrosine phosphatase	747	20	3.65E-168	72.4	3	F:GO:0004725; C:GO:0016021; P:GO:0035335	F:protein tyrosine phosphatase activity; C:integral component of membrane; P:peptidyl-tyrosine dephosphorylation	EC:3.1.3.48	Protein-tyrosine-phosphatase
[BLASTED, MAPPED, ANNOTATED]	Bgt-5314	gpi ethanolamine phosphate transferase	3249	20	0	72.95	2	F:GO:0003824; C:GO:0016020	F:catalytic activity; C:membrane
[BLASTED, MAPPED, ANNOTATED]	Bgt-535	ring finger ubiquitin ligase	2544	20	0	63.1	4	F:GO:0008270; P:GO:0008152; C:GO:0016021; F:GO:0016874	F:zinc ion binding; P:metabolic process; C:integral component of membrane; F:ligase activity
[BLASTED, MAPPED, ANNOTATED]	Bgt-3144	anthranilate synthase component I	1308	20	0	84.15	5	C:GO:0005634; P:GO:0000162; C:GO:0005829; C:GO:0005950; F:GO:0004049	C:nucleus; P:tryptophan biosynthetic process; C:cytosol; C:anthranilate synthase complex; F:anthranilate synthase activity	EC:4.1.3.27	Anthranilate synthase
[BLASTED, MAPPED, ANNOTATED]	Bgt-466	Sedlin N	561	20	1.46E-121	76.3	2	P:GO:0006888; C:GO:0005737	P:ER to Golgi vesicle-mediated transport; C:cytoplasm
[BLASTED, MAPPED, ANNOTATED]	Bgt-355	mitochondrial ribosomal subunit s18	714	20	3.10E-174	69.95	6	F:GO:0003723; F:GO:0003735; P:GO:0042274; C:GO:0005840; P:GO:0006996; P:GO:0006412	F:RNA binding; F:structural constituent of ribosome; P:ribosomal small subunit biogenesis; C:ribosome; P:organelle organization; P:translation
[BLASTED, MAPPED, ANNOTATED]	Bgt-900	phosphopantothenoylcysteine decarboxylase	700	20	8.97E-168	73.7	1	C:GO:0016020	C:membrane
[BLASTED, MAPPED, ANNOTATED]	BgtA-20788	origin recognition complex subunit	1005	20	0	67.55	3	F:GO:0003677; P:GO:0006260; C:GO:0005664	F:DNA binding; P:DNA replication; C:nuclear origin of replication recognition complex
[NO-BLAST]	Bgt-20060	---NA---	257
[BLASTED, MAPPED, ANNOTATED]	Bgt-5270	tubulin-specific chaperone Rbl2	327	20	2.07E-70	76.9	7	F:GO:0015631; F:GO:0022890; P:GO:0006812; P:GO:0055085; P:GO:0007021; F:GO:0051082; C:GO:0044425	F:tubulin binding; F:inorganic cation transmembrane transporter activity; P:cation transport; P:transmembrane transport; P:tubulin complex assembly; F:unfolded protein binding; C:membrane part
[BLASTED, MAPPED, ANNOTATED]	Bgt-2946	exocyst complex component Sec5	3141	20	0	78.55	3	P:GO:0006893; P:GO:0001927; C:GO:0000145	P:Golgi to plasma membrane transport; P:exocyst assembly; C:exocyst
[NO-BLAST]	Bgt-20343	---NA---	180
[NO-BLAST]	Bgt-20639	---NA---	168
[BLASTED, MAPPED, ANNOTATED]	Bgt-1684	ABC transporter ATP-binding ARB1	1866	20	0	93.8	7	F:GO:0042624; P:GO:0000056; C:GO:0005634; F:GO:0005524; P:GO:0008152; C:GO:0005829; C:GO:0005840	F:ATPase activity, uncoupled; P:ribosomal small subunit export from nucleus; C:nucleus; F:ATP binding; P:metabolic process; C:cytosol; C:ribosome
[BLASTED, MAPPED, ANNOTATED]	Bgt-4589	Clock-controlled 6	462	20	1.27E-81	72.1	1	C:GO:0016020	C:membrane
[BLASTED, MAPPED, ANNOTATED]	Bgt-16	extracellular chitinase	974	20	0	69.15	2	F:GO:0004553; P:GO:0071704	F:hydrolase activity, hydrolyzing O-glycosyl compounds; P:organic substance metabolic process
[BLASTED, MAPPED, ANNOTATED]	Bgt-5050	phosducin	855	20	0	71.85	3	P:GO:0008616; C:GO:0005737; F:GO:0008479	P:queuosine biosynthetic process; C:cytoplasm; F:queuine tRNA-ribosyltransferase activity	EC:2.4.2.29	tRNA-guanine(34) transglycosylase
[BLASTED, MAPPED]	BgtA-20441	pseudouridylate synthase 3	1779	20	0	72.2	5	P:GO:0001522; F:GO:0003723; P:GO:0009451; C:GO:0005829; F:GO:0009982	P:pseudouridine synthesis; F:RNA binding; P:RNA modification; C:cytosol; F:pseudouridine synthase activity
[NO-BLAST]	Bgt-20250	---NA---	288
[BLASTED, MAPPED]	Bgt-20096	serine threonine- kinase Sgk2	494	20	9.43E-92	66.25	3	F:GO:0005524; F:GO:0004672; P:GO:0006468	F:ATP binding; F:protein kinase activity; P:protein phosphorylation
[BLASTED, MAPPED, ANNOTATED]	Bgt-4404	hypothetical protein BGT96224_4404	750	20	0	56.05	1	F:GO:0046872	F:metal ion binding
[BLASTED, MAPPED, ANNOTATED]	Bgt-2750	APSES transcription factor	1550	20	0	71.85	1	F:GO:0003677	F:DNA binding
[NO-BLAST]	Bgt-20963	---NA---	171
[BLASTED, MAPPED, ANNOTATED]	Bgt-1297	hsp70	1947	20	0	95.1	2	F:GO:0005524; P:GO:0043581	F:ATP binding; P:obsolete mycelium development
[BLASTED, MAPPED, ANNOTATED]	Bgt-5200	phd-finger domain-containing	2058	20	0	62.75	3	P:GO:0006325; C:GO:0005634; F:GO:0008270	P:chromatin organization; C:nucleus; F:zinc ion binding
[NO-BLAST]	Bgt-20199	---NA---	339
[BLASTED, MAPPED, ANNOTATED]	Bgt-2892	DNA-directed RNA polymerase II subunit RPB7	519	20	7.67E-123	92.45	13	P:GO:0045948; C:GO:0000932; P:GO:0060213; P:GO:0006367; C:GO:0005665; F:GO:0003697; P:GO:0097394; F:GO:0003899; P:GO:0001172; F:GO:0003727; P:GO:0000291; C:GO:0005829; F:GO:0031369	P:positive regulation of translational initiation; C:P-body; P:positive regulation of nuclear-transcribed mRNA poly(A) tail shortening; P:transcription initiation from RNA polymerase II promoter; C:DNA-directed RNA polymerase II, core complex; F:single-stranded DNA binding; P:telomeric repeat-containing RNA transcription from RNA pol II promoter; F:DNA-directed 5'-3' RNA polymerase activity; P:tr…	EC:2.7.7.6	DNA-directed RNA polymerase
[BLASTED, MAPPED, ANNOTATED]	BgtA-20367	aspartate aminotransferase	530	20	2.22E-123	72.65	4	F:GO:0030170; F:GO:0008483; P:GO:0006520; P:GO:0009058	F:pyridoxal phosphate binding; F:transaminase activity; P:cellular amino acid metabolic process; P:biosynthetic process
[BLASTED]	BgtA-20840	F-box WD repeat-containing	2157	20	0	80.85
[BLASTED, MAPPED, ANNOTATED]	Bgt-422	yl1 nuclear	1677	20	0	69.4	3	C:GO:0005634; P:GO:0043486; P:GO:0006355	C:nucleus; P:histone exchange; P:regulation of transcription, DNA-templated
[BLASTED, MAPPED, ANNOTATED]	Bgt-3658	trafficking particle complex subunit 5	675	20	3.81E-164	89.7	4	C:GO:0005635; P:GO:0043087; C:GO:0005829; P:GO:0006886	C:nuclear envelope; P:regulation of GTPase activity; C:cytosol; P:intracellular protein transport
[BLASTED, MAPPED, ANNOTATED]	Bgt-5437	pre-mrna-splicing factor cwc15	633	20	2.74E-101	76.8	2	C:GO:0005681; P:GO:0000398	C:spliceosomal complex; P:mRNA splicing, via spliceosome
[BLASTED]	Bgt-4138	hypothetical protein BGT96224_4138	372	20	3.68E-84	68.2
[BLASTED, MAPPED, ANNOTATED]	BgtA-20915	lem3 cdc50 family	1257	20	0	77	1	C:GO:0016021	C:integral component of membrane
[BLASTED, MAPPED, ANNOTATED]	Bgt-2314	Tubulin alpha chain	1353	20	0	95.25	7	F:GO:0005525; C:GO:0005737; F:GO:0003924; P:GO:0008152; F:GO:0005200; C:GO:0005874; P:GO:0007017	F:GTP binding; C:cytoplasm; F:GTPase activity; P:metabolic process; F:structural constituent of cytoskeleton; C:microtubule; P:microtubule-based process
[BLASTED, MAPPED, ANNOTATED]	BgtA-20217	uba domain-containing ucp14	972	20	0	78.6	5	P:GO:0006890; P:GO:0006508; C:GO:0016021; F:GO:0004252; C:GO:0005622	P:retrograde vesicle-mediated transport, Golgi to ER; P:proteolysis; C:integral component of membrane; F:serine-type endopeptidase activity; C:intracellular	EC:3.4.21	Acting on peptide bonds (peptidases)
[BLASTED]	Bgt-5100	SAC3 GANP domain	1560	20	0	73.2
[BLASTED, MAPPED, ANNOTATED]	Bgt-4917-2	eukaryotic translation initiation factor 5B	2322	20	0	91.1	4	F:GO:0005525; F:GO:0003743; F:GO:0003924; P:GO:0006413	F:GTP binding; F:translation initiation factor activity; F:GTPase activity; P:translational initiation
[BLASTED, MAPPED, ANNOTATED]	Bgt-4512	DNA repair RAD9	1362	20	0	65.85	1	P:GO:0044763	P:single-organism cellular process
[BLASTED, MAPPED]	Bgt-4135	Coiled-coil domain-containing 16	837	12	1.72E-164	59.92	2	C:GO:0005634; P:GO:0007067	C:nucleus; P:mitotic nuclear division
[BLASTED, MAPPED, ANNOTATED]	Bgt-1680	mitochondrial import inner membrane translocase subunit tim22	522	20	4.39E-90	85.35	5	F:GO:0030943; F:GO:0015266; C:GO:0016021; P:GO:0045039; C:GO:0042721	F:mitochondrion targeting sequence binding; F:protein channel activity; C:integral component of membrane; P:protein import into mitochondrial inner membrane; C:mitochondrial inner membrane protein insertion complex
[BLASTED]	BgtA-21220	hypothetical protein BGT96224_A21220	492	2	3.52E-111	78.5
[BLASTED, MAPPED, ANNOTATED]	Bgt-3629	T-complex 1 subunit gamma	1539	20	0	96.25	6	C:GO:0005634; C:GO:0005832; F:GO:0005524; P:GO:0007021; F:GO:0051082; P:GO:0006457	C:nucleus; C:chaperonin-containing T-complex; F:ATP binding; P:tubulin complex assembly; F:unfolded protein binding; P:protein folding
[BLASTED]	BgtASP-20866	candidate secreted effector	327	6	3.13E-72	66.67
[BLASTED, MAPPED]	Bgt-4211	cyclin-dependent kinase, partial	1122	20	0	52.55	8	F:GO:0016712; F:GO:0005506; F:GO:0016705; P:GO:0055114; P:GO:0016310; F:GO:0004497; F:GO:0016301; F:GO:0020037	F:oxidoreductase activity, acting on paired donors, with incorporation or reduction of molecular oxygen, reduced flavin or flavoprotein as one donor, and incorporation of one atom of oxygen; F:iron ion binding; F:oxidoreductase activity, acting on paired donors, with incorporation or reduction of molecular oxygen; P:oxidation-reduction process; P:phosphorylation; F:monooxygenase activity; F:kinas…
[BLASTED, MAPPED]	Bgt-4857	nucleoporin nup49	2790	20	0	55.3	2	P:GO:0006913; C:GO:0005643	P:nucleocytoplasmic transport; C:nuclear pore
[BLASTED]	BgtE-20006	candidate secreted effector	327	5	1.19E-18	54.8
[NO-BLAST]	Bgt-20988	---NA---	171
[NO-BLAST]	Bgt-20671	---NA---	150
[BLASTED, MAPPED, ANNOTATED]	Bgt-2832	fungal mitochondrial	6810	20	0	74.35	1	C:GO:0016020	C:membrane
[BLASTED, MAPPED, ANNOTATED]	Bgt-476	60S ribosomal L36	321	20	3.98E-57	95	3	F:GO:0003735; P:GO:0002181; C:GO:0022625	F:structural constituent of ribosome; P:cytoplasmic translation; C:cytosolic large ribosomal subunit
[BLASTED]	BgtE-5706	secreted effector	162	2	1.31E-32	95
[NO-BLAST]	Bgt-20770	---NA---	174
[BLASTED]	BgtE-10109	secreted effector , partial	177	2	3.18E-21	92
[BLASTED, MAPPED]	Bgt-4562	cell cycle control	897	20	0	59.95	5	F:GO:0004842; F:GO:0008270; C:GO:0033768; P:GO:0051438; P:GO:0016567	F:ubiquitin-protein transferase activity; F:zinc ion binding; C:SUMO-targeted ubiquitin ligase complex; P:regulation of ubiquitin-protein transferase activity; P:protein ubiquitination
[BLASTED, MAPPED, ANNOTATED]	BgtA-20183	nucleoporin nup49	1332	20	0	57.95	2	P:GO:0006913; C:GO:0005643	P:nucleocytoplasmic transport; C:nuclear pore
[BLASTED, MAPPED, ANNOTATED]	Bgt-3867	hec ndc80p family	2211	20	0	85.55	12	P:GO:0051455; P:GO:0000132; F:GO:0042802; C:GO:0031262; C:GO:0031617; P:GO:0007052; P:GO:0007020; P:GO:0034501; C:GO:0000942; F:GO:0005200; C:GO:0044732; P:GO:0051315	P:attachment of spindle microtubules to kinetochore involved in homologous chromosome segregation; P:establishment of mitotic spindle orientation; F:identical protein binding; C:Ndc80 complex; C:NMS complex; P:mitotic spindle organization; P:microtubule nucleation; P:protein localization to kinetochore; C:condensed nuclear chromosome outer kinetochore; F:structural constituent of cytoskeleton; C:…
[BLASTED, MAPPED]	Bgt-198	hypothetical protein BGHDH14_bgh05838	1230	3	0	79	2	C:GO:0016020; C:GO:0016021	C:membrane; C:integral component of membrane
[BLASTED, MAPPED, ANNOTATED]	Bgt-128	glutaredoxin	309	20	2.65E-67	83.2	9	F:GO:0015038; C:GO:0005634; F:GO:0015035; F:GO:0009055; P:GO:0019430; C:GO:0005829; P:GO:0045454; P:GO:0055114; F:GO:0016740	F:glutathione disulfide oxidoreductase activity; C:nucleus; F:protein disulfide oxidoreductase activity; F:electron carrier activity; P:removal of superoxide radicals; C:cytosol; P:cell redox homeostasis; P:oxidation-reduction process; F:transferase activity
[BLASTED, MAPPED, ANNOTATED]	Bgt-875	porphobilinogen deaminase	1014	20	0	79.7	3	P:GO:0018160; F:GO:0004418; P:GO:0033014	P:peptidyl-pyrromethane cofactor linkage; F:hydroxymethylbilane synthase activity; P:tetrapyrrole biosynthetic process	EC:2.5.1.61	Hydroxymethylbilane synthase
[BLASTED, MAPPED, ANNOTATED]	Bgt-4820	hypothetical protein BGT96224_4820	855	20	0	85.95	1	C:GO:0016021	C:integral component of membrane
[BLASTED, MAPPED, ANNOTATED]	Bgt-1123	mitochondrial iron uptake	585	20	2.46E-140	70.6	1	P:GO:0008152	P:metabolic process
[BLASTED]	BgtAc-30936	hypothetical protein BGT96224_Ac30936	1860	2	0	79.5
[BLASTED]	BgtA-21546	hypothetical protein BGT96224_A21546	600	1	3.18E-147	100
[BLASTED]	Bgt-4359	hypothetical protein BGT96224_4359, partial	186	2	1.22E-36	95.5
[BLASTED, MAPPED, ANNOTATED]	Bgt-3045	hypothetical protein BGT96224_3045	486	20	2.44E-94	82.25	1	C:GO:0016021	C:integral component of membrane
[BLASTED]	BgtAc-30061	hypothetical protein BGT96224_Ac30061	237	1	3.26E-49	100
[NO-BLAST]	Bgt-20533	---NA---	162
[BLASTED, MAPPED, ANNOTATED]	BgtA-20224	Sec7 domain-containing	4887	20	0	71.8	1	P:GO:0050789	P:regulation of biological process
[BLASTED, MAPPED, ANNOTATED]	Bgt-1852	atp-dependent rna helicase dbp8	1584	20	0	85.45	9	F:GO:0005524; P:GO:0000472; F:GO:0003723; P:GO:0000480; P:GO:0010501; P:GO:0000447; C:GO:0005730; C:GO:0030686; F:GO:0004004	F:ATP binding; P:endonucleolytic cleavage to generate mature 5'-end of SSU-rRNA from (SSU-rRNA, 5.8S rRNA, LSU-rRNA); F:RNA binding; P:endonucleolytic cleavage in 5'-ETS of tricistronic rRNA transcript (SSU-rRNA, 5.8S rRNA, LSU-rRNA); P:RNA secondary structure unwinding; P:endonucleolytic cleavage in ITS1 to separate SSU-rRNA from 5.8S rRNA and LSU-rRNA from tricistronic rRNA transcript (SSU-rRNA…
[BLASTED]	Bgt-4567-2	C2H2 transcription factor	234	2	1.51E-47	98.5
[BLASTED, MAPPED, ANNOTATED]	Bgt-5183	SNARE domain-containing	1005	20	0	75	13	F:GO:0005484; F:GO:0000149; P:GO:0006886; C:GO:0005886; P:GO:0030437; C:GO:0005628; P:GO:0006906; C:GO:0043231; P:GO:0048278; C:GO:0098589; C:GO:0016021; C:GO:0012505; C:GO:0031201	F:SNAP receptor activity; F:SNARE binding; P:intracellular protein transport; C:plasma membrane; P:ascospore formation; C:prospore membrane; P:vesicle fusion; C:intracellular membrane-bounded organelle; P:vesicle docking; C:membrane region; C:integral component of membrane; C:endomembrane system; C:SNARE complex
[BLASTED, MAPPED, ANNOTATED]	BgtA-21236	phosphatase pp2a regulatory subunit b	1440	20	0	90.2	7	P:GO:0034260; C:GO:0072686; P:GO:0031030; C:GO:0005829; P:GO:0034047; C:GO:0000159; F:GO:0019888	P:negative regulation of GTPase activity; C:mitotic spindle; P:negative regulation of septation initiation signaling; C:cytosol; P:regulation of protein phosphatase type 2A activity; C:protein phosphatase type 2A complex; F:protein phosphatase regulator activity
[NO-BLAST]	Bgt-20616	---NA---	195
[BLASTED, MAPPED, ANNOTATED]	BgtA-20319	ferric-chelate reductase	1875	20	0	65.5	3	F:GO:0016491; C:GO:0016021; P:GO:0055114	F:oxidoreductase activity; C:integral component of membrane; P:oxidation-reduction process
[BLASTED, MAPPED]	BgtA-21299	secreted effector	894	20	0	58.45	3	F:GO:0003723; P:GO:0090501; F:GO:0004540	F:RNA binding; P:RNA phosphodiester bond hydrolysis; F:ribonuclease activity
[BLASTED, MAPPED, ANNOTATED]	Bgt-3816	eukaryotic translation initiation factor 3 subunit E	1305	20	0	90.7	8	C:GO:0005634; F:GO:0003677; F:GO:0003743; P:GO:0001731; C:GO:0016282; C:GO:0033290; P:GO:0006446; C:GO:0005852	C:nucleus; F:DNA binding; F:translation initiation factor activity; P:formation of translation preinitiation complex; C:eukaryotic 43S preinitiation complex; C:eukaryotic 48S preinitiation complex; P:regulation of translational initiation; C:eukaryotic translation initiation factor 3 complex
[BLASTED]	BgtAcSP-30824	CSEP0034 effector	492	4	2.37E-104	68
[BLASTED, MAPPED, ANNOTATED]	Bgt-4264	c2h2 finger domain-containing	780	20	1.10E-172	57.95	1	F:GO:0005488	F:binding
[BLASTED, MAPPED, ANNOTATED]	Bgt-65	GPI ethanolamine phosphate transferase 2	2574	20	0	70.85	3	P:GO:0008152; C:GO:0016021; F:GO:0016740	P:metabolic process; C:integral component of membrane; F:transferase activity
[BLASTED, MAPPED, ANNOTATED]	Bgt-3717	iq and hect domain	1374	20	0	81.65	3	F:GO:0004842; F:GO:0016874; P:GO:0016567	F:ubiquitin-protein transferase activity; F:ligase activity; P:protein ubiquitination
[BLASTED, MAPPED, ANNOTATED]	Bgt-704	ATP-citrate synthase subunit 1	1998	20	0	94.6	6	C:GO:0005634; F:GO:0003878; F:GO:0048037; F:GO:0016829; P:GO:0006101; C:GO:0005829	C:nucleus; F:ATP citrate synthase activity; F:cofactor binding; F:lyase activity; P:citrate metabolic process; C:cytosol	EC:2.3.3.8	ATP citrate synthase
[BLASTED, MAPPED, ANNOTATED]	Bgt-1364	Inositol monophosphatase	885	20	0	79.25	7	F:GO:0000287; F:GO:0008934; P:GO:0006020; C:GO:0005737; P:GO:0007165; P:GO:0046854; P:GO:0046855	F:magnesium ion binding; F:inositol monophosphate 1-phosphatase activity; P:inositol metabolic process; C:cytoplasm; P:signal transduction; P:phosphatidylinositol phosphorylation; P:inositol phosphate dephosphorylation	EC:3.1.3.25	Inositol-phosphate phosphatase
[BLASTED, MAPPED, ANNOTATED]	BgtA-20300	sucrose transporter	1527	20	0	70.2	4	F:GO:0015157; P:GO:0015772; C:GO:0016020; F:GO:0005351	F:oligosaccharide transmembrane transporter activity; P:oligosaccharide transport; C:membrane; F:sugar:proton symporter activity
[BLASTED]	Bgt-1799	developmental regulator	891	20	2.76E-44	81.75
[BLASTED]	Bgt-1370	hypothetical protein BGT96224_1370	1272	2	0	97
[BLASTED, MAPPED]	Bgt-4263	hypothetical protein BGT96224_4263	741	20	3.77E-180	63.15	3	C:GO:0005739; C:GO:0016020; C:GO:0016021	C:mitochondrion; C:membrane; C:integral component of membrane
[BLASTED, MAPPED, ANNOTATED]	Bgt-3631	Serine threonine- kinase RIO1	1662	20	0	80.9	7	C:GO:0005634; F:GO:0005524; P:GO:0000462; P:GO:0007096; C:GO:0005829; F:GO:0004674; P:GO:0006468	C:nucleus; F:ATP binding; P:maturation of SSU-rRNA from tricistronic rRNA transcript (SSU-rRNA, 5.8S rRNA, LSU-rRNA); P:regulation of exit from mitosis; C:cytosol; F:protein serine/threonine kinase activity; P:protein phosphorylation	EC:2.7.11	Transferring phosphorus-containing groups
[BLASTED]	BgtAc-30565	hypothetical protein BGT96224_Ac30565	1080	2	0	81.5
[BLASTED, MAPPED, ANNOTATED]	Bgt-1480	snare syntaxin 18 UFE1	1025	20	0	73.2	1	F:GO:0008483	F:transaminase activity
[NO-BLAST]	Bgt-20748	---NA---	211
[BLASTED, MAPPED, ANNOTATED]	Bgt-2423	proteasome activator subunit 4	5868	20	0	82.2	3	F:GO:0016757; P:GO:0008152; C:GO:0000502	F:transferase activity, transferring glycosyl groups; P:metabolic process; C:proteasome complex
[BLASTED, MAPPED, ANNOTATED]	Bgt-591	domain and endonuclease exonuclease phosphatase, partial	3735	20	0	74.8	3	F:GO:0004518; F:GO:0042578; P:GO:0046856	F:nuclease activity; F:phosphoric ester hydrolase activity; P:phosphatidylinositol dephosphorylation	EC:3.1	Acting on ester bonds
[BLASTED]	Bgt-2422	ornithine cyclodeaminase	1584	20	0	68.1
[BLASTED, MAPPED, ANNOTATED]	Bgt-3164	RanGTP-binding protein	2160	20	0	66.85	1	C:GO:0044424	C:intracellular part
[BLASTED, MAPPED]	Bgt-968	mfs transporter	606	20	1.68E-136	57.55	3	P:GO:0055085; C:GO:0016020; C:GO:0016021	P:transmembrane transport; C:membrane; C:integral component of membrane
[BLASTED, MAPPED, ANNOTATED]	Bgt-3051	DNA topoisomerase III	2109	20	0	78.75	8	F:GO:0003677; P:GO:1903047; C:GO:0043231; P:GO:1902589; F:GO:0003917; P:GO:0006265; P:GO:0044710; C:GO:0044427	F:DNA binding; P:mitotic cell cycle process; C:intracellular membrane-bounded organelle; P:single-organism organelle organization; F:DNA topoisomerase type I activity; P:DNA topological change; P:single-organism metabolic process; C:chromosomal part	EC:5.99.1.2	DNA topoisomerase
[NO-BLAST]	Bgt-20984	---NA---	186
[BLASTED, MAPPED, ANNOTATED]	Bgt-1266	glycoside hydrolase family 17	2199	20	0	70.3	3	P:GO:0005975; C:GO:0016021; F:GO:0004553	P:carbohydrate metabolic process; C:integral component of membrane; F:hydrolase activity, hydrolyzing O-glycosyl compounds
[BLASTED, MAPPED, ANNOTATED]	Bgt-5458	ER lumen retaining receptor	1098	20	0	74.45	4	C:GO:0016021; C:GO:0005783; F:GO:0046923; P:GO:0006621	C:integral component of membrane; C:endoplasmic reticulum; F:ER retention sequence binding; P:protein retention in ER lumen
[BLASTED, MAPPED, ANNOTATED]	Bgt-4763	AP-1 complex subunit gamma-1	2478	20	0	89.15	6	C:GO:0005768; P:GO:0016192; C:GO:0030121; P:GO:0016197; F:GO:0008565; P:GO:0006886	C:endosome; P:vesicle-mediated transport; C:AP-1 adaptor complex; P:endosomal transport; F:protein transporter activity; P:intracellular protein transport
[BLASTED]	Bgt-418	RAM signaling pathway	2772	20	0	72.1
[BLASTED, MAPPED]	Bgt-3388	tbc domain-containing	2325	20	0	67.35	2	C:GO:0005634; C:GO:0005829	C:nucleus; C:cytosol
[BLASTED]	BgtE-5913	candidate secreted effector	219	4	1.45E-45	73.75
[BLASTED]	BgtA-20467	domain-containing	1827	20	0	56.55
[NO-BLAST]	Bgt-20849	---NA---	243
[BLASTED, MAPPED, ANNOTATED]	Bgt-5486	WD40 repeat	897	20	0	80.65	3	F:GO:0003735; C:GO:0015934; P:GO:0006412	F:structural constituent of ribosome; C:large ribosomal subunit; P:translation
[BLASTED, MAPPED, ANNOTATED]	Bgt-3355	ribonuclease P complex subunit Pop1	1995	20	0	68.15	6	P:GO:0090502; F:GO:0004526; C:GO:0000172; P:GO:0008033; F:GO:0000171; C:GO:0005655	P:RNA phosphodiester bond hydrolysis, endonucleolytic; F:ribonuclease P activity; C:ribonuclease MRP complex; P:tRNA processing; F:ribonuclease MRP activity; C:nucleolar ribonuclease P complex	EC:3.1.26.5	Ribonuclease P
[NO-BLAST]	Bgt-20925	---NA---	156
[BLASTED, MAPPED, ANNOTATED]	BgtAc-30333	hypothetical protein BGT96224_Ac30333, partial	562	2	2.52E-113	76	1	C:GO:0016021	C:integral component of membrane
[BLASTED, MAPPED, ANNOTATED]	Bgt-3569	gtp-binding rhoa	579	20	3.14E-125	97.85	21	P:GO:0060178; P:GO:0007264; P:GO:0090037; P:GO:0090334; P:GO:0045807; P:GO:0008152; P:GO:0008361; P:GO:0015031; C:GO:0043332; C:GO:0005794; C:GO:0000148; P:GO:0007117; P:GO:0060237; F:GO:0005525; C:GO:0005777; C:GO:0000131; C:GO:0005934; P:GO:0032889; C:GO:0005935; F:GO:0003924; P:GO:0031532	P:regulation of exocyst localization; P:small GTPase mediated signal transduction; P:positive regulation of protein kinase C signaling; P:regulation of cell wall (1->3)-beta-D-glucan biosynthetic process; P:positive regulation of endocytosis; P:metabolic process; P:regulation of cell size; P:protein transport; C:mating projection tip; C:Golgi apparatus; C:1,3-beta-D-glucan synthase complex; P:bud…
[BLASTED, MAPPED]	Bgt-175	hypothetical protein BGT96224_175	686	20	1.14E-168	56.3	2	C:GO:0016020; C:GO:0016021	C:membrane; C:integral component of membrane
[BLASTED, MAPPED, ANNOTATED]	Bgt-1295-2	disulfide isomerase	1260	20	0	82.3	6	F:GO:0003756; P:GO:0008152; C:GO:0005783; P:GO:0045454; P:GO:0006457; P:GO:0034976	F:protein disulfide isomerase activity; P:metabolic process; C:endoplasmic reticulum; P:cell redox homeostasis; P:protein folding; P:response to endoplasmic reticulum stress	EC:5.3.4.1	Protein disulfide-isomerase
[BLASTED, MAPPED, ANNOTATED]	Bgt-3189	serine threonine- kinase psk1	1488	20	0	75.5	3	F:GO:0005524; F:GO:0004674; P:GO:0006468	F:ATP binding; F:protein serine/threonine kinase activity; P:protein phosphorylation	EC:2.7.11	Transferring phosphorus-containing groups
[BLASTED, MAPPED, ANNOTATED]	Bgt-3736-2	urea transport	480	20	1.14E-96	81.45	3	P:GO:0055085; C:GO:0016021; F:GO:0005215	P:transmembrane transport; C:integral component of membrane; F:transporter activity
[BLASTED, MAPPED, ANNOTATED]	Bgt-708	Glutathione synthetase	1533	20	0	74.85	8	F:GO:0000287; F:GO:0005524; F:GO:0042803; P:GO:0046937; F:GO:0043295; P:GO:0006750; P:GO:0046686; F:GO:0004363	F:magnesium ion binding; F:ATP binding; F:protein homodimerization activity; P:phytochelatin metabolic process; F:glutathione binding; P:glutathione biosynthetic process; P:response to cadmium ion; F:glutathione synthase activity	EC:6.3.2.3	Glutathione synthase
[BLASTED, MAPPED, ANNOTATED]	BgtE-5632	secreted effector	459	2	1.01E-107	99	3	F:GO:0003723; P:GO:0090501; F:GO:0004540	F:RNA binding; P:RNA phosphodiester bond hydrolysis; F:ribonuclease activity
[BLASTED]	Bgt-91	Restriction of telomere capping 4	1215	20	0	71.1
[BLASTED, MAPPED]	Bgt-2928	hypothetical protein BGT96224_2928	948	20	0	63.25	2	C:GO:0016020; C:GO:0016021	C:membrane; C:integral component of membrane
[BLASTED, MAPPED]	BgtA-20836	serine threonine kinase domain	1455	20	0	58.6	6	F:GO:0005524; F:GO:0004672; P:GO:0016310; F:GO:0004674; P:GO:0006468; F:GO:0016301	F:ATP binding; F:protein kinase activity; P:phosphorylation; F:protein serine/threonine kinase activity; P:protein phosphorylation; F:kinase activity
[BLASTED, MAPPED, ANNOTATED]	Bgt-2307	regulator of deoxyribodipyrimidine photo-lyase PHR1	2079	20	0	66.05	4	C:GO:0005634; F:GO:0008270; F:GO:0008168; P:GO:0032259	C:nucleus; F:zinc ion binding; F:methyltransferase activity; P:methylation
[BLASTED]	Bgt-2133	cell wall biogenesis phosphatase Ssd1	4116	20	0	81.05
[BLASTED, MAPPED, ANNOTATED]	Bgt-1731	fungal specific transcription factor	1677	20	0	66	6	C:GO:0005634; F:GO:0003677; F:GO:0008270; P:GO:0006351; F:GO:0000981; P:GO:0006357	C:nucleus; F:DNA binding; F:zinc ion binding; P:transcription, DNA-templated; F:RNA polymerase II transcription factor activity, sequence-specific DNA binding; P:regulation of transcription from RNA polymerase II promoter
[BLASTED, MAPPED, ANNOTATED]	Bgt-1210	leucyl-tRNA synthetase	3087	20	0	69.95	5	F:GO:0005524; P:GO:0006429; F:GO:0004823; P:GO:0006450; F:GO:0002161	F:ATP binding; P:leucyl-tRNA aminoacylation; F:leucine-tRNA ligase activity; P:regulation of translational fidelity; F:aminoacyl-tRNA editing activity	EC:6.1.1.4	Leucine--tRNA ligase
[BLASTED, MAPPED, ANNOTATED]	Bgt-4499	MFS transporter	1773	20	0	70.75	3	P:GO:0055085; C:GO:0016021; F:GO:0005215	P:transmembrane transport; C:integral component of membrane; F:transporter activity
[BLASTED, MAPPED, ANNOTATED]	BgtA-20801	Glucoamylase	1815	20	0	67.65	3	P:GO:0005976; F:GO:0004339; F:GO:2001070	P:polysaccharide metabolic process; F:glucan 1,4-alpha-glucosidase activity; F:starch binding	EC:3.2.1.3	Glucan 1,4-alpha-glucosidase
[BLASTED]	BgtE-20020	candidate secreted effector	462	12	1.87E-42	54.5
[NO-BLAST]	Bgt-20487	---NA---	249
[BLASTED, MAPPED, ANNOTATED]	Bgt-2057	60S ribosomal L23	405	20	2.80E-89	98.6	4	F:GO:0003735; C:GO:0022625; F:GO:0070180; P:GO:0006412	F:structural constituent of ribosome; C:cytosolic large ribosomal subunit; F:large ribosomal subunit rRNA binding; P:translation
[BLASTED, MAPPED, ANNOTATED]	Bgt-3760	zn2 cys6 dna-binding	810	20	0	68.95	6	C:GO:0005634; F:GO:0003677; F:GO:0008270; P:GO:0006351; F:GO:0000981; P:GO:0006357	C:nucleus; F:DNA binding; F:zinc ion binding; P:transcription, DNA-templated; F:RNA polymerase II transcription factor activity, sequence-specific DNA binding; P:regulation of transcription from RNA polymerase II promoter
[BLASTED, MAPPED, ANNOTATED]	Bgt-997	STIP1 likey and U-box containing 1	864	20	0	70.7	3	F:GO:0004842; F:GO:0016874; P:GO:0016567	F:ubiquitin-protein transferase activity; F:ligase activity; P:protein ubiquitination
[BLASTED]	Bgt-20208-2	C6 transcription factor (Mut3)	173	1	4.32E-12	71
[BLASTED, MAPPED, ANNOTATED]	Bgt-375	dynamin family	1278	20	0	80.25	3	F:GO:0005525; F:GO:0003924; P:GO:0008152	F:GTP binding; F:GTPase activity; P:metabolic process
[BLASTED, MAPPED]	Bgt-1940	anucleate primary sterigmata A	4461	20	0	67.2	3	P:GO:0032065; C:GO:0005938; F:GO:0005543	P:cortical protein anchoring; C:cell cortex; F:phospholipid binding
[BLASTED]	BgtA-20579	hypothetical protein BGT96224_A20579	1044	3	0	76
[BLASTED, MAPPED, ANNOTATED]	Bgt-1376	60S ribosomal L18	552	20	6.77E-111	96.25	6	F:GO:0003723; P:GO:0055085; F:GO:0003735; C:GO:0016021; C:GO:0022625; P:GO:0006412	F:RNA binding; P:transmembrane transport; F:structural constituent of ribosome; C:integral component of membrane; C:cytosolic large ribosomal subunit; P:translation
[BLASTED]	Bgt-3482	hypothetical protein BGT96224_3482	1929	20	0	49.9
[BLASTED, MAPPED, ANNOTATED]	Bgt-4682	chromatin remodelling complex ATPase chain ISW1	3279	20	0	88.7	9	F:GO:0016887; F:GO:0003677; F:GO:0005524; C:GO:0005737; F:GO:0031491; P:GO:0043044; P:GO:0006508; F:GO:0004177; C:GO:0016589	F:ATPase activity; F:DNA binding; F:ATP binding; C:cytoplasm; F:nucleosome binding; P:ATP-dependent chromatin remodeling; P:proteolysis; F:aminopeptidase activity; C:NURF complex	EC:3.4.11; EC:3.6.1.3	Acting on peptide bonds (peptidases); Adenosinetriphosphatase
[BLASTED]	BgtE-6001	secreted effector	924	20	0	52.9
[BLASTED]	BgtAc-30843	hypothetical protein BGT96224_Ac30843	447	1	1.83E-75	100
[BLASTED, MAPPED, ANNOTATED]	Bgt-712	glyceraldehyde-3-phosphate dehydrogenase	1017	20	0	91.4	7	F:GO:0050661; C:GO:0005737; F:GO:0051287; P:GO:0006096; P:GO:0055114; P:GO:0006006; F:GO:0004365	F:NADP binding; C:cytoplasm; F:NAD binding; P:glycolytic process; P:oxidation-reduction process; P:glucose metabolic process; F:glyceraldehyde-3-phosphate dehydrogenase (NAD+) (phosphorylating) activity	EC:1.2.1.12	Glyceraldehyde-3-phosphate dehydrogenase (phosphorylating)
[BLASTED, MAPPED]	Bgt-3758	hypothetical protein BGT96224_3758	507	20	1.20E-109	57.05	6	F:GO:0015078; P:GO:0015991; F:GO:0046872; C:GO:0016020; C:GO:0016021; C:GO:0033179	F:hydrogen ion transmembrane transporter activity; P:ATP hydrolysis coupled proton transport; F:metal ion binding; C:membrane; C:integral component of membrane; C:proton-transporting V-type ATPase, V0 domain
[BLASTED, MAPPED]	Bgt-20094	serine threonine- kinase Sgk2	217	11	5.14E-20	74.55	6	F:GO:0005524; F:GO:0004672; P:GO:0016310; F:GO:0004674; P:GO:0006468; F:GO:0016301	F:ATP binding; F:protein kinase activity; P:phosphorylation; F:protein serine/threonine kinase activity; P:protein phosphorylation; F:kinase activity
[BLASTED]	Bgt-5242	Ubiquitin supergroup	666	20	1.96E-158	65.05
[BLASTED, MAPPED, ANNOTATED]	Bgt-314	pre-mRNA processing splicing factor 8	3233	20	0	97.9	10	F:GO:0000386; F:GO:0017070; F:GO:0030623; F:GO:0097157; C:GO:0071013; P:GO:0016539; F:GO:0030619; C:GO:0005682; F:GO:0030620; P:GO:0000244	F:second spliceosomal transesterification activity; F:U6 snRNA binding; F:U5 snRNA binding; F:pre-mRNA intronic binding; C:catalytic step 2 spliceosome; P:intein-mediated protein splicing; F:U1 snRNA binding; C:U5 snRNP; F:U2 snRNA binding; P:spliceosomal tri-snRNP complex assembly
[BLASTED, MAPPED, ANNOTATED]	BgtA-20294	dienelactone hydrolase	756	20	0	80.95	2	P:GO:0008152; F:GO:0016787	P:metabolic process; F:hydrolase activity
[BLASTED, MAPPED]	BgtA-21573	serine threonine- kinase Sgk2	870	20	0	61.1	2	F:GO:0004672; P:GO:0006468	F:protein kinase activity; P:protein phosphorylation
[BLASTED, MAPPED, ANNOTATED]	Bgt-2713	glycosyltransferase family 8	948	20	0	79.3	2	F:GO:0016757; P:GO:0008152	F:transferase activity, transferring glycosyl groups; P:metabolic process
[BLASTED, MAPPED, ANNOTATED]	Bgt-158	transcription factor zn cluster transcription factor rds2	2700	20	0	67.5	3	C:GO:0005634; P:GO:0051321; P:GO:0050794	C:nucleus; P:meiotic cell cycle; P:regulation of cellular process
[BLASTED]	Bgt-2706	hypothetical protein BGT96224_2706	705	20	2.34E-114	60.15
[NO-BLAST]	Bgt-20923	---NA---	189
[BLASTED, MAPPED, ANNOTATED]	Bgt-3604	vhs domain-containing	2148	20	0	69.7	6	C:GO:0005768; P:GO:0016482; F:GO:0043167; P:GO:0007034; P:GO:0033365; P:GO:0006886	C:endosome; P:cytosolic transport; F:ion binding; P:vacuolar transport; P:protein localization to organelle; P:intracellular protein transport
[BLASTED, MAPPED, ANNOTATED]	Bgt-3486	37S ribosomal Rsm25	714	20	1.13E-172	73.95	2	F:GO:0003735; C:GO:0005763	F:structural constituent of ribosome; C:mitochondrial small ribosomal subunit
[NO-BLAST]	Bgt-20051	---NA---	231
[BLASTED, MAPPED]	Bgt-3397	haloacid dehalogenase-like hydrolase	555	20	7.58E-129	72.8	2	P:GO:0008152; F:GO:0016787	P:metabolic process; F:hydrolase activity
[BLASTED, MAPPED, ANNOTATED]	Bgt-1624	ATP-dependent RNA helicase dhh1	1596	20	0	89.75	8	F:GO:0003676; P:GO:0006417; F:GO:0005524; C:GO:0010494; P:GO:0010501; P:GO:0033962; C:GO:0000932; F:GO:0004004	F:nucleic acid binding; P:regulation of translation; F:ATP binding; C:cytoplasmic stress granule; P:RNA secondary structure unwinding; P:cytoplasmic mRNA processing body assembly; C:P-body; F:ATP-dependent RNA helicase activity
[BLASTED]	BgtAc-30279	hypothetical protein BGT96224_Ac30279	390	1	3.95E-56	100
[BLASTED, MAPPED, ANNOTATED]	Bgt-4536	disulfide isomerase,	2142	20	0	77.7	6	C:GO:0043231; C:GO:0016021; C:GO:0012505; P:GO:0045454; C:GO:0044444; F:GO:0016853	C:intracellular membrane-bounded organelle; C:integral component of membrane; C:endomembrane system; P:cell redox homeostasis; C:cytoplasmic part; F:isomerase activity
[BLASTED]	Bgt-1405-2	bZIP transcription factor (AP-1)	162	2	4.28E-30	95
[BLASTED, MAPPED, ANNOTATED]	Bgt-743	5-methyltetrahydropteroyltriglutamate-homocysteine methyltransferase	2304	20	0	90.7	7	C:GO:0005634; P:GO:0019280; F:GO:0008270; P:GO:0046084; C:GO:0005829; F:GO:0003871; P:GO:0032259	C:nucleus; P:L-methionine biosynthetic process from homoserine via O-acetyl-L-homoserine and cystathionine; F:zinc ion binding; P:adenine biosynthetic process; C:cytosol; F:5-methyltetrahydropteroyltriglutamate-homocysteine S-methyltransferase activity; P:methylation	EC:2.1.1.14	5-methyltetrahydropteroyltriglutamate--homocysteine S-methyltransferase
[BLASTED, MAPPED, ANNOTATED]	BgtA-20841	serine threonine- kinase GIN4	1182	20	0	64.1	4	F:GO:0000166; F:GO:0004672; P:GO:0016310; C:GO:0044424	F:nucleotide binding; F:protein kinase activity; P:phosphorylation; C:intracellular part
[BLASTED, MAPPED, ANNOTATED]	Bgt-2636	hypothetical protein BGT96224_2636	1056	20	0	57.85	1	C:GO:0016021	C:integral component of membrane
[NO-BLAST]	BgtE-20125	---NA---	211
[BLASTED, MAPPED]	Bgt-3987	DBL homology (DH-domain)	4623	20	0	69.7	3	P:GO:0035023; F:GO:0005089; P:GO:0043547	P:regulation of Rho protein signal transduction; F:Rho guanyl-nucleotide exchange factor activity; P:positive regulation of GTPase activity
[BLASTED, MAPPED, ANNOTATED]	Bgt-4032	haloacid dehalogenase-like hydrolase	714	20	1.97E-174	74.15	2	F:GO:0003824; P:GO:0008152	F:catalytic activity; P:metabolic process
[BLASTED]	Bgt-4564	hypothetical protein BGT96224_4564	534	20	2.81E-128	69.15
[BLASTED, MAPPED, ANNOTATED]	Bgt-5246	hypothetical protein BGT96224_5246	1506	20	0	47.3	1	C:GO:0016021	C:integral component of membrane
[BLASTED, MAPPED, ANNOTATED]	Bgt-2237	vacuolar ATP synthase 16 kDa proteolipid subunit	456	20	2.75E-78	98.05	7	C:GO:0000220; P:GO:0015991; C:GO:0016021; C:GO:0005783; F:GO:0046961; P:GO:0007035; P:GO:0006897	C:vacuolar proton-transporting V-type ATPase, V0 domain; P:ATP hydrolysis coupled proton transport; C:integral component of membrane; C:endoplasmic reticulum; F:proton-transporting ATPase activity, rotational mechanism; P:vacuolar acidification; P:endocytosis
[BLASTED, MAPPED]	Bgt-1615	GYF domain-containing	4293	20	0	63.5	5	P:GO:0006406; F:GO:0008270; F:GO:0016491; C:GO:0005829; P:GO:0055114	P:mRNA export from nucleus; F:zinc ion binding; F:oxidoreductase activity; C:cytosol; P:oxidation-reduction process
[BLASTED, MAPPED, ANNOTATED]	Bgt-3341	WD repeat-containing jip5	1257	20	0	77.35	1	C:GO:0005634	C:nucleus
[BLASTED]	Bgt-589	hypothetical protein BGT96224_589	2469	20	0	62.85
[BLASTED, MAPPED, ANNOTATED]	Bgt-3544	release factor	1266	20	0	80.1	4	F:GO:0043022; P:GO:0070126; C:GO:0005743; F:GO:0016149	F:ribosome binding; P:mitochondrial translational termination; C:mitochondrial inner membrane; F:translation release factor activity, codon specific
[BLASTED, MAPPED, ANNOTATED]	Bgt-5154-2	transcription factor bZIP	270	20	2.12E-55	71	3	F:GO:0003700; P:GO:0006355; F:GO:0043565	F:transcription factor activity, sequence-specific DNA binding; P:regulation of transcription, DNA-templated; F:sequence-specific DNA binding
[NO-BLAST]	Bgt-20182	---NA---	150
[BLASTED, MAPPED, ANNOTATED]	Bgt-4780	calcineurin-like phosphoesterase	1248	20	0	75.95	9	F:GO:0004721; P:GO:0010948; P:GO:2001020; P:GO:0006470; P:GO:0048585; P:GO:0051716; P:GO:0051173; P:GO:0044763; C:GO:0044424	F:phosphoprotein phosphatase activity; P:negative regulation of cell cycle process; P:regulation of response to DNA damage stimulus; P:protein dephosphorylation; P:negative regulation of response to stimulus; P:cellular response to stimulus; P:positive regulation of nitrogen compound metabolic process; P:single-organism cellular process; C:intracellular part	EC:3.1.3.16	Protein-serine/threonine phosphatase
[BLASTED]	BgtA-20726	SOM1	2478	20	0	66.7
[BLASTED, MAPPED, ANNOTATED]	Bgt-3444	nuclear pore complex subunit	4935	20	0	72.15	1	C:GO:0005643	C:nuclear pore
[BLASTED]	Bgt-3226	hypothetical protein BGT96224_3226	2450	20	0	60.6
[BLASTED, MAPPED, ANNOTATED]	Bgt-4703	calcium transporting P-type ATPase	4254	20	0	78.85	8	C:GO:0005887; F:GO:0005524; F:GO:0046872; C:GO:0043231; P:GO:0008152; P:GO:0070588; F:GO:0005388; P:GO:0006874	C:integral component of plasma membrane; F:ATP binding; F:metal ion binding; C:intracellular membrane-bounded organelle; P:metabolic process; P:calcium ion transmembrane transport; F:calcium-transporting ATPase activity; P:cellular calcium ion homeostasis	EC:3.6.3.8	Calcium-transporting ATPase
[BLASTED, MAPPED, ANNOTATED]	Bgt-939	Sporulation-specific chitinase	1140	20	0	77.2	5	F:GO:0004568; P:GO:0005975; F:GO:0008061; P:GO:0006032; C:GO:0005576	F:chitinase activity; P:carbohydrate metabolic process; F:chitin binding; P:chitin catabolic process; C:extracellular region	EC:3.2.1.14	Chitinase
[BLASTED, MAPPED, ANNOTATED]	BgtA-20731	Ribosomal RNA adenine methylase transferase	1097	20	0	67.45	2	F:GO:0008168; P:GO:0032259	F:methyltransferase activity; P:methylation
[NO-BLAST]	Bgt-20235	---NA---	229
[BLASTED]	Bgt-4401	CELP0028 Effector like	816	20	6.58E-106	70.8
[BLASTED, MAPPED, ANNOTATED]	Bgt-5070	26S proteasome regulatory subunit	1017	20	0	91.65	11	F:GO:0004843; P:GO:0016579; P:GO:0016559; P:GO:0043161; C:GO:0005739; P:GO:0045842; C:GO:0008541; C:GO:0034399; C:GO:0034515; F:GO:0008237; P:GO:0000266	F:thiol-dependent ubiquitin-specific protease activity; P:protein deubiquitination; P:peroxisome fission; P:proteasome-mediated ubiquitin-dependent protein catabolic process; C:mitochondrion; P:positive regulation of mitotic metaphase/anaphase transition; C:proteasome regulatory particle, lid subcomplex; C:nuclear periphery; C:proteasome storage granule; F:metallopeptidase activity; P:mitochondri…
[BLASTED, MAPPED, ANNOTATED]	Bgt-4106	4-nitrophenylphosphatase	900	20	0	85.75	2	F:GO:0016791; P:GO:0016311	F:phosphatase activity; P:dephosphorylation	EC:3.1.3.41	4-nitrophenylphosphatase
[BLASTED, MAPPED]	Bgt-1838	hypothetical protein BGT96224_1838	1260	20	0	56.9	2	C:GO:0016020; C:GO:0016021	C:membrane; C:integral component of membrane
[BLASTED]	Bgt-4294	hypothetical protein BGT96224_4294, partial	588	2	5.11E-125	91.5
[BLASTED]	Bgt-3049	mating-type switching swi10	978	16	0	59.31
[NO-BLAST]	Bgt-20581	---NA---	225
[BLASTED, MAPPED, ANNOTATED]	Bgt-4971	cell polarity	2832	20	0	66.85	3	C:GO:0030427; P:GO:0050794; P:GO:0044763	C:site of polarized growth; P:regulation of cellular process; P:single-organism cellular process
[BLASTED, MAPPED, ANNOTATED]	Bgt-1006-3	transcriptional adaptor	648	20	1.72E-157	69.3	5	C:GO:0005634; F:GO:0003677; F:GO:0008270; P:GO:0016573; P:GO:0006357	C:nucleus; F:DNA binding; F:zinc ion binding; P:histone acetylation; P:regulation of transcription from RNA polymerase II promoter
[BLASTED, MAPPED]	Bgt-20275	secreted effector	816	4	6.85E-89	56.25	3	P:GO:0090501; F:GO:0003723; F:GO:0004540	P:RNA phosphodiester bond hydrolysis; F:RNA binding; F:ribonuclease activity
[NO-BLAST]	Bgt-20319	---NA---	198
[BLASTED]	Bgt-3215	hypothetical protein BGT96224_3215	921	20	0	72.8
[BLASTED, MAPPED, ANNOTATED]	Bgt-4790	mitochondrial inner membrane protease subunit 2	600	20	2.95E-133	70.65	8	P:GO:0006518; C:GO:0005739; C:GO:0016021; F:GO:0008236; P:GO:0044267; P:GO:0016485; C:GO:0043234; P:GO:0007005	P:peptide metabolic process; C:mitochondrion; C:integral component of membrane; F:serine-type peptidase activity; P:cellular protein metabolic process; P:protein processing; C:protein complex; P:mitochondrion organization
[BLASTED, MAPPED, ANNOTATED]	Bgt-722	Alternative oxidase	1074	20	0	82.5	6	F:GO:0009916; F:GO:0046872; C:GO:0016021; P:GO:0055114; C:GO:0005743; C:GO:0070469	F:alternative oxidase activity; F:metal ion binding; C:integral component of membrane; P:oxidation-reduction process; C:mitochondrial inner membrane; C:respiratory chain
[BLASTED, MAPPED, ANNOTATED]	Bgt-2419	Sybindin-like family	474	20	8.59E-111	81.35	3	P:GO:0006888; C:GO:0005801; C:GO:0005737	P:ER to Golgi vesicle-mediated transport; C:cis-Golgi network; C:cytoplasm
[BLASTED, MAPPED, ANNOTATED]	Bgt-453	DSHCT domain-containing	3873	20	0	88.25	4	F:GO:0005524; F:GO:0003723; F:GO:0003724; P:GO:0006401	F:ATP binding; F:RNA binding; F:RNA helicase activity; P:RNA catabolic process	EC:2.7.7	Transferring phosphorus-containing groups
[BLASTED, MAPPED]	Bgt-5010	glycoside hydrolase family 93	1107	20	0	64.8	2	P:GO:0008152; F:GO:0016787	P:metabolic process; F:hydrolase activity
[BLASTED, MAPPED, ANNOTATED]	Bgt-4281	NAD dehydrogenase	1236	20	0	77.3	2	F:GO:0016491; P:GO:0055114	F:oxidoreductase activity; P:oxidation-reduction process
[NO-BLAST]	Bgt-20773	---NA---	295
[BLASTED, MAPPED, ANNOTATED]	Bgt-4383	chromosome segregation suda	3648	20	0	78.95	7	C:GO:0005634; F:GO:0005524; P:GO:0006281; C:GO:0008278; P:GO:0007064; F:GO:0003682; F:GO:0016787	C:nucleus; F:ATP binding; P:DNA repair; C:cohesin complex; P:mitotic sister chromatid cohesion; F:chromatin binding; F:hydrolase activity
[BLASTED, MAPPED, ANNOTATED]	Bgt-3088	DUF1640 domain-containing	933	20	0	78.1	1	C:GO:0016021	C:integral component of membrane
[BLASTED]	Bgt-20231-4	hypothetical protein BGHDH14_bgh05150	156	3	1.30E-19	84.33
[BLASTED, MAPPED, ANNOTATED]	Bgt-4524	duf1014 domain	672	20	9.11E-129	81	2	C:GO:0005634; C:GO:0005829	C:nucleus; C:cytosol
[BLASTED, MAPPED, ANNOTATED]	BgtASP-21259	triacylglycerol lipase	1653	20	0	67.95	2	P:GO:0008152; F:GO:0016787	P:metabolic process; F:hydrolase activity
[NO-BLAST]	Bgt-20127	---NA---	223
[BLASTED, MAPPED, ANNOTATED]	BgtA-20075	glycosyltransferase family 15	1515	20	0	88.9	6	P:GO:0000032; P:GO:0097502; C:GO:0016021; P:GO:0006487; C:GO:0005794; F:GO:0000026	P:cell wall mannoprotein biosynthetic process; P:mannosylation; C:integral component of membrane; P:protein N-linked glycosylation; C:Golgi apparatus; F:alpha-1,2-mannosyltransferase activity	EC:2.4.1	Glycosyltransferases
[NO-BLAST]	Bgt-20559	---NA---	195
[BLASTED, MAPPED, ANNOTATED]	Bgt-1685	Ubiquitin carboxyl-terminal hydrolase	3615	20	0	79.05	6	P:GO:0016579; C:GO:0005737; C:GO:0043231; C:GO:0016020; F:GO:0036459; P:GO:0006511	P:protein deubiquitination; C:cytoplasm; C:intracellular membrane-bounded organelle; C:membrane; F:thiol-dependent ubiquitinyl hydrolase activity; P:ubiquitin-dependent protein catabolic process	EC:3.4.19.12	Ubiquitinyl hydrolase 1
[BLASTED, MAPPED, ANNOTATED]	Bgt-2912	DUF1711 domain	831	20	1.65E-100	68.55	4	P:GO:0065007; C:GO:0005634; P:GO:0051276; C:GO:0016020	P:biological regulation; C:nucleus; P:chromosome organization; C:membrane
[BLASTED]	Bgt-4777	proteophosphoglycan ppg4	5496	3	0	80
[BLASTED, MAPPED, ANNOTATED]	Bgt-81	glycoside hydrolase family 20	1533	20	0	78.4	3	P:GO:0005975; C:GO:0016020; F:GO:0004563	P:carbohydrate metabolic process; C:membrane; F:beta-N-acetylhexosaminidase activity	EC:3.2.1.52	Beta-N-acetylhexosaminidase
[BLASTED, MAPPED]	BgtE-6000	secreted effector	1188	13	0	55.69	3	P:GO:0090501; F:GO:0003723; F:GO:0004540	P:RNA phosphodiester bond hydrolysis; F:RNA binding; F:ribonuclease activity
[BLASTED, MAPPED, ANNOTATED]	Bgt-1355	carbamoyl-phosphate synthase arginine-specific large chain	3471	20	0	91.1	6	F:GO:0005524; C:GO:0005737; F:GO:0046872; F:GO:0004826; P:GO:0006432; F:GO:0000049	F:ATP binding; C:cytoplasm; F:metal ion binding; F:phenylalanine-tRNA ligase activity; P:phenylalanyl-tRNA aminoacylation; F:tRNA binding	EC:6.1.1.20	Phenylalanine--tRNA ligase
[BLASTED]	Bgt-1821	hypothetical protein BGHDH14_bgh01384	600	20	4.65E-138	53.15
[BLASTED, MAPPED, ANNOTATED]	Bgt-4735	replication a 32 kda subunit	855	20	1.06E-171	75.95	7	P:GO:0006281; C:GO:0035861; P:GO:0006260; P:GO:0006310; C:GO:0005829; C:GO:0005662; F:GO:0003697	P:DNA repair; C:site of double-strand break; P:DNA replication; P:DNA recombination; C:cytosol; C:DNA replication factor A complex; F:single-stranded DNA binding
[BLASTED, MAPPED]	Bgt-20613	peptidase s41 family	193	11	3.21E-22	76.73	2	P:GO:0006508; F:GO:0008236	P:proteolysis; F:serine-type peptidase activity
[BLASTED, MAPPED, ANNOTATED]	Bgt-1287	class I alpha-mannosidase	1896	20	0	74.2	9	C:GO:0043231; F:GO:0005509; C:GO:0016021; F:GO:0004571; P:GO:0044267; C:GO:0012505; C:GO:0044444; P:GO:0044763; P:GO:0044710	C:intracellular membrane-bounded organelle; F:calcium ion binding; C:integral component of membrane; F:mannosyl-oligosaccharide 1,2-alpha-mannosidase activity; P:cellular protein metabolic process; C:endomembrane system; C:cytoplasmic part; P:single-organism cellular process; P:single-organism metabolic process	EC:3.2.1.113	Mannosyl-oligosaccharide 1,2-alpha-mannosidase
[BLASTED, MAPPED, ANNOTATED]	Bgt-2341	60s ribosomal l43	279	20	3.36E-46	96.8	3	F:GO:0003735; C:GO:0005840; P:GO:0006412	F:structural constituent of ribosome; C:ribosome; P:translation
[BLASTED]	Bgt-2261	hypothetical protein BGT96224_2261	1362	20	0	70.85
[BLASTED]	Bgt-20008	cyclic nucleotide-binding domain-containing	1137	20	0	81.5
[BLASTED, MAPPED, ANNOTATED]	Bgt-4341	Dcp1-like decapping, partial	564	20	3.83E-124	57.75	2	P:GO:0000956; F:GO:0030234	P:nuclear-transcribed mRNA catabolic process; F:enzyme regulator activity
[BLASTED, MAPPED, ANNOTATED]	Bgt-3319	amino acid transporter	1458	20	0	78.55	14	P:GO:0089711; F:GO:0005290; F:GO:0015189; P:GO:1903400; C:GO:0000329; F:GO:0015194; P:GO:0089709; P:GO:1903401; F:GO:0005302; F:GO:0005313; F:GO:0061459; P:GO:0015828; C:GO:0016021; P:GO:0015825	P:L-glutamate transmembrane transport; F:L-histidine transmembrane transporter activity; F:L-lysine transmembrane transporter activity; P:L-arginine transmembrane transport; C:fungal-type vacuole membrane; F:L-serine transmembrane transporter activity; P:L-histidine transmembrane transport; P:L-lysine transmembrane transport; F:L-tyrosine transmembrane transporter activity; F:L-glutamate transmem…
[NO-BLAST]	Bgt-20918	---NA---	159
[BLASTED, MAPPED, ANNOTATED]	Bgt-945	ubx domain-containing	1224	20	0	67.9	4	P:GO:0061024; P:GO:0006996; C:GO:0044424; P:GO:0010256	P:membrane organization; P:organelle organization; C:intracellular part; P:endomembrane system organization
[BLASTED, MAPPED, ANNOTATED]	Bgt-54-2	agc kinase	3414	20	0	73.2	7	C:GO:0005634; F:GO:0005524; C:GO:0005737; P:GO:0000160; P:GO:0033554; F:GO:0004674; P:GO:0018105	C:nucleus; F:ATP binding; C:cytoplasm; P:phosphorelay signal transduction system; P:cellular response to stress; F:protein serine/threonine kinase activity; P:peptidyl-serine phosphorylation	EC:2.7.11	Transferring phosphorus-containing groups
[BLASTED, MAPPED, ANNOTATED]	Bgt-974	Aspartic protease	1572	20	0	75.95	5	F:GO:0000166; F:GO:0004190; P:GO:0030163; C:GO:0016020; P:GO:0006508	F:nucleotide binding; F:aspartic-type endopeptidase activity; P:protein catabolic process; C:membrane; P:proteolysis	EC:3.4.23	Acting on peptide bonds (peptidases)
[BLASTED, MAPPED]	Bgt-4818	hypothetical protein BGT96224_4818	3120	20	0	58.45	2	C:GO:0005634; P:GO:1902802	C:nucleus; P:regulation of heterochromatin domain assembly
[BLASTED, MAPPED, ANNOTATED]	Bgt-2077	atp-dependent rna helicase dbp5	1494	20	0	81.95	9	P:GO:0006406; F:GO:0005524; C:GO:0031965; F:GO:0003723; C:GO:0005737; P:GO:0015031; P:GO:0010501; C:GO:0005643; F:GO:0004004	P:mRNA export from nucleus; F:ATP binding; C:nuclear membrane; F:RNA binding; C:cytoplasm; P:protein transport; P:RNA secondary structure unwinding; C:nuclear pore; F:ATP-dependent RNA helicase activity
[BLASTED]	BgtAc-30490	serine threonine kinase Sgk2	255	3	4.55E-53	79
[BLASTED, MAPPED, ANNOTATED]	Bgt-1263	copii-coated vesicle	1143	20	0	79.4	6	C:GO:0098588; P:GO:0046907; C:GO:0005783; C:GO:0005794; C:GO:0044446; C:GO:0031301	C:bounding membrane of organelle; P:intracellular transport; C:endoplasmic reticulum; C:Golgi apparatus; C:intracellular organelle part; C:integral component of organelle membrane
[BLASTED, MAPPED, ANNOTATED]	BgtE-40004	candidate secreted effector	1212	20	0	66	3	F:GO:0003723; P:GO:0090501; F:GO:0004540	F:RNA binding; P:RNA phosphodiester bond hydrolysis; F:ribonuclease activity
[BLASTED, MAPPED, ANNOTATED]	Bgt-3378-2	glutaminase	1267	20	0	79.85	3	F:GO:0004359; P:GO:0008152; C:GO:0005576	F:glutaminase activity; P:metabolic process; C:extracellular region	EC:3.5.1.2	Glutaminase
[BLASTED, MAPPED]	Bgt-3848	LSM domain-containing	327	20	1.34E-49	72.9	2	P:GO:0008152; F:GO:0016740	P:metabolic process; F:transferase activity
[BLASTED, MAPPED]	BgtA-21189	shugoshin c terminal domain-containing	486	20	3.17E-111	62.7	3	C:GO:0005634; P:GO:0045132; C:GO:0000775	C:nucleus; P:meiotic chromosome segregation; C:chromosome, centromeric region
[BLASTED, MAPPED, ANNOTATED]	BgtA-20585	ATP-dependent protease ( )	1695	20	0	67.35	3	F:GO:0008270; P:GO:0006508; F:GO:0004176	F:zinc ion binding; P:proteolysis; F:ATP-dependent peptidase activity
[BLASTED, MAPPED, ANNOTATED]	Bgt-1260	phosphoribosylformylglycinamidine synthase	3804	20	0	82.9	6	F:GO:0005524; P:GO:0006189; P:GO:0006541; C:GO:0005794; F:GO:0016740; F:GO:0004642	F:ATP binding; P:'de novo' IMP biosynthetic process; P:glutamine metabolic process; C:Golgi apparatus; F:transferase activity; F:phosphoribosylformylglycinamidine synthase activity	EC:6.3.5.3	Phosphoribosylformylglycinamidine synthase
[BLASTED, MAPPED, ANNOTATED]	Bgt-155	rrna biogenesis rrp5	5235	20	0	76.9	4	C:GO:0032040; F:GO:0003723; P:GO:0006397; C:GO:0005730	C:small-subunit processome; F:RNA binding; P:mRNA processing; C:nucleolus
[BLASTED, MAPPED, ANNOTATED]	BgtA-20409	hypoxanthine guanine phosphoribosyltransferase	645	20	3.53E-143	79.2	11	F:GO:0000287; P:GO:0032263; P:GO:0043581; P:GO:0032264; P:GO:0046100; P:GO:0006178; C:GO:0005829; P:GO:0006168; C:GO:0005783; F:GO:0004422; F:GO:0052657	F:magnesium ion binding; P:GMP salvage; P:obsolete mycelium development; P:IMP salvage; P:hypoxanthine metabolic process; P:guanine salvage; C:cytosol; P:adenine salvage; C:endoplasmic reticulum; F:hypoxanthine phosphoribosyltransferase activity; F:guanine phosphoribosyltransferase activity	EC:2.4.2.8	Hypoxanthine phosphoribosyltransferase
[BLASTED]	Bgt-2403	asp f 13	408	20	1.44E-91	75
[BLASTED, MAPPED, ANNOTATED]	Bgt-4585	mitochondrial import receptor subunit (Tom37),	1212	20	0	67.3	2	P:GO:0006626; C:GO:0005741	P:protein targeting to mitochondrion; C:mitochondrial outer membrane
[BLASTED, MAPPED, ANNOTATED]	Bgt-4004	2-dehydropantoate 2-reductase	2244	20	0	75.95	3	F:GO:0016491; C:GO:0016020; C:GO:0044464	F:oxidoreductase activity; C:membrane; C:cell part
[BLASTED, MAPPED, ANNOTATED]	Bgt-2652	replication factor C	1071	20	0	95.05	11	C:GO:0031390; C:GO:0005634; C:GO:0031391; F:GO:0003677; F:GO:0005524; P:GO:0007062; P:GO:0006272; C:GO:0005829; C:GO:0005663; C:GO:0031389; F:GO:0016787	C:Ctf18 RFC-like complex; C:nucleus; C:Elg1 RFC-like complex; F:DNA binding; F:ATP binding; P:sister chromatid cohesion; P:leading strand elongation; C:cytosol; C:DNA replication factor C complex; C:Rad17 RFC-like complex; F:hydrolase activity
[BLASTED]	Bgt-1219	C6 transcription factor (Mut3)	489	4	7.53E-113	73.75
[BLASTED, MAPPED, ANNOTATED]	Bgt-1405	bZIP transcription factor (AP-1),	1224	20	0	65.75	8	C:GO:0005634; F:GO:0003700; P:GO:0009628; P:GO:0036003; P:GO:0034599; F:GO:0043565; P:GO:0010035; P:GO:1901700	C:nucleus; F:transcription factor activity, sequence-specific DNA binding; P:response to abiotic stimulus; P:positive regulation of transcription from RNA polymerase II promoter in response to stress; P:cellular response to oxidative stress; F:sequence-specific DNA binding; P:response to inorganic substance; P:response to oxygen-containing compound
[BLASTED, MAPPED, ANNOTATED]	Bgt-4193	50s ribosomal	582	20	3.77E-140	74.4	3	F:GO:0003735; C:GO:0005840; P:GO:0006412	F:structural constituent of ribosome; C:ribosome; P:translation
[BLASTED]	BgtA-20115	deacetylase complex subunit	1521	20	0	60.95
[NO-BLAST]	Bgt-20186	---NA---	240
[BLASTED, MAPPED, ANNOTATED]	Bgt-20010	calcium-dependent kinase	1635	20	0	71.45	5	C:GO:0016020; P:GO:0016310; P:GO:0044238; F:GO:0016301; P:GO:0071704	C:membrane; P:phosphorylation; P:primary metabolic process; F:kinase activity; P:organic substance metabolic process
[NO-BLAST]	Bgt-20233-4	---NA---	240
[BLASTED, MAPPED, ANNOTATED]	Bgt-2331	OPT superfamily oligopeptide transporter	732	20	7.57E-179	83.3	5	P:GO:0006913; P:GO:0055085; C:GO:0016021; F:GO:0017056; C:GO:0005643	P:nucleocytoplasmic transport; P:transmembrane transport; C:integral component of membrane; F:structural constituent of nuclear pore; C:nuclear pore
[BLASTED, MAPPED]	BgtA-20236	snf2 family helicase atpase	2178	20	0	58.9	4	F:GO:0005524; P:GO:0008152; F:GO:0004386; F:GO:0016787	F:ATP binding; P:metabolic process; F:helicase activity; F:hydrolase activity
[BLASTED]	BgtE-20080	candidate secreted effector	276	1	4.95E-22	65
[BLASTED, MAPPED, ANNOTATED]	Bgt-2137	curved DNA-binding	1212	20	0	89.3	9	F:GO:0003677; P:GO:0000055; P:GO:0042273; P:GO:0006508; F:GO:0004177; C:GO:0022625; C:GO:0005730; C:GO:0005654; C:GO:0030687	F:DNA binding; P:ribosomal large subunit export from nucleus; P:ribosomal large subunit biogenesis; P:proteolysis; F:aminopeptidase activity; C:cytosolic large ribosomal subunit; C:nucleolus; C:nucleoplasm; C:preribosome, large subunit precursor	EC:3.4.11	Acting on peptide bonds (peptidases)
[NO-BLAST]	Bgt-20561	---NA---	180
[BLASTED]	BgtE-20082	secreted effector	504	20	1.27E-72	60.5
[NO-BLAST]	Bgt-20517	---NA---	189
[BLASTED, MAPPED, ANNOTATED]	Bgt-4568	transmembrane	780	20	1.42E-167	79.75	1	C:GO:0016021	C:integral component of membrane
[BLASTED, MAPPED, ANNOTATED]	Bgt-2253	cytochrome p450	1548	20	0	74.05	6	F:GO:0005506; F:GO:0016705; C:GO:0016021; P:GO:0055114; F:GO:0004497; F:GO:0020037	F:iron ion binding; F:oxidoreductase activity, acting on paired donors, with incorporation or reduction of molecular oxygen; C:integral component of membrane; P:oxidation-reduction process; F:monooxygenase activity; F:heme binding
[BLASTED, MAPPED]	BgtAc-31168	secreted effector	1302	20	0	47.25	3	P:GO:0090501; F:GO:0003723; F:GO:0004540	P:RNA phosphodiester bond hydrolysis; F:RNA binding; F:ribonuclease activity
[NO-BLAST]	Bgt-20409	---NA---	225
[BLASTED, MAPPED, ANNOTATED]	Bgt-4139	Ammonium transporter	1497	20	0	86.25	9	C:GO:0005887; F:GO:0015200; F:GO:0015398; P:GO:0007124; P:GO:0019740; C:GO:0005794; P:GO:0001403; P:GO:0072489; P:GO:0006995	C:integral component of plasma membrane; F:methylammonium transmembrane transporter activity; F:high-affinity secondary active ammonium transmembrane transporter activity; P:pseudohyphal growth; P:nitrogen utilization; C:Golgi apparatus; P:invasive growth in response to glucose limitation; P:methylammonium transmembrane transport; P:cellular response to nitrogen starvation
[BLASTED, MAPPED, ANNOTATED]	BgtA-21385	caleosin domain containing	723	20	1.27E-176	76.55	1	C:GO:0016021	C:integral component of membrane
[BLASTED]	Bgt-4470	vps51 vps67	804	20	7.61E-128	66.15
[BLASTED, MAPPED, ANNOTATED]	Bgt-4789	eukaryotic translation initiation factor 2 subunit alpha	270	20	1.11E-32	96.4	9	C:GO:0005634; C:GO:0043614; F:GO:0003743; P:GO:0001731; P:GO:0031571; P:GO:1990611; C:GO:0005829; C:GO:0033290; C:GO:0005850	C:nucleus; C:multi-eIF complex; F:translation initiation factor activity; P:formation of translation preinitiation complex; P:mitotic G1 DNA damage checkpoint; P:regulation of cytoplasmic translational initiation in response to stress; C:cytosol; C:eukaryotic 48S preinitiation complex; C:eukaryotic translation initiation factor 2 complex
[BLASTED, MAPPED, ANNOTATED]	Bgt-627	heat shock Hsp88	2130	20	0	89.65	5	C:GO:0005634; F:GO:0005524; F:GO:0016491; C:GO:0005829; P:GO:0055114	C:nucleus; F:ATP binding; F:oxidoreductase activity; C:cytosol; P:oxidation-reduction process
[BLASTED, MAPPED, ANNOTATED]	Bgt-20204	hypothetical protein BGT96224_Ac30005	484	14	5.90E-64	73.14	2	F:GO:0003676; F:GO:0008270	F:nucleic acid binding; F:zinc ion binding
[BLASTED, MAPPED, ANNOTATED]	Bgt-1097	peroxisomal ABC transporter	2430	20	0	88.2	5	F:GO:0005524; F:GO:0042626; P:GO:0055085; P:GO:0008152; C:GO:0016021	F:ATP binding; F:ATPase activity, coupled to transmembrane movement of substances; P:transmembrane transport; P:metabolic process; C:integral component of membrane
[BLASTED, MAPPED, ANNOTATED]	Bgt-1837	acetylserotonin methytransferase	261	20	9.25E-53	69.6	1	C:GO:0005737	C:cytoplasm
[BLASTED, MAPPED, ANNOTATED]	Bgt-5366	L-xylulose reductase	798	20	0	88.2	2	F:GO:0016491; P:GO:0055114	F:oxidoreductase activity; P:oxidation-reduction process
[BLASTED]	BgtAc-30802	hypothetical protein BGT96224_Ac30802	435	3	2.68E-88	93.67
[BLASTED, MAPPED, ANNOTATED]	Bgt-4141	Cytoplasmic response regulator	3705	20	0	55.15	2	F:GO:0016772; P:GO:0009987	F:transferase activity, transferring phosphorus-containing groups; P:cellular process
[BLASTED]	BgtE-10106	secreted effector	318	5	9.55E-73	79
[BLASTED, MAPPED, ANNOTATED]	Bgt-3995	cyclin	2010	20	0	67	2	F:GO:0019901; P:GO:0000079	F:protein kinase binding; P:regulation of cyclin-dependent protein serine/threonine kinase activity
[BLASTED]	BgtAc-30001	hypothetical protein BGT96224_Ac30001	312	1	5.59E-40	100
[BLASTED, MAPPED, ANNOTATED]	Bgt-4803	Ribonuclease H	2523	20	0	68.3	1	F:GO:0003676	F:nucleic acid binding
[BLASTED, MAPPED, ANNOTATED]	Bgt-190	galactoside o-acetyltransferase	663	20	9.63E-149	75.6	2	F:GO:0016407; P:GO:0008152	F:acetyltransferase activity; P:metabolic process	EC:2.3.1	Acyltransferases
[BLASTED]	Bgt-70	hypothetical protein BGT96224_70	1179	20	0	71.6
[BLASTED, MAPPED, ANNOTATED]	Bgt-2934	40S ribosomal S24	408	20	1.04E-58	94.25	5	F:GO:0000166; P:GO:0000462; F:GO:0003735; C:GO:0022627; P:GO:0006412	F:nucleotide binding; P:maturation of SSU-rRNA from tricistronic rRNA transcript (SSU-rRNA, 5.8S rRNA, LSU-rRNA); F:structural constituent of ribosome; C:cytosolic small ribosomal subunit; P:translation
[BLASTED, MAPPED, ANNOTATED]	Bgt-3886	tRNA uridine 5-carboxymethylaminomethyl modification enzyme gidA	2031	20	0	86.3	4	F:GO:0016491; F:GO:0050660; P:GO:0055114; P:GO:0002098	F:oxidoreductase activity; F:flavin adenine dinucleotide binding; P:oxidation-reduction process; P:tRNA wobble uridine modification
[BLASTED, MAPPED, ANNOTATED]	Bgt-4276	histone-lysine N-methyltransferase ASH1L	2325	20	0	71.55	3	C:GO:0005634; P:GO:0034968; F:GO:0018024	C:nucleus; P:histone lysine methylation; F:histone-lysine N-methyltransferase activity	EC:2.1.1.43	Histone-lysine N-methyltransferase
[BLASTED, MAPPED, ANNOTATED]	Bgt-4050	mRNA export factor mex67	2049	20	0	67	3	C:GO:0044428; C:GO:0016020; P:GO:0051028	C:nuclear part; C:membrane; P:mRNA transport
[NO-BLAST]	Bgt-20471	---NA---	153
[BLASTED, MAPPED, ANNOTATED]	BgtA-20348	SVP1 2	900	20	0	73.95	10	P:GO:0000045; P:GO:0044804; P:GO:0034497; C:GO:0034045; P:GO:0006497; C:GO:0005829; F:GO:0080025; F:GO:0032266; C:GO:0019898; P:GO:0000422	P:autophagosome assembly; P:nucleophagy; P:protein localization to pre-autophagosomal structure; C:pre-autophagosomal structure membrane; P:protein lipidation; C:cytosol; F:phosphatidylinositol-3,5-bisphosphate binding; F:phosphatidylinositol-3-phosphate binding; C:extrinsic component of membrane; P:mitophagy
[BLASTED, MAPPED, ANNOTATED]	Bgt-1137	amino acid permease	1611	20	0	83.05	9	F:GO:0005290; F:GO:0015189; F:GO:0015297; C:GO:0016021; P:GO:0089709; P:GO:1903401; F:GO:0015181; C:GO:0005773; P:GO:1903826	F:L-histidine transmembrane transporter activity; F:L-lysine transmembrane transporter activity; F:antiporter activity; C:integral component of membrane; P:L-histidine transmembrane transport; P:L-lysine transmembrane transport; F:arginine transmembrane transporter activity; C:vacuole; P:arginine transmembrane transport
[BLASTED, MAPPED, ANNOTATED]	Bgt-2035	vps52 sac2 family	1974	20	0	77.15	5	P:GO:1902582; P:GO:0016192; P:GO:0016482; C:GO:0005794; P:GO:0006886	P:single-organism intracellular transport; P:vesicle-mediated transport; P:cytosolic transport; C:Golgi apparatus; P:intracellular protein transport
[BLASTED, MAPPED, ANNOTATED]	Bgt-2789	Pex2 Pex12 amino terminal region	1287	20	0	81.1	4	F:GO:0008270; C:GO:0005779; P:GO:0006625; F:GO:0008022	F:zinc ion binding; C:integral component of peroxisomal membrane; P:protein targeting to peroxisome; F:protein C-terminus binding
[BLASTED, MAPPED, ANNOTATED]	Bgt-1324	glycosyltransferase family 2	1446	20	0	81.15	3	P:GO:0008152; C:GO:0016021; F:GO:0016740	P:metabolic process; C:integral component of membrane; F:transferase activity
[BLASTED, MAPPED, ANNOTATED]	Bgt-4660	syntaxin 6	726	20	1.27E-143	76.1	3	C:GO:0016021; C:GO:0005794; P:GO:0048193	C:integral component of membrane; C:Golgi apparatus; P:Golgi vesicle transport
[BLASTED, MAPPED, ANNOTATED]	Bgt-343	fatty acid hydroxylase	1167	20	0	81.95	12	C:GO:0005789; F:GO:0000166; C:GO:0005634; F:GO:0003723; F:GO:0005506; F:GO:0080132; C:GO:0016021; P:GO:0055114; P:GO:0006397; P:GO:0006633; P:GO:0006675; F:GO:0020037	C:endoplasmic reticulum membrane; F:nucleotide binding; C:nucleus; F:RNA binding; F:iron ion binding; F:fatty acid alpha-hydroxylase activity; C:integral component of membrane; P:oxidation-reduction process; P:mRNA processing; P:fatty acid biosynthetic process; P:mannosyl-inositol phosphorylceramide metabolic process; F:heme binding
[BLASTED, MAPPED, ANNOTATED]	Bgt-2326	serine threonine- kinase bur-1	1728	20	0	79	12	P:GO:0070816; C:GO:0005634; F:GO:0005524; F:GO:0008353; P:GO:0006351; C:GO:0000307; P:GO:0051571; P:GO:0046777; F:GO:0004693; P:GO:0051726; P:GO:0018105; P:GO:0018107	P:phosphorylation of RNA polymerase II C-terminal domain; C:nucleus; F:ATP binding; F:RNA polymerase II carboxy-terminal domain kinase activity; P:transcription, DNA-templated; C:cyclin-dependent protein kinase holoenzyme complex; P:positive regulation of histone H3-K4 methylation; P:protein autophosphorylation; F:cyclin-dependent protein serine/threonine kinase activity; P:regulation of cell cyc…	EC:2.7.11.23; EC:2.7.11.22	[RNA-polymerase]-subunit kinase; Cyclin-dependent kinase
[BLASTED, MAPPED]	Bgt-1044	esterase	1626	20	0	54.4	2	F:GO:0016788; P:GO:0009058	F:hydrolase activity, acting on ester bonds; P:biosynthetic process
[BLASTED, MAPPED, ANNOTATED]	Bgt-1616	survival factor 1	1143	20	0	79.9	1	P:GO:0006979	P:response to oxidative stress
[BLASTED, MAPPED]	Bgt-4468	ubiquitin interaction domain-containing	2184	20	0	57.5	4	F:GO:0000166; F:GO:0005524; F:GO:0004672; P:GO:0006468	F:nucleotide binding; F:ATP binding; F:protein kinase activity; P:protein phosphorylation
[BLASTED, MAPPED, ANNOTATED]	Bgt-2219	Methylthioribose-1-phosphate isomerase	171	20	5.37E-33	82.55	5	C:GO:0005634; P:GO:0019284; P:GO:0019509; F:GO:0046523; C:GO:0005829	C:nucleus; P:L-methionine salvage from S-adenosylmethionine; P:L-methionine salvage from methylthioadenosine; F:S-methyl-5-thioribose-1-phosphate isomerase activity; C:cytosol	EC:5.3.1.23	S-methyl-5-thioribose-1-phosphate isomerase
[BLASTED, MAPPED, ANNOTATED]	Bgt-5025-2	family metal ion transporter	681	20	2.93E-141	91.25	8	F:GO:0015631; P:GO:0007021; P:GO:0098655; C:GO:0016021; F:GO:0046873; F:GO:0051082; P:GO:0030001; C:GO:1990816	F:tubulin binding; P:tubulin complex assembly; P:cation transmembrane transport; C:integral component of membrane; F:metal ion transmembrane transporter activity; F:unfolded protein binding; P:metal ion transport; C:vacuole-mitochondrion membrane contact site
[BLASTED, MAPPED, ANNOTATED]	Bgt-3352	serine threonine- phosphatase 2A activator 2	1290	20	0	77.4	10	C:GO:0005634; F:GO:0003755; F:GO:0008160; C:GO:0005737; P:GO:0043085; P:GO:0030472; P:GO:0000413; P:GO:0034047; C:GO:0000159; F:GO:0019888	C:nucleus; F:peptidyl-prolyl cis-trans isomerase activity; F:protein tyrosine phosphatase activator activity; C:cytoplasm; P:positive regulation of catalytic activity; P:mitotic spindle organization in nucleus; P:protein peptidyl-prolyl isomerization; P:regulation of protein phosphatase type 2A activity; C:protein phosphatase type 2A complex; F:protein phosphatase regulator activity	EC:5.2.1.8	Peptidylprolyl isomerase
[BLASTED, MAPPED, ANNOTATED]	BgtA-20473	pre-mrna-splicing factor slt11	735	20	1.67E-177	76.35	5	F:GO:0000166; F:GO:0003676; C:GO:0005634; C:GO:0032991; P:GO:0000398	F:nucleotide binding; F:nucleic acid binding; C:nucleus; C:macromolecular complex; P:mRNA splicing, via spliceosome
[BLASTED, MAPPED, ANNOTATED]	Bgt-4473	methylglutaconyl- hydratase	942	20	0	69.25	2	P:GO:0008152; F:GO:0016853	P:metabolic process; F:isomerase activity
[BLASTED]	Bgt-1627	nadh-ubiquinone oxidoreductase kda subunit	285	20	5.88E-61	84.85
[BLASTED]	Bgt-1424	hypothetical protein BGT96224_1424	2730	20	0	58.75
[BLASTED, MAPPED, ANNOTATED]	Bgt-4934-2	Sec23 Sec24 trunk domain-containing	1233	20	0	96.6	4	F:GO:0008270; P:GO:0006888; P:GO:0006886; C:GO:0030127	F:zinc ion binding; P:ER to Golgi vesicle-mediated transport; P:intracellular protein transport; C:COPII vesicle coat
[BLASTED, MAPPED, ANNOTATED]	BgtA-21127	rho GTPase activator	2088	20	0	73.65	3	C:GO:0005737; P:GO:0007165; P:GO:0043087	C:cytoplasm; P:signal transduction; P:regulation of GTPase activity
[BLASTED, MAPPED, ANNOTATED]	Bgt-2790	RNA polymerase II subunit 3	984	20	0	81.65	6	F:GO:0003677; F:GO:0001055; C:GO:0005829; P:GO:0006366; F:GO:0046983; C:GO:0005665	F:DNA binding; F:RNA polymerase II activity; C:cytosol; P:transcription from RNA polymerase II promoter; F:protein dimerization activity; C:DNA-directed RNA polymerase II, core complex
[BLASTED, MAPPED, ANNOTATED]	Bgt-2929	ribosome biogenesis Nhp2	672	20	4.06E-114	83.1	6	C:GO:0031429; P:GO:0031120; C:GO:0019013; P:GO:0042254; F:GO:0019843; F:GO:0034513	C:box H/ACA snoRNP complex; P:snRNA pseudouridine synthesis; C:viral nucleocapsid; P:ribosome biogenesis; F:rRNA binding; F:box H/ACA snoRNA binding
[BLASTED, MAPPED, ANNOTATED]	Bgt-3539	WD repeat domain phosphoinositide-interacting	229	20	1.21E-47	75.4	6	C:GO:0043231; P:GO:0006914; F:GO:0035091; C:GO:0012505; C:GO:0044444; P:GO:0044763	C:intracellular membrane-bounded organelle; P:autophagy; F:phosphatidylinositol binding; C:endomembrane system; C:cytoplasmic part; P:single-organism cellular process
[BLASTED, MAPPED, ANNOTATED]	Bgt-5531	DASH complex subunit Spc34	381	20	1.08E-65	69.1	4	C:GO:0031981; C:GO:0043232; C:GO:0043234; P:GO:0009987	C:nuclear lumen; C:intracellular non-membrane-bounded organelle; C:protein complex; P:cellular process
[BLASTED]	BgtE-5927	secreted effector , partial	198	3	3.83E-40	74.67
[BLASTED, MAPPED, ANNOTATED]	Bgt-843	Methylene-fatty-acyl-phospholipid synthase	375	20	1.28E-70	86.2	4	F:GO:0008170; C:GO:0016021; P:GO:0006644; P:GO:0032259	F:N-methyltransferase activity; C:integral component of membrane; P:phospholipid metabolic process; P:methylation	EC:2.1.1	Transferring one-carbon groups
[BLASTED, MAPPED, ANNOTATED]	Bgt-3311	pre-mrna cleavage complex ii clp1	1362	20	0	80.55	6	F:GO:0005524; F:GO:0003723; C:GO:0005849; P:GO:0006378; F:GO:0016787; P:GO:0006379	F:ATP binding; F:RNA binding; C:mRNA cleavage factor complex; P:mRNA polyadenylation; F:hydrolase activity; P:mRNA cleavage
[BLASTED, MAPPED, ANNOTATED]	Bgt-1174	gtp cyclohydrolase	891	20	0	87	6	F:GO:0005525; F:GO:0008270; P:GO:0006729; C:GO:0005737; F:GO:0003934; P:GO:0046654	F:GTP binding; F:zinc ion binding; P:tetrahydrobiopterin biosynthetic process; C:cytoplasm; F:GTP cyclohydrolase I activity; P:tetrahydrofolate biosynthetic process	EC:3.5.4.16	GTP cyclohydrolase I
[BLASTED, MAPPED, ANNOTATED]	Bgt-4026	SRF-type transcription factor	669	20	1.98E-140	81.6	9	C:GO:0005634; F:GO:0003677; P:GO:0036003; P:GO:0090028; P:GO:0006351; P:GO:0007532; F:GO:0046983; P:GO:0010514; P:GO:0075296	C:nucleus; F:DNA binding; P:positive regulation of transcription from RNA polymerase II promoter in response to stress; P:positive regulation of pheromone-dependent signal transduction involved in conjugation with cellular fusion; P:transcription, DNA-templated; P:regulation of mating-type specific transcription, DNA-templated; F:protein dimerization activity; P:induction of conjugation with cell…
[BLASTED, MAPPED, ANNOTATED]	Bgt-4105	Mnd1 family	681	20	1.62E-143	67.15	1	C:GO:0044424	C:intracellular part
[BLASTED, MAPPED, ANNOTATED]	Bgt-4056	serine threonine- kinase Sgk2	2091	20	0	66.8	3	F:GO:0005524; F:GO:0004672; P:GO:0006468	F:ATP binding; F:protein kinase activity; P:protein phosphorylation
[BLASTED]	Bgt-695	hypothetical protein BGT96224_695	1467	20	0	52.9
[NO-BLAST]	Bgt-20513-2	---NA---	195
[BLASTED, MAPPED, ANNOTATED]	Bgt-4821	aspartate-semialdehyde dehydrogenase	1149	20	0	87.1	15	P:GO:0009086; P:GO:0009097; P:GO:0009089; P:GO:0009088; F:GO:0004073; P:GO:0006531; F:GO:0046983; C:GO:0005634; F:GO:0003942; F:GO:0050661; F:GO:0051287; C:GO:0016021; C:GO:0005829; P:GO:0055114; P:GO:0009090	P:methionine biosynthetic process; P:isoleucine biosynthetic process; P:lysine biosynthetic process via diaminopimelate; P:threonine biosynthetic process; F:aspartate-semialdehyde dehydrogenase activity; P:aspartate metabolic process; F:protein dimerization activity; C:nucleus; F:N-acetyl-gamma-glutamyl-phosphate reductase activity; F:NADP binding; F:NAD binding; C:integral component of membrane;…	EC:1.2.1.38; EC:1.2.1.11	N-acetyl-gamma-glutamyl-phosphate reductase; Aspartate-semialdehyde dehydrogenase
[BLASTED]	Bgt-4422	Hydroxyacyl-thioester dehydratase type 2	441	2	5.45E-92	89
[BLASTED, MAPPED, ANNOTATED]	Bgt-2792-2	budding site selection	276	20	2.67E-60	95.05	3	C:GO:0005634; C:GO:0032153; C:GO:0005829	C:nucleus; C:cell division site; C:cytosol
[BLASTED, MAPPED, ANNOTATED]	Bgt-903	gtp cyclohydrolase-2	1155	20	0	79.65	3	F:GO:0003935; P:GO:0009231; C:GO:0005829	F:GTP cyclohydrolase II activity; P:riboflavin biosynthetic process; C:cytosol	EC:3.5.4.25	GTP cyclohydrolase II
[BLASTED, MAPPED, ANNOTATED]	Bgt-3217	60S ribosomal L19	582	20	2.70E-102	92.9	4	F:GO:0003735; P:GO:0043581; C:GO:0022625; P:GO:0006412	F:structural constituent of ribosome; P:obsolete mycelium development; C:cytosolic large ribosomal subunit; P:translation
[BLASTED, MAPPED, ANNOTATED]	Bgt-1762	plk kinase	2859	20	0	71.55	4	F:GO:0005524; F:GO:0016491; F:GO:0004674; P:GO:0006468	F:ATP binding; F:oxidoreductase activity; F:protein serine/threonine kinase activity; P:protein phosphorylation	EC:2.7.11	Transferring phosphorus-containing groups
[BLASTED, MAPPED, ANNOTATED]	Bgt-1596	ethanolamine-phosphate cytidylyltransferase	1353	20	0	80.4	4	C:GO:0005634; F:GO:0004306; P:GO:0006646; C:GO:0005829	C:nucleus; F:ethanolamine-phosphate cytidylyltransferase activity; P:phosphatidylethanolamine biosynthetic process; C:cytosol	EC:2.7.7.14	Ethanolamine-phosphate cytidylyltransferase
[BLASTED, MAPPED, ANNOTATED]	Bgt-1671	pdcd2 c terminal domain-containing	1260	20	0	63.25	1	C:GO:0044424	C:intracellular part
[BLASTED]	BgtAc-30933	hypothetical protein BGT96224_Ac30933	228	3	4.53E-47	88.67
[BLASTED, MAPPED, ANNOTATED]	Bgt-4801	Dihydropteroate synthase	1542	20	0	77.6	4	P:GO:0009396; C:GO:0005739; F:GO:0003848; F:GO:0004156	P:folic acid-containing compound biosynthetic process; C:mitochondrion; F:2-amino-4-hydroxy-6-hydroxymethyldihydropteridine diphosphokinase activity; F:dihydropteroate synthase activity	EC:2.5.1.15; EC:2.7.6.3	Dihydropteroate synthase; 2-amino-4-hydroxy-6-hydroxymethyldihydropteridine diphosphokinase
[BLASTED, MAPPED, ANNOTATED]	Bgt-2845	postreplication repair e3 ubiquitin- ligase rad18	1068	20	0	61.55	4	F:GO:0008270; F:GO:0003824; C:GO:0044424; P:GO:0006301	F:zinc ion binding; F:catalytic activity; C:intracellular part; P:postreplication repair
[BLASTED, MAPPED, ANNOTATED]	Bgt-1325	pyrimidine 5 -nucleotidase	621	20	1.00E-146	83.6	3	P:GO:0008152; C:GO:0005829; F:GO:0016787	P:metabolic process; C:cytosol; F:hydrolase activity
[BLASTED, MAPPED, ANNOTATED]	Bgt-1183	isovaleryl- dehydrogenase	1281	20	0	88.45	3	F:GO:0003995; F:GO:0050660; P:GO:0055114	F:acyl-CoA dehydrogenase activity; F:flavin adenine dinucleotide binding; P:oxidation-reduction process	EC:1.3.99.3	Acting on the CH-CH group of donors
[BLASTED, MAPPED, ANNOTATED]	Bgt-1070	prefoldin subunit 4	405	20	2.53E-52	88.4	6	C:GO:0005634; C:GO:0016272; F:GO:0051087; C:GO:0005829; F:GO:0051082; P:GO:0006457	C:nucleus; C:prefoldin complex; F:chaperone binding; C:cytosol; F:unfolded protein binding; P:protein folding
[BLASTED, MAPPED, ANNOTATED]	Bgt-1552	nucleic acid-binding	214	20	2.69E-23	94	8	F:GO:0003743; P:GO:0001731; P:GO:0001732; C:GO:0016282; F:GO:0003725; F:GO:0043024; C:GO:0033290; F:GO:0031369	F:translation initiation factor activity; P:formation of translation preinitiation complex; P:formation of cytoplasmic translation initiation complex; C:eukaryotic 43S preinitiation complex; F:double-stranded RNA binding; F:ribosomal small subunit binding; C:eukaryotic 48S preinitiation complex; F:translation initiation factor binding
[BLASTED, MAPPED, ANNOTATED]	Bgt-967	prenyltransferase alpha subunit repeat	1170	20	0	69.5	1	F:GO:0016740	F:transferase activity
[BLASTED, MAPPED]	BgtAc-31108	candidate secreted effector	783	20	0	55.95	3	F:GO:0003723; P:GO:0090501; F:GO:0004540	F:RNA binding; P:RNA phosphodiester bond hydrolysis; F:ribonuclease activity
[BLASTED, MAPPED, ANNOTATED]	Bgt-3122	vacuolar ATP synthase subunit D	1074	20	0	93.55	7	C:GO:0005634; F:GO:0005524; P:GO:0015991; C:GO:0000329; C:GO:0033179; F:GO:0046961; P:GO:0007034	C:nucleus; F:ATP binding; P:ATP hydrolysis coupled proton transport; C:fungal-type vacuole membrane; C:proton-transporting V-type ATPase, V0 domain; F:proton-transporting ATPase activity, rotational mechanism; P:vacuolar transport
[BLASTED, MAPPED, ANNOTATED]	Bgt-3212	nuclear segregation	1491	20	0	76.5	4	C:GO:0030529; C:GO:0012505; C:GO:0044444; P:GO:0009987	C:intracellular ribonucleoprotein complex; C:endomembrane system; C:cytoplasmic part; P:cellular process
[BLASTED, MAPPED, ANNOTATED]	Bgt-3360	RNP domain	1146	20	0	88.9	2	F:GO:0000166; F:GO:0003676	F:nucleotide binding; F:nucleic acid binding
[BLASTED, MAPPED, ANNOTATED]	Bgt-2394	ctl transporter	2265	20	0	73.05	1	C:GO:0016020	C:membrane
[BLASTED, MAPPED, ANNOTATED]	Bgt-4319	integral membrane	660	20	1.26E-158	74.4	1	C:GO:0016020	C:membrane
[BLASTED, MAPPED, ANNOTATED]	Bgt-4639	tRNA-splicing endonuclease subunit	1767	20	0	58.4	1	P:GO:0016070	P:RNA metabolic process
[BLASTED, MAPPED]	Bgt-3409	glycoside hydrolase	639	20	9.84E-129	67.8	3	P:GO:0005975; F:GO:0004553; F:GO:0016787	P:carbohydrate metabolic process; F:hydrolase activity, hydrolyzing O-glycosyl compounds; F:hydrolase activity
[BLASTED, MAPPED, ANNOTATED]	Bgt-2987	F-box domain-containing	1419	20	0	61.4	2	P:GO:0008152; F:GO:0016874	P:metabolic process; F:ligase activity
[NO-BLAST]	Bgt-20981	---NA---	177
[BLASTED, MAPPED, ANNOTATED]	BgtA-21296	hypothetical protein BGT96224_A21296	1374	20	0	69.6	1	C:GO:0016021	C:integral component of membrane
[BLASTED, MAPPED]	BgtA-21130	hypothetical protein BGT96224_A21130	1386	20	0	56	5	C:GO:0005634; P:GO:0016925; P:GO:0000070; F:GO:0031386; C:GO:0005940	C:nucleus; P:protein sumoylation; P:mitotic sister chromatid segregation; F:protein tag; C:septin ring
[BLASTED, MAPPED, ANNOTATED]	BgtA-20460	rhomboid 2	288	20	4.45E-62	90.75	3	P:GO:0006508; F:GO:0004252; C:GO:0042765	P:proteolysis; F:serine-type endopeptidase activity; C:GPI-anchor transamidase complex	EC:3.4.21	Acting on peptide bonds (peptidases)
[BLASTED]	Bgt-1506	hypothetical protein BGT96224_1506, partial	412	9	5.11E-76	66.56
[BLASTED]	BgtE-5922	secreted effector	225	4	3.03E-47	78.5
[BLASTED, MAPPED, ANNOTATED]	Bgt-1450	nucleoporin nup44	1116	20	0	75.05	6	P:GO:0006999; P:GO:0006607; F:GO:0017056; F:GO:0005487; C:GO:0044613; P:GO:0036228	P:nuclear pore organization; P:NLS-bearing protein import into nucleus; F:structural constituent of nuclear pore; F:nucleocytoplasmic transporter activity; C:nuclear pore central transport channel; P:protein targeting to nuclear inner membrane
[BLASTED]	Bgt-4970	sh3 domain containing	1395	20	0	67.55
[BLASTED, MAPPED, ANNOTATED]	Bgt-4805	telomere length regulation elg1	3823	20	0	61.65	2	C:GO:0043229; F:GO:0005524	C:intracellular organelle; F:ATP binding
[BLASTED]	BgtE-5540-1	CSEP0278 effector	384	2	3.03E-36	98
[NO-BLAST]	Bgt-20711	---NA---	177
[BLASTED, MAPPED, ANNOTATED]	BgtA-21472	ZIP Zinc transporter	1407	20	0	61.55	6	P:GO:0055085; C:GO:0043231; C:GO:0016021; F:GO:0046873; C:GO:0044444; P:GO:0030001	P:transmembrane transport; C:intracellular membrane-bounded organelle; C:integral component of membrane; F:metal ion transmembrane transporter activity; C:cytoplasmic part; P:metal ion transport
[BLASTED]	Bgt-1021	translationally controlled tumor	510	20	7.00E-106	81.65
[BLASTED]	BgtAc-30027	secreted effector	816	20	0	53.95
[BLASTED, MAPPED, ANNOTATED]	Bgt-4976	atp-dependent rna helicase dbp9	1563	20	0	83.35	10	P:GO:0000463; F:GO:0005524; F:GO:0003723; P:GO:0032508; F:GO:0033680; P:GO:0010501; C:GO:0005730; F:GO:0004003; P:GO:0000027; F:GO:0004004	P:maturation of LSU-rRNA from tricistronic rRNA transcript (SSU-rRNA, 5.8S rRNA, LSU-rRNA); F:ATP binding; F:RNA binding; P:DNA duplex unwinding; F:ATP-dependent DNA/RNA helicase activity; P:RNA secondary structure unwinding; C:nucleolus; F:ATP-dependent DNA helicase activity; P:ribosomal large subunit assembly; F:ATP-dependent RNA helicase activity
[BLASTED, MAPPED, ANNOTATED]	Bgt-4205-2	DUF890 domain	738	20	5.05E-178	73.9	3	F:GO:0008168; C:GO:0044424; P:GO:0032259	F:methyltransferase activity; C:intracellular part; P:methylation
[BLASTED, MAPPED]	Bgt-5112	centromere binding b	1173	12	0	67.33	1	F:GO:0003677	F:DNA binding
[BLASTED, MAPPED, ANNOTATED]	Bgt-2748	cAMP-dependent kinase A	1182	20	0	82.9	14	F:GO:0004691; P:GO:0045014; P:GO:0006468; P:GO:1903759; C:GO:0005773; C:GO:0005952; C:GO:0005634; F:GO:0005524; P:GO:0010515; P:GO:0072353; C:GO:0005829; P:GO:0010255; P:GO:0010972; P:GO:0019933	F:cAMP-dependent protein kinase activity; P:negative regulation of transcription by glucose; P:protein phosphorylation; P:signal transduction involved in regulation of aerobic respiration; C:vacuole; C:cAMP-dependent protein kinase complex; C:nucleus; F:ATP binding; P:negative regulation of induction of conjugation with cellular fusion; P:cellular age-dependent response to reactive oxygen species…	EC:2.7.11.11	cAMP-dependent protein kinase
[NO-BLAST]	Bgt-20253	---NA---	195
[BLASTED, MAPPED, ANNOTATED]	Bgt-5299	dihydroorotate reductase	1443	20	0	75	5	P:GO:0006207; C:GO:0005737; C:GO:0016021; F:GO:0004152; P:GO:0055114	P:'de novo' pyrimidine nucleobase biosynthetic process; C:cytoplasm; C:integral component of membrane; F:dihydroorotate dehydrogenase activity; P:oxidation-reduction process	EC:1.3.5.2	Dihydroorotate dehydrogenase (quinone)
[NO-BLAST]	Bgt-20703	---NA---	312
[BLASTED, MAPPED, ANNOTATED]	BgtA-20773	antibiotic biosynthesis monooxygenase	300	20	4.02E-67	93.25	2	P:GO:0055114; F:GO:0004497	P:oxidation-reduction process; F:monooxygenase activity
[BLASTED, MAPPED]	Bgt-3042-2	topoisomerase ii-associated pat1	438	20	6.91E-86	73.1	3	P:GO:0008152; P:GO:0010811; F:GO:0016853	P:metabolic process; P:positive regulation of cell-substrate adhesion; F:isomerase activity
[BLASTED, MAPPED]	Bgt-3147	calcium influx-promoting ehs1	1884	20	0	60.25	9	P:GO:0030437; P:GO:1901196; F:GO:0015275; C:GO:0016020; P:GO:0000747; C:GO:0016021; C:GO:0005829; P:GO:0098703; C:GO:0005886	P:ascospore formation; P:positive regulation of calcium-mediated signaling involved in cellular response to salt stress; F:stretch-activated, cation-selective, calcium channel activity; C:membrane; P:conjugation with cellular fusion; C:integral component of membrane; C:cytosol; P:calcium ion import across plasma membrane; C:plasma membrane
[NO-BLAST]	Bgt-20795	---NA---	168
[BLASTED, MAPPED, ANNOTATED]	Bgt-260	RNA-dependent RNA polymerase 1	2769	20	0	72.7	9	P:GO:0030702; P:GO:0051641; P:GO:0000280; P:GO:1902589; P:GO:0031047; P:GO:0098813; C:GO:0000775; F:GO:0005488; C:GO:0005720	P:chromatin silencing at centromere; P:cellular localization; P:nuclear division; P:single-organism organelle organization; P:gene silencing by RNA; P:nuclear chromosome segregation; C:chromosome, centromeric region; F:binding; C:nuclear heterochromatin
[BLASTED, MAPPED, ANNOTATED]	BgtASP-20273	hypothetical protein BGT96224_ASP20273	879	20	0	71.8	1	C:GO:0016021	C:integral component of membrane
[BLASTED, MAPPED, ANNOTATED]	Bgt-2836	hypothetical protein BGT96224_2836	900	7	1.62E-103	71	3	P:GO:0030071; C:GO:0005680; P:GO:0031145	P:regulation of mitotic metaphase/anaphase transition; C:anaphase-promoting complex; P:anaphase-promoting complex-dependent catabolic process
[BLASTED, MAPPED, ANNOTATED]	Bgt-5400	glycogen synthase kinase-3	1185	20	0	95.85	3	F:GO:0005524; F:GO:0004674; P:GO:0006468	F:ATP binding; F:protein serine/threonine kinase activity; P:protein phosphorylation	EC:2.7.11	Transferring phosphorus-containing groups
[BLASTED, MAPPED, ANNOTATED]	BgtA-20283	hypothetical protein BGT96224_A20283	621	20	4.44E-120	65.35	1	C:GO:0044424	C:intracellular part
[BLASTED, MAPPED, ANNOTATED]	Bgt-2203	universal stress	2172	20	0	61.1	1	P:GO:0006950	P:response to stress
[BLASTED, MAPPED, ANNOTATED]	Bgt-979	hypothetical protein BGT96224_979	888	20	0	81.1	1	C:GO:0016021	C:integral component of membrane
[BLASTED]	BgtASP-20389	CELP0028 Effector like	768	20	1.01E-159	62.65
[BLASTED, MAPPED, ANNOTATED]	Bgt-694	ribose 5-phosphate isomerase a	963	20	0	86.5	4	P:GO:0009052; C:GO:0005737; F:GO:0004751; F:GO:0016740	P:pentose-phosphate shunt, non-oxidative branch; C:cytoplasm; F:ribose-5-phosphate isomerase activity; F:transferase activity	EC:5.3.1.6	Ribose-5-phosphate isomerase
[BLASTED, MAPPED, ANNOTATED]	Bgt-5080	SAC1-recessive suppressor of secretory defect	2913	20	0	66.35	1	P:GO:0008152	P:metabolic process
[BLASTED, MAPPED]	Bgt-3844	mediated genome instability Rmi1	771	20	3.00E-179	61.1	2	C:GO:0016020; C:GO:0016021	C:membrane; C:integral component of membrane
[BLASTED, MAPPED, ANNOTATED]	Bgt-2198	PRELI-like family	552	20	8.31E-133	89.65	3	C:GO:0005758; P:GO:0015914; F:GO:1990050	C:mitochondrial intermembrane space; P:phospholipid transport; F:phosphatidic acid transporter activity
[BLASTED]	BgtE-20127	secreted effector	419	18	7.11E-21	71.33
[BLASTED, MAPPED, ANNOTATED]	BgtA-21391	siderophore iron transporter	1689	20	0	71.35	3	P:GO:0055085; C:GO:0016021; F:GO:0005215	P:transmembrane transport; C:integral component of membrane; F:transporter activity
[BLASTED, MAPPED, ANNOTATED]	BgtA-21340	translocation sec63	2109	20	0	82.95	4	C:GO:0005635; C:GO:0005938; C:GO:0016021; C:GO:0005783	C:nuclear envelope; C:cell cortex; C:integral component of membrane; C:endoplasmic reticulum
[BLASTED, MAPPED, ANNOTATED]	Bgt-4205	23s rRNA (-n6)-methyltransferase	402	20	7.49E-73	77.65	2	F:GO:0008168; P:GO:0032259	F:methyltransferase activity; P:methylation
[BLASTED, MAPPED, ANNOTATED]	Bgt-1200	short-chain dehydrogenase reductase	1011	20	0	74.15	2	F:GO:0016491; P:GO:0055114	F:oxidoreductase activity; P:oxidation-reduction process
[BLASTED, MAPPED, ANNOTATED]	Bgt-4365	HIT domain-containing	609	20	2.27E-148	71.9	2	P:GO:0008152; F:GO:0016787	P:metabolic process; F:hydrolase activity
[BLASTED, MAPPED, ANNOTATED]	Bgt-2324	vacuolar sorting vps16	180	20	1.99E-34	94.2	12	F:GO:0008270; P:GO:0032889; P:GO:0035542; C:GO:0033263; C:GO:0000329; C:GO:0016021; F:GO:0035091; P:GO:0045324; P:GO:0042144; P:GO:0006623; C:GO:0030897; P:GO:0006895	F:zinc ion binding; P:regulation of vacuole fusion, non-autophagic; P:regulation of SNARE complex assembly; C:CORVET complex; C:fungal-type vacuole membrane; C:integral component of membrane; F:phosphatidylinositol binding; P:late endosome to vacuole transport; P:vacuole fusion, non-autophagic; P:protein targeting to vacuole; C:HOPS complex; P:Golgi to endosome transport
[BLASTED]	Bgt-4280	Egh16H1 precursor isoform A	909	20	0	90.4
[BLASTED, MAPPED, ANNOTATED]	Bgt-937	chitin synthase	5364	20	0	82.35	7	C:GO:0016459; F:GO:0003677; F:GO:0005524; F:GO:0016758; P:GO:0008152; C:GO:0016021; F:GO:0003774	C:myosin complex; F:DNA binding; F:ATP binding; F:transferase activity, transferring hexosyl groups; P:metabolic process; C:integral component of membrane; F:motor activity
[BLASTED, MAPPED]	Bgt-3347	integral membrane	495	20	8.14E-103	64.35	2	C:GO:0016020; C:GO:0016021	C:membrane; C:integral component of membrane
[BLASTED, MAPPED, ANNOTATED]	Bgt-20660	hypothetical protein MBM_04862	548	3	1.05E-54	69.67	1	F:GO:0005488	F:binding
[BLASTED]	BgtE-5963	secreted effector	242	2	2.19E-50	92
[BLASTED, MAPPED]	Bgt-3772	hypothetical protein BGT96224_3772	1053	20	0	59.05	3	P:GO:0008150; C:GO:0005575; F:GO:0003674	P:biological_process; C:cellular_component; F:molecular_function
[BLASTED, MAPPED, ANNOTATED]	Bgt-5229	ubiquitin carboxyl-terminal hydrolase	5298	20	0	65.55	1	F:GO:0016787	F:hydrolase activity
[BLASTED, MAPPED, ANNOTATED]	Bgt-4865	glycosyltransferase family 28 domain-containing	4350	20	0	74.3	8	P:GO:0052696; C:GO:0043231; C:GO:0016020; P:GO:0015031; F:GO:0016906; P:GO:0009813; P:GO:0016126; P:GO:0030259	P:flavonoid glucuronidation; C:intracellular membrane-bounded organelle; C:membrane; P:protein transport; F:sterol 3-beta-glucosyltransferase activity; P:flavonoid biosynthetic process; P:sterol biosynthetic process; P:lipid glycosylation	EC:2.4.1.173	Sterol 3-beta-glucosyltransferase
[BLASTED, MAPPED, ANNOTATED]	Bgt-3571	ubiquitin-conjugating enzyme E2-16 kDa	444	20	8.56E-104	95.7	11	F:GO:0005524; F:GO:0061630; F:GO:0061631; P:GO:0000070; C:GO:0005829; P:GO:0031146; P:GO:0045842; C:GO:0043224; P:GO:0016485; F:GO:0016874; P:GO:0042787	F:ATP binding; F:ubiquitin protein ligase activity; F:ubiquitin conjugating enzyme activity; P:mitotic sister chromatid segregation; C:cytosol; P:SCF-dependent proteasomal ubiquitin-dependent protein catabolic process; P:positive regulation of mitotic metaphase/anaphase transition; C:nuclear SCF ubiquitin ligase complex; P:protein processing; F:ligase activity; P:protein ubiquitination involved i…
[BLASTED]	BgtASP-20340	ppe family	498	18	3.07E-112	68
[NO-BLAST]	Bgt-20156	---NA---	296
[BLASTED, MAPPED, ANNOTATED]	Bgt-736	anthranilate synthase	2256	20	0	82.4	8	F:GO:0004425; P:GO:0000162; F:GO:0033984; P:GO:0006541; C:GO:0005829; F:GO:0016740; F:GO:0004640; F:GO:0004049	F:indole-3-glycerol-phosphate synthase activity; P:tryptophan biosynthetic process; F:indole-3-glycerol-phosphate lyase activity; P:glutamine metabolic process; C:cytosol; F:transferase activity; F:phosphoribosylanthranilate isomerase activity; F:anthranilate synthase activity	EC:4.1.1.48; EC:4.1.3.27; EC:4.1.2.8; EC:5.3.1.24	Indole-3-glycerol-phosphate synthase; Anthranilate synthase; Indole-3-glycerol-phosphate lyase; Phosphoribosylanthranilate isomerase
[BLASTED]	Bgt-20359	serine threonine kinase Sgk2, partial	207	2	6.53E-27	86.5
[BLASTED, MAPPED, ANNOTATED]	Bgt-2146	fatty acid oxygenase	498	20	5.67E-119	58.6	1	F:GO:0016491	F:oxidoreductase activity
[NO-BLAST]	Bgt-20833	---NA---	162
[BLASTED]	Bgt-4347	hypothetical protein BGT96224_4347	633	7	1.35E-125	70
[BLASTED]	BgtE-5468	effector	714	20	4.77E-175	55.35
[BLASTED, MAPPED, ANNOTATED]	Bgt-3380	DNA mismatch repair	3189	20	0	80.6	7	F:GO:0005524; C:GO:0032300; P:GO:0006298; P:GO:0016310; F:GO:0030983; F:GO:0016301; F:GO:0016853	F:ATP binding; C:mismatch repair complex; P:mismatch repair; P:phosphorylation; F:mismatched DNA binding; F:kinase activity; F:isomerase activity
[BLASTED, MAPPED, ANNOTATED]	Bgt-852	cutinase	804	20	0	65.75	1	F:GO:0016787	F:hydrolase activity
[BLASTED, MAPPED, ANNOTATED]	Bgt-4497	60S ribosomal L3	1179	20	0	95.15	4	F:GO:0003735; P:GO:0002181; C:GO:0022625; P:GO:0000027	F:structural constituent of ribosome; P:cytoplasmic translation; C:cytosolic large ribosomal subunit; P:ribosomal large subunit assembly
[BLASTED, MAPPED, ANNOTATED]	Bgt-5350	pos9-activating factor fap7	510	20	3.90E-114	86.4	9	F:GO:0016887; C:GO:0005634; F:GO:0004017; F:GO:0005524; P:GO:0046939; P:GO:0006351; C:GO:0005829; P:GO:0006355; P:GO:0006364	F:ATPase activity; C:nucleus; F:adenylate kinase activity; F:ATP binding; P:nucleotide phosphorylation; P:transcription, DNA-templated; C:cytosol; P:regulation of transcription, DNA-templated; P:rRNA processing	EC:2.7.4.3; EC:3.6.1.3	Adenylate kinase; Adenosinetriphosphatase
[BLASTED, MAPPED, ANNOTATED]	Bgt-1607	pre-rRNA processing nucleolar Sik1	1512	20	0	93.1	4	C:GO:0031428; C:GO:0032040; P:GO:0000154; F:GO:0030515	C:box C/D snoRNP complex; C:small-subunit processome; P:rRNA modification; F:snoRNA binding
[BLASTED, MAPPED, ANNOTATED]	BgtA-20925	hexokinase HXK2	2166	20	0	81.05	15	P:GO:0006096; F:GO:0004340; P:GO:0006002; P:GO:0006013; P:GO:0046835; F:GO:0008865; F:GO:0005536; C:GO:0005634; F:GO:0005524; P:GO:0051156; P:GO:0001678; P:GO:0019660; C:GO:0016021; C:GO:0005829; F:GO:0019158	P:glycolytic process; F:glucokinase activity; P:fructose 6-phosphate metabolic process; P:mannose metabolic process; P:carbohydrate phosphorylation; F:fructokinase activity; F:glucose binding; C:nucleus; F:ATP binding; P:glucose 6-phosphate metabolic process; P:cellular glucose homeostasis; P:glycolytic fermentation; C:integral component of membrane; C:cytosol; F:mannokinase activity	EC:2.7.1.7; EC:2.7.1.4; EC:2.7.1.2	Mannokinase; Fructokinase; Glucokinase
[BLASTED, MAPPED, ANNOTATED]	BgtA-21064	sodium calcium exchanger	876	20	0	81.1	4	P:GO:0055085; C:GO:0016021; P:GO:0006402; C:GO:0030014	P:transmembrane transport; C:integral component of membrane; P:mRNA catabolic process; C:CCR4-NOT complex
[BLASTED]	Bgt-536	methionine-R-oxide reductase	198	1	1.34E-39	100
[BLASTED, MAPPED, ANNOTATED]	Bgt-683	caspase domain-containing	1215	20	0	88.9	5	P:GO:0006508; P:GO:0006915; P:GO:0043065; F:GO:0004197; C:GO:0005829	P:proteolysis; P:apoptotic process; P:positive regulation of apoptotic process; F:cysteine-type endopeptidase activity; C:cytosol	EC:3.4.22	Acting on peptide bonds (peptidases)
[BLASTED, MAPPED, ANNOTATED]	Bgt-3654	37s ribosomal rsm22	627	20	2.60E-148	69.9	5	C:GO:0005623; F:GO:0015035; P:GO:0006662; P:GO:0045454; P:GO:0055114	C:cell; F:protein disulfide oxidoreductase activity; P:glycerol ether metabolic process; P:cell redox homeostasis; P:oxidation-reduction process
[BLASTED, MAPPED, ANNOTATED]	Bgt-364	Subunit of a replication-pausing checkpoint complex	3513	20	0	76.55	7	C:GO:0005634; P:GO:0045005; C:GO:0043232; P:GO:0044763; C:GO:0044446; P:GO:0044710; P:GO:2000104	C:nucleus; P:DNA-dependent DNA replication maintenance of fidelity; C:intracellular non-membrane-bounded organelle; P:single-organism cellular process; C:intracellular organelle part; P:single-organism metabolic process; P:negative regulation of DNA-dependent DNA replication
[BLASTED, MAPPED, ANNOTATED]	Bgt-2985-2	cytosolic regulator pianissimo	1500	20	0	86.6	13	C:GO:0032153; F:GO:0008047; P:GO:0031929; P:GO:0042325; C:GO:0005634; C:GO:0031932; P:GO:0032956; P:GO:0043085; C:GO:0005829; P:GO:0030010; P:GO:0030950; P:GO:0031532; P:GO:0051897	C:cell division site; F:enzyme activator activity; P:TOR signaling; P:regulation of phosphorylation; C:nucleus; C:TORC2 complex; P:regulation of actin cytoskeleton organization; P:positive regulation of catalytic activity; C:cytosol; P:establishment of cell polarity; P:establishment or maintenance of actin cytoskeleton polarity; P:actin cytoskeleton reorganization; P:positive regulation of protei…
[BLASTED, MAPPED]	Bgt-5199-2	hypothetical protein BGT96224_5199B	807	3	0	83	5	C:GO:0005634; F:GO:0008270; P:GO:0006355; F:GO:0000981; P:GO:0006357	C:nucleus; F:zinc ion binding; P:regulation of transcription, DNA-templated; F:RNA polymerase II transcription factor activity, sequence-specific DNA binding; P:regulation of transcription from RNA polymerase II promoter
[BLASTED, MAPPED, ANNOTATED]	Bgt-163	ATP-dependent RNA helicase dbp10	2703	20	0	82.9	6	F:GO:0005524; F:GO:0003723; P:GO:0010501; P:GO:0006364; C:GO:0005730; F:GO:0004004	F:ATP binding; F:RNA binding; P:RNA secondary structure unwinding; P:rRNA processing; C:nucleolus; F:ATP-dependent RNA helicase activity
[BLASTED, MAPPED, ANNOTATED]	Bgt-711	Fmk1, partial	309	20	5.78E-70	98.5	4	F:GO:0005524; P:GO:0000165; F:GO:0004707; C:GO:0005622	F:ATP binding; P:MAPK cascade; F:MAP kinase activity; C:intracellular	EC:2.7.11.24	Mitogen-activated protein kinase
[BLASTED, MAPPED, ANNOTATED]	Bgt-4117	Transcription factor IIA, alpha beta subunit, partial	1308	20	0	71.25	4	F:GO:0003713; C:GO:0005672; P:GO:1903506; P:GO:0006367	F:transcription coactivator activity; C:transcription factor TFIIA complex; P:regulation of nucleic acid-templated transcription; P:transcription initiation from RNA polymerase II promoter
[BLASTED, MAPPED, ANNOTATED]	Bgt-3143	glycylpeptide n-tetradecanoyltransferase	174	20	1.10E-33	77.55	5	F:GO:0016614; F:GO:0050660; P:GO:0055114; F:GO:0016740; F:GO:0016787	F:oxidoreductase activity, acting on CH-OH group of donors; F:flavin adenine dinucleotide binding; P:oxidation-reduction process; F:transferase activity; F:hydrolase activity
[BLASTED]	Bgt-5076	chromatin assembly factor 1 subunit B	2109	20	0	74.7
[BLASTED, MAPPED]	Bgt-4962	transcription factor iiic	2094	20	0	57	4	F:GO:0003677; C:GO:0005634; P:GO:0006355; F:GO:0003674	F:DNA binding; C:nucleus; P:regulation of transcription, DNA-templated; F:molecular_function
[BLASTED, MAPPED]	Bgt-220	centrin-binding Sfi1	3171	20	0	52.6	9	F:GO:0000166; P:GO:0006428; P:GO:0006418; F:GO:0005524; F:GO:0004812; F:GO:0004822; C:GO:0005737; P:GO:0006450; F:GO:0002161	F:nucleotide binding; P:isoleucyl-tRNA aminoacylation; P:tRNA aminoacylation for protein translation; F:ATP binding; F:aminoacyl-tRNA ligase activity; F:isoleucine-tRNA ligase activity; C:cytoplasm; P:regulation of translational fidelity; F:aminoacyl-tRNA editing activity
[BLASTED, MAPPED, ANNOTATED]	Bgt-1905	cysteine synthase a	1269	20	0	79.4	4	F:GO:0030170; C:GO:0005739; C:GO:0016021; P:GO:0006535	F:pyridoxal phosphate binding; C:mitochondrion; C:integral component of membrane; P:cysteine biosynthetic process from serine
[BLASTED]	BgtAc-31323	serine threonine- kinase Sgk2	528	6	3.71E-126	57.67
[BLASTED, MAPPED, ANNOTATED]	BgtA-20375	glycosyltransferase family 34	1392	20	0	80.85	8	P:GO:0008033; P:GO:0097502; C:GO:0005739; F:GO:0000009; P:GO:0006487; C:GO:0000136; F:GO:0009019; P:GO:0032259	P:tRNA processing; P:mannosylation; C:mitochondrion; F:alpha-1,6-mannosyltransferase activity; P:protein N-linked glycosylation; C:alpha-1,6-mannosyltransferase complex; F:tRNA (guanine-N1-)-methyltransferase activity; P:methylation	EC:2.1.1; EC:2.4.1	Transferring one-carbon groups; Glycosyltransferases
[BLASTED, MAPPED, ANNOTATED]	BgtA-20098	UDP-Glycosyltransferase glycogen phosphorylase	1185	20	0	69.35	2	F:GO:0016491; P:GO:0055114	F:oxidoreductase activity; P:oxidation-reduction process
[NO-BLAST]	Bgt-20986	---NA---	189
[BLASTED]	BgtE-5629	effector	921	20	0	52.15
[BLASTED, MAPPED, ANNOTATED]	Bgt-4316	AP-1 complex subunit beta-1	1902	20	0	90.75	8	C:GO:0005768; C:GO:0030121; P:GO:0016197; F:GO:0008565; F:GO:0030276; P:GO:0006886; P:GO:0070317; P:GO:0006896	C:endosome; C:AP-1 adaptor complex; P:endosomal transport; F:protein transporter activity; F:clathrin binding; P:intracellular protein transport; P:negative regulation of G0 to G1 transition; P:Golgi to vacuole transport
[BLASTED, MAPPED, ANNOTATED]	Bgt-3317	Queuine tRNA-ribosyltransferase	1236	20	0	87.2	5	P:GO:1990397; C:GO:0005634; C:GO:0005829; P:GO:0006400; F:GO:0008479	P:queuosine salvage; C:nucleus; C:cytosol; P:tRNA modification; F:queuine tRNA-ribosyltransferase activity	EC:2.4.2.29	tRNA-guanine(34) transglycosylase
[BLASTED, MAPPED, ANNOTATED]	Bgt-765	saccharopine dehydrogenase	1100	20	0	83.35	6	F:GO:0000287; F:GO:0004754; F:GO:0008193; P:GO:0055114; P:GO:0006400; P:GO:0019878	F:magnesium ion binding; F:saccharopine dehydrogenase (NAD+, L-lysine-forming) activity; F:tRNA guanylyltransferase activity; P:oxidation-reduction process; P:tRNA modification; P:lysine biosynthetic process via aminoadipic acid	EC:1.5.1.7; EC:2.7.7	Saccharopine dehydrogenase (NAD(+), L-lysine-forming); Transferring phosphorus-containing groups
[BLASTED, MAPPED, ANNOTATED]	Bgt-3972	cell cycle control	2022	20	0	78.15	2	F:GO:0003824; P:GO:0008152	F:catalytic activity; P:metabolic process
[BLASTED]	Bgt-4402	CELP0028 Effector like	804	20	1.78E-115	69.35
[NO-BLAST]	Bgt-20954-4	---NA---	160
[BLASTED, MAPPED, ANNOTATED]	Bgt-230-2	topoisomerase family	825	20	0	76.15	4	C:GO:0044428; F:GO:0016779; P:GO:0016072; F:GO:0016853	C:nuclear part; F:nucleotidyltransferase activity; P:rRNA metabolic process; F:isomerase activity
[BLASTED]	BgtE-5539	secreted effector	432	3	4.17E-88	79
[BLASTED, MAPPED, ANNOTATED]	Bgt-116	casein kinase II subunit alpha	1011	20	0	94.85	14	P:GO:0061246; F:GO:0004674; P:GO:0006468; P:GO:0006974; P:GO:0007535; P:GO:0006359; P:GO:0006356; P:GO:0001300; F:GO:0005524; C:GO:0005956; C:GO:0031932; C:GO:0005829; C:GO:0034456; C:GO:0031931	P:establishment or maintenance of bipolar cell polarity regulating cell shape; F:protein serine/threonine kinase activity; P:protein phosphorylation; P:cellular response to DNA damage stimulus; P:donor selection; P:regulation of transcription from RNA polymerase III promoter; P:regulation of transcription from RNA polymerase I promoter; P:chronological cell aging; F:ATP binding; C:protein kinase …	EC:2.7.11	Transferring phosphorus-containing groups
[BLASTED, MAPPED, ANNOTATED]	Bgt-1788	mediator complex subunit 7	756	20	3.87E-169	67.6	4	C:GO:0016592; F:GO:0016740; F:GO:0001104; P:GO:0006357	C:mediator complex; F:transferase activity; F:RNA polymerase II transcription cofactor activity; P:regulation of transcription from RNA polymerase II promoter
[BLASTED, MAPPED, ANNOTATED]	Bgt-2722	ubiquinol-cytochrome-c reductase complex core 2, mitochondrial precursor	1377	20	0	75.2	9	F:GO:0044769; F:GO:0008270; F:GO:0015078; F:GO:0019829; C:GO:0098800; P:GO:0046034; P:GO:1902600; P:GO:0016485; F:GO:0004222	F:ATPase activity, coupled to transmembrane movement of ions, rotational mechanism; F:zinc ion binding; F:hydrogen ion transmembrane transporter activity; F:cation-transporting ATPase activity; C:inner mitochondrial membrane protein complex; P:ATP metabolic process; P:hydrogen ion transmembrane transport; P:protein processing; F:metalloendopeptidase activity	EC:3.4.24	Acting on peptide bonds (peptidases)
[BLASTED, MAPPED, ANNOTATED]	BgtA-20249	bacterial transferase hexapeptide	2457	20	0	69.05	6	C:GO:0005634; F:GO:0008270; F:GO:0016407; P:GO:0008152; F:GO:0000981; P:GO:0006357	C:nucleus; F:zinc ion binding; F:acetyltransferase activity; P:metabolic process; F:RNA polymerase II transcription factor activity, sequence-specific DNA binding; P:regulation of transcription from RNA polymerase II promoter	EC:2.3.1	Acyltransferases
[BLASTED, MAPPED, ANNOTATED]	Bgt-1308	N2N2-dimethylguanosine tRNA methyl transferase	705	20	1.39E-142	79.85	2	P:GO:0008152; F:GO:0016740	P:metabolic process; F:transferase activity
[BLASTED, MAPPED, ANNOTATED]	Bgt-1667	hypothetical protein BGT96224_1667	507	20	7.99E-120	63.25	8	P:GO:0007040; P:GO:0071230; P:GO:0032439; C:GO:0071986; P:GO:0043410; P:GO:0032008; P:GO:0042632; P:GO:0001919	P:lysosome organization; P:cellular response to amino acid stimulus; P:endosome localization; C:Ragulator complex; P:positive regulation of MAPK cascade; P:positive regulation of TOR signaling; P:cholesterol homeostasis; P:regulation of receptor recycling
[BLASTED, MAPPED, ANNOTATED]	Bgt-2523	Uncharacterized THOC5 family	348	20	1.09E-71	80.2	3	P:GO:0006406; C:GO:0005634; C:GO:0005829	P:mRNA export from nucleus; C:nucleus; C:cytosol
[BLASTED, MAPPED]	Bgt-5142	guanine nucleotide exchange factor	1875	20	0	59.75	4	F:GO:0003824; P:GO:0008152; C:GO:0016020; C:GO:0016021	F:catalytic activity; P:metabolic process; C:membrane; C:integral component of membrane
[BLASTED, MAPPED, ANNOTATED]	Bgt-3827-2	importin-beta domain-containing	2640	20	0	73.25	4	C:GO:0005635; C:GO:0005829; F:GO:0008565; P:GO:0042991	C:nuclear envelope; C:cytosol; F:protein transporter activity; P:transcription factor import into nucleus
[BLASTED]	Bgt-2741	zinc finger DHHC domain containing	2604	20	0	73.45
[BLASTED, MAPPED, ANNOTATED]	Bgt-827	phosphopantetheinyl transferase	1104	20	0	66.45	4	F:GO:0016740; P:GO:0044238; P:GO:0044237; P:GO:0071704	F:transferase activity; P:primary metabolic process; P:cellular metabolic process; P:organic substance metabolic process
[BLASTED, MAPPED, ANNOTATED]	Bgt-3625	proteasome component PRE2	849	20	0	93.65	6	C:GO:0005635; C:GO:0005839; C:GO:0005829; P:GO:0045842; F:GO:0004298; P:GO:0051603	C:nuclear envelope; C:proteasome core complex; C:cytosol; P:positive regulation of mitotic metaphase/anaphase transition; F:threonine-type endopeptidase activity; P:proteolysis involved in cellular protein catabolic process	EC:3.4.25	Acting on peptide bonds (peptidases)
[BLASTED, MAPPED, ANNOTATED]	Bgt-4479	activator 1 41 kDa subunit	1176	20	0	82	13	C:GO:0031390; C:GO:0031391; P:GO:0007062; P:GO:0070914; P:GO:0006272; C:GO:0043596; C:GO:0005663; F:GO:0005524; F:GO:0003689; C:GO:0000790; C:GO:0005829; C:GO:0031389; P:GO:0033314	C:Ctf18 RFC-like complex; C:Elg1 RFC-like complex; P:sister chromatid cohesion; P:UV-damage excision repair; P:leading strand elongation; C:nuclear replication fork; C:DNA replication factor C complex; F:ATP binding; F:DNA clamp loader activity; C:nuclear chromatin; C:cytosol; C:Rad17 RFC-like complex; P:mitotic DNA replication checkpoint
[BLASTED, MAPPED, ANNOTATED]	BgtA-20941	signal sequence receptor alpha subunit	2031	20	0	76.55	3	C:GO:0005789; P:GO:0045047; F:GO:0005488	C:endoplasmic reticulum membrane; P:protein targeting to ER; F:binding
[BLASTED, MAPPED, ANNOTATED]	Bgt-1415	NADPH-cytochrome P450 reductase	1821	20	0	84.55	10	C:GO:0005789; F:GO:0003676; F:GO:0010181; F:GO:0005506; F:GO:0009055; C:GO:0005739; F:GO:0003958; C:GO:0016021; P:GO:0006696; P:GO:0055114	C:endoplasmic reticulum membrane; F:nucleic acid binding; F:FMN binding; F:iron ion binding; F:electron carrier activity; C:mitochondrion; F:NADPH-hemoprotein reductase activity; C:integral component of membrane; P:ergosterol biosynthetic process; P:oxidation-reduction process	EC:1.6.2.4	NADPH--hemoprotein reductase
[BLASTED]	Bgt-1100-2	hypothetical protein BGT96224_1100B	210	2	1.02E-41	89
[BLASTED]	Bgt-3199	hypothetical protein BGT96224_3199	1500	20	0	62.7
[BLASTED]	Bgt-4683	ase inhibitor propeptide	294	4	8.53E-65	77.5
[BLASTED]	BgtAc-30997	hypothetical protein BGT96224_Ac30997	1023	1	0	100
[BLASTED]	BgtAc-30814	serine threonine- kinase Sgk2	450	7	1.64E-94	67
[BLASTED, MAPPED, ANNOTATED]	Bgt-4551	hypothetical protein BGHDH14_bgh05099	324	20	1.56E-62	71.8	1	C:GO:0016020	C:membrane
[BLASTED, MAPPED]	Bgt-5334	kinetochore fta7	1767	20	0	62.15	2	F:GO:0003677; P:GO:0051321	F:DNA binding; P:meiotic cell cycle
[BLASTED, MAPPED, ANNOTATED]	Bgt-3662	hypothetical protein BGT96224_3662	540	3	5.53E-93	82.33	1	C:GO:0016021	C:integral component of membrane
[BLASTED, MAPPED, ANNOTATED]	Bgt-2442	rhomboid 2	1821	20	0	81.85	4	P:GO:0006508; F:GO:0004252; P:GO:0016255; C:GO:0042765	P:proteolysis; F:serine-type endopeptidase activity; P:attachment of GPI anchor to protein; C:GPI-anchor transamidase complex	EC:3.4.21	Acting on peptide bonds (peptidases)
[BLASTED]	BgtAcSP-31373	hypothetical protein BGT96224_AcSP31373	357	1	2.07E-80	100
[BLASTED, MAPPED, ANNOTATED]	Bgt-1190	fatty acid transporter	1731	20	0	70.7	2	F:GO:0003824; P:GO:0008152	F:catalytic activity; P:metabolic process
[NO-BLAST]	Bgt-20850	---NA---	171
[BLASTED, MAPPED, ANNOTATED]	Bgt-5261	14.03.2003	891	20	0	61.35	1	F:GO:0019904	F:protein domain specific binding
[BLASTED, MAPPED, ANNOTATED]	Bgt-4119	hypothetical protein BGT96224_4119	1131	20	0	65.45	2	C:GO:0016021; C:GO:0044432	C:integral component of membrane; C:endoplasmic reticulum part
[BLASTED, MAPPED, ANNOTATED]	Bgt-2620	General amino-acid permease GAP1	1773	20	0	73.6	5	F:GO:0015179; P:GO:1902475; F:GO:0015297; C:GO:0016021; C:GO:0005773	F:L-amino acid transmembrane transporter activity; P:L-alpha-amino acid transmembrane transport; F:antiporter activity; C:integral component of membrane; C:vacuole
[BLASTED]	BgtAcSP-31200	secreted effector	1143	20	0	50.8
[BLASTED, MAPPED, ANNOTATED]	BgtASP-20572	cytochrome c oxidase assembly	261	20	1.73E-55	83	1	C:GO:0016021	C:integral component of membrane
[BLASTED, MAPPED, ANNOTATED]	Bgt-1958	vacuolar-sorting snf7	677	20	7.57E-118	91.55	2	P:GO:0007034; C:GO:0005622	P:vacuolar transport; C:intracellular
[BLASTED, MAPPED]	Bgt-2917	trna splicing endonuclease subunit	1567	20	0	56.9	2	P:GO:0090305; F:GO:0004519	P:nucleic acid phosphodiester bond hydrolysis; F:endonuclease activity
[BLASTED]	BgtA-20439	hypothetical protein BGT96224_A20439	498	2	9.37E-120	87
[BLASTED]	BgtAc-31159	hypothetical protein BGT96224_Ac31159	855	2	1.93E-180	84
[NO-BLAST]	Bgt-20201	---NA---	307
[BLASTED]	Bgt-1082	hypothetical protein BGT96224_1082	288	2	6.50E-47	94.5
[BLASTED, MAPPED, ANNOTATED]	Bgt-4908	AUR kinase	1248	20	0	85.45	21	P:GO:0007094; P:GO:0090232; P:GO:1901673; C:GO:0000778; P:GO:0044774; F:GO:0004674; P:GO:1901925; F:GO:0005524; C:GO:0051233; P:GO:0098783; P:GO:0045144; C:GO:0005828; P:GO:0000281; P:GO:0008608; P:GO:0045143; P:GO:0032465; P:GO:0034501; P:GO:2000775; C:GO:0032133; P:GO:0051228; P:GO:0034503	P:mitotic spindle assembly checkpoint; P:positive regulation of spindle checkpoint; P:regulation of mitotic spindle assembly; C:condensed nuclear chromosome kinetochore; P:mitotic DNA integrity checkpoint; F:protein serine/threonine kinase activity; P:negative regulation of protein import into nucleus during spindle assembly checkpoint; F:ATP binding; C:spindle midzone; P:correction of merotelic …	EC:2.7.11	Transferring phosphorus-containing groups
[BLASTED, MAPPED, ANNOTATED]	Bgt-1729	Peptide-N4-(N-acetyl-beta-glucosaminyl)asparagine amidase A	1047	20	0	68.95	1	C:GO:0016020	C:membrane
[BLASTED, MAPPED]	Bgt-3104	hypothetical protein BGT96224_3104	711	20	1.71E-162	56.4	1	F:GO:0003676	F:nucleic acid binding
[NO-BLAST]	Bgt-20666	---NA---	239
[BLASTED, MAPPED, ANNOTATED]	Bgt-1316	glycosyl hydrolase	2598	20	0	71.9	3	P:GO:0005975; F:GO:0030246; F:GO:0016787	P:carbohydrate metabolic process; F:carbohydrate binding; F:hydrolase activity
[BLASTED, MAPPED, ANNOTATED]	Bgt-3071	dead deah box helicase	2199	20	0	77	5	F:GO:0003676; F:GO:0005524; F:GO:0003887; P:GO:0071897; F:GO:0004386	F:nucleic acid binding; F:ATP binding; F:DNA-directed DNA polymerase activity; P:DNA biosynthetic process; F:helicase activity	EC:2.7.7.7	DNA-directed DNA polymerase
[BLASTED, MAPPED, ANNOTATED]	Bgt-40	rRNA-processing FCF1	318	20	1.03E-68	96.65	3	C:GO:0032040; P:GO:0006364; C:GO:0005730	C:small-subunit processome; P:rRNA processing; C:nucleolus
[BLASTED, MAPPED]	Bgt-2922	monooxygenase fad-binding	1656	20	0	58.25	6	F:GO:0071949; F:GO:0016491; C:GO:0016020; C:GO:0016021; P:GO:0055114; F:GO:0004497	F:FAD binding; F:oxidoreductase activity; C:membrane; C:integral component of membrane; P:oxidation-reduction process; F:monooxygenase activity
[BLASTED, MAPPED, ANNOTATED]	Bgt-1030	aminotransferase class I and II	1272	20	0	84.2	9	C:GO:0005634; C:GO:0005777; F:GO:0030170; F:GO:0042802; F:GO:0080130; C:GO:0005739; C:GO:0005829; F:GO:0004069; P:GO:0006532	C:nucleus; C:peroxisome; F:pyridoxal phosphate binding; F:identical protein binding; F:L-phenylalanine:2-oxoglutarate aminotransferase activity; C:mitochondrion; C:cytosol; F:L-aspartate:2-oxoglutarate aminotransferase activity; P:aspartate biosynthetic process	EC:2.6.1.9; EC:2.6.1.57; EC:2.6.1.5; EC:2.6.1.1	Histidinol-phosphate transaminase; Aromatic-amino-acid transaminase; Tyrosine transaminase; Aspartate transaminase
[BLASTED, MAPPED, ANNOTATED]	Bgt-2762	Chromosome segregation in meiosis 3	912	20	0	62.05	3	P:GO:0022402; P:GO:1902589; P:GO:0006259	P:cell cycle process; P:single-organism organelle organization; P:DNA metabolic process
[BLASTED]	Bgt-3416	hypothetical protein BGT96224_3416	429	3	7.07E-75	84
[BLASTED]	BgtE-20084	secreted effector	645	20	1.60E-97	56.9
[BLASTED]	Bgt-2742	heat shock factor-binding	189	20	7.82E-34	88.7
[BLASTED]	BgtAc-30379	powdery mildew-specific	864	7	2.65E-178	61
[BLASTED]	BgtA-21485	serine threonine- kinase Sgk2	843	20	0	60.45
[BLASTED, MAPPED, ANNOTATED]	Bgt-4415	FAD-linked sulfhydryl oxidase ALR	537	20	6.71E-111	73.25	2	P:GO:0044763; F:GO:0016972	P:single-organism cellular process; F:thiol oxidase activity	EC:1.8.3.2	Thiol oxidase
[BLASTED, MAPPED, ANNOTATED]	Bgt-3236	60S ribosomal L38	249	20	1.57E-50	89.8	5	F:GO:0003723; F:GO:0003735; P:GO:0002181; P:GO:0022618; C:GO:0022625	F:RNA binding; F:structural constituent of ribosome; P:cytoplasmic translation; P:ribonucleoprotein complex assembly; C:cytosolic large ribosomal subunit
[BLASTED, MAPPED, ANNOTATED]	Bgt-2915	MFS general substrate transporter	1116	20	0	82.35	5	C:GO:0031526; P:GO:0055085; F:GO:0008493; C:GO:0016021; P:GO:0015904	C:brush border membrane; P:transmembrane transport; F:tetracycline transporter activity; C:integral component of membrane; P:tetracycline transport
[BLASTED, MAPPED, ANNOTATED]	BgtA-20186	actin monomer binding	937	20	0	71.85	3	F:GO:0003779; P:GO:0030837; C:GO:0005622	F:actin binding; P:negative regulation of actin filament polymerization; C:intracellular
[BLASTED, MAPPED, ANNOTATED]	Bgt-5105	G-patch domain , RNA-binding	342	3	2.22E-43	89.67	2	F:GO:0097159; F:GO:1901363	F:organic cyclic compound binding; F:heterocyclic compound binding
[BLASTED]	BgtE-20018	candidate secreted effector	348	8	3.08E-27	59.75
[BLASTED]	Bgt-1948-2	hypothetical protein BGT96224_1948B	333	1	3.16E-10	100
[BLASTED, MAPPED, ANNOTATED]	BgtA-20420	glycosyl hydrolase family 18	1188	20	0	79.85	6	F:GO:0004568; P:GO:0005975; F:GO:0008061; P:GO:0006032; C:GO:0016021; C:GO:0005576	F:chitinase activity; P:carbohydrate metabolic process; F:chitin binding; P:chitin catabolic process; C:integral component of membrane; C:extracellular region	EC:3.2.1.14	Chitinase
[BLASTED, MAPPED, ANNOTATED]	Bgt-745	Cystathionine gamma-lyase	1173	20	0	90.65	8	F:GO:0030170; F:GO:0042802; F:GO:0044540; F:GO:0080146; P:GO:0019343; P:GO:0019346; F:GO:0016740; F:GO:0004123	F:pyridoxal phosphate binding; F:identical protein binding; F:L-cystine L-cysteine-lyase (deaminating); F:L-cysteine desulfhydrase activity; P:cysteine biosynthetic process via cystathionine; P:transsulfuration; F:transferase activity; F:cystathionine gamma-lyase activity	EC:4.4.1.1	Cystathionine gamma-lyase
[BLASTED, MAPPED, ANNOTATED]	Bgt-5471	nucleoporin sonb	1974	20	0	60.05	6	P:GO:0006913; P:GO:1902582; P:GO:0033036; P:GO:0009987; C:GO:0005643; P:GO:0071702	P:nucleocytoplasmic transport; P:single-organism intracellular transport; P:macromolecule localization; P:cellular process; C:nuclear pore; P:organic substance transport
[BLASTED]	BgtA-21045	candidate secreted effector	696	20	8.64E-175	51
[BLASTED, MAPPED, ANNOTATED]	Bgt-1545	kinetochore spc24	591	20	4.91E-123	81.4	6	C:GO:0031262; C:GO:0031617; P:GO:0000070; C:GO:0000778; C:GO:0005829; C:GO:0044732	C:Ndc80 complex; C:NMS complex; P:mitotic sister chromatid segregation; C:condensed nuclear chromosome kinetochore; C:cytosol; C:mitotic spindle pole body
[BLASTED, MAPPED, ANNOTATED]	Bgt-1275	Adenylate kinase	824	20	0	86.15	9	F:GO:0004017; F:GO:0005524; P:GO:0046939; C:GO:0005758; P:GO:0006172; P:GO:0046033; P:GO:0046034; C:GO:0005829; F:GO:0016787	F:adenylate kinase activity; F:ATP binding; P:nucleotide phosphorylation; C:mitochondrial intermembrane space; P:ADP biosynthetic process; P:AMP metabolic process; P:ATP metabolic process; C:cytosol; F:hydrolase activity	EC:2.7.4.3	Adenylate kinase
[BLASTED, MAPPED, ANNOTATED]	Bgt-1817	ran-interacting Mog1	573	20	3.32E-123	82.25	6	C:GO:0005634; P:GO:0007264; P:GO:0006606; C:GO:0005829; F:GO:0008536; P:GO:0016973	C:nucleus; P:small GTPase mediated signal transduction; P:protein import into nucleus; C:cytosol; F:Ran GTPase binding; P:poly(A)+ mRNA export from nucleus
[BLASTED]	Bgt-4848	kelch domain-containing	2205	20	0	83.45
[BLASTED, MAPPED, ANNOTATED]	BgtA-21131	eburicol 14 alpha demethylase	1590	20	0	94.9	9	F:GO:0005506; F:GO:0070330; C:GO:0016021; F:GO:0008168; P:GO:0055114; F:GO:0008398; P:GO:0070988; F:GO:0020037; P:GO:0032259	F:iron ion binding; F:aromatase activity; C:integral component of membrane; F:methyltransferase activity; P:oxidation-reduction process; F:sterol 14-demethylase activity; P:demethylation; F:heme binding; P:methylation	EC:1.14.13.70; EC:1.14.14.1	Sterol 14-alpha-demethylase; Unspecific monooxygenase
[BLASTED]	Bgt-20018-3	hypothetical protein BGHDH14_bgh05150	186	2	2.35E-10	83
[BLASTED, MAPPED]	Bgt-5143	clumping factor b	3219	20	0	56.5	2	F:GO:0003899; P:GO:0006351	F:DNA-directed 5'-3' RNA polymerase activity; P:transcription, DNA-templated
[BLASTED]	Bgt-4381	hypothetical protein BGT96224_4381	1074	20	0	78.7
[BLASTED, MAPPED, ANNOTATED]	Bgt-3177	exocyst complex component sec6	2259	20	0	86.3	4	F:GO:0000149; P:GO:0006887; C:GO:0000145; P:GO:0051601	F:SNARE binding; P:exocytosis; C:exocyst; P:exocyst localization
[BLASTED, MAPPED, ANNOTATED]	Bgt-2453	hypothetical protein BGT96224_2453	165	2	1.39E-19	96	4	C:GO:0005634; F:GO:0008270; F:GO:0000981; P:GO:0006357	C:nucleus; F:zinc ion binding; F:RNA polymerase II transcription factor activity, sequence-specific DNA binding; P:regulation of transcription from RNA polymerase II promoter
[BLASTED, MAPPED, ANNOTATED]	Bgt-592	ribosome associated chaperone Zuotin	330	20	1.07E-59	74.4	2	C:GO:0043229; C:GO:0044444	C:intracellular organelle; C:cytoplasmic part
[BLASTED, MAPPED, ANNOTATED]	Bgt-2994	NAD dependent epimerase dehydratase family	708	20	4.89E-153	70.85	5	F:GO:0051287; C:GO:0043231; P:GO:0055114; C:GO:0044444; F:GO:0016620	F:NAD binding; C:intracellular membrane-bounded organelle; P:oxidation-reduction process; C:cytoplasmic part; F:oxidoreductase activity, acting on the aldehyde or oxo group of donors, NAD or NADP as acceptor
[BLASTED]	Bgt-4377	hypothetical protein BGT96224_4377	1353	9	0	54.11
[BLASTED]	Bgt-121	hypothetical protein BGT96224_121	2910	20	0	60.1
[BLASTED, MAPPED, ANNOTATED]	Bgt-2215	yos1	228	20	2.22E-33	87.85	2	C:GO:0016021; C:GO:0005783	C:integral component of membrane; C:endoplasmic reticulum
[BLASTED, MAPPED, ANNOTATED]	Bgt-2018	60S ribosomal L30	333	20	1.15E-72	96.45	4	F:GO:0003723; F:GO:0003735; C:GO:0022625; P:GO:0006412	F:RNA binding; F:structural constituent of ribosome; C:cytosolic large ribosomal subunit; P:translation
[BLASTED]	BgtE-20104	CSEP0077 effector	324	1	9.53E-37	70
[BLASTED, MAPPED, ANNOTATED]	Bgt-3432	RNA binding domain	717	20	1.74E-136	78.6	9	F:GO:0000166; P:GO:0006406; F:GO:0000384; F:GO:0003723; C:GO:0071013; C:GO:0070274; C:GO:0071011; C:GO:0005686; P:GO:0000398	F:nucleotide binding; P:mRNA export from nucleus; F:first spliceosomal transesterification activity; F:RNA binding; C:catalytic step 2 spliceosome; C:RES complex; C:precatalytic spliceosome; C:U2 snRNP; P:mRNA splicing, via spliceosome
[BLASTED, MAPPED, ANNOTATED]	Bgt-4892	hypothetical protein BGT96224_4892	1056	20	0	68.05	1	C:GO:0016021	C:integral component of membrane
[BLASTED, MAPPED, ANNOTATED]	Bgt-2054	TPR domain-containing	2874	20	0	71.95	1	P:GO:0031505	P:fungal-type cell wall organization
[BLASTED, MAPPED]	Bgt-1638-3	cation chloride cotransporter	1134	20	0	63.85	6	P:GO:0006811; P:GO:0055085; C:GO:0016020; C:GO:0016021; P:GO:0006810; F:GO:0005215	P:ion transport; P:transmembrane transport; C:membrane; C:integral component of membrane; P:transport; F:transporter activity
[BLASTED, MAPPED, ANNOTATED]	Bgt-233	50S ribosomal subunit L15	903	20	0	76.45	4	F:GO:0003735; C:GO:0016020; C:GO:0005762; P:GO:0006412	F:structural constituent of ribosome; C:membrane; C:mitochondrial large ribosomal subunit; P:translation
[BLASTED, MAPPED, ANNOTATED]	Bgt-4283	seryl-tRNA synthetase	1422	20	0	90.9	8	F:GO:0005525; F:GO:0005524; C:GO:0005737; P:GO:0007264; C:GO:0016020; P:GO:0015031; F:GO:0004828; P:GO:0006434	F:GTP binding; F:ATP binding; C:cytoplasm; P:small GTPase mediated signal transduction; C:membrane; P:protein transport; F:serine-tRNA ligase activity; P:seryl-tRNA aminoacylation	EC:6.1.1.11	Serine--tRNA ligase
[BLASTED, MAPPED]	Bgt-2829	mediator of RNA polymerase II transcription subunit 18	759	20	7.87E-178	58.65	5	C:GO:0070847; C:GO:0016592; P:GO:0006369; F:GO:0001104; P:GO:0006357	C:core mediator complex; C:mediator complex; P:termination of RNA polymerase II transcription; F:RNA polymerase II transcription cofactor activity; P:regulation of transcription from RNA polymerase II promoter
[BLASTED, MAPPED, ANNOTATED]	Bgt-2961	hypothetical protein BGT96224_2961	350	20	1.56E-65	70.55	1	C:GO:0016020	C:membrane
[BLASTED, MAPPED, ANNOTATED]	Bgt-4037	nadh:ubiquinone oxidoreductase subunit	378	20	6.32E-76	74.9	1	C:GO:0016021	C:integral component of membrane
[BLASTED, MAPPED, ANNOTATED]	Bgt-452	ATP-dependent rRNA helicase spb4	1881	20	0	86.65	10	F:GO:0005524; F:GO:0003723; P:GO:0000470; P:GO:0010501; C:GO:0005730; C:GO:0030686; P:GO:0000027; P:GO:1902626; C:GO:0005654; F:GO:0004004	F:ATP binding; F:RNA binding; P:maturation of LSU-rRNA; P:RNA secondary structure unwinding; C:nucleolus; C:90S preribosome; P:ribosomal large subunit assembly; P:assembly of large subunit precursor of preribosome; C:nucleoplasm; F:ATP-dependent RNA helicase activity
[NO-BLAST]	Bgt-20714	---NA---	159
[BLASTED, MAPPED]	Bgt-1664	gat domain-containing	618	20	1.91E-149	73.8	2	P:GO:0006886; C:GO:0005622	P:intracellular protein transport; C:intracellular
[BLASTED, MAPPED, ANNOTATED]	Bgt-902	dephospho- kinase	795	20	0	76	8	F:GO:0005524; C:GO:0043231; F:GO:0004140; C:GO:0016021; P:GO:0015937; C:GO:0012505; C:GO:0044444; P:GO:0016310	F:ATP binding; C:intracellular membrane-bounded organelle; F:dephospho-CoA kinase activity; C:integral component of membrane; P:coenzyme A biosynthetic process; C:endomembrane system; C:cytoplasmic part; P:phosphorylation	EC:2.7.1.24	Dephospho-CoA kinase
[BLASTED, MAPPED, ANNOTATED]	Bgt-2815	nascent polypeptide-associated complex subunit beta	360	20	1.93E-72	93.65	7	P:GO:0006913; C:GO:0005737; P:GO:0006351; P:GO:0015031; F:GO:0017056; P:GO:0006355; C:GO:0005643	P:nucleocytoplasmic transport; C:cytoplasm; P:transcription, DNA-templated; P:protein transport; F:structural constituent of nuclear pore; P:regulation of transcription, DNA-templated; C:nuclear pore
[BLASTED, MAPPED, ANNOTATED]	Bgt-3818	WD repeat containing	1560	20	0	76.7	4	P:GO:0005975; F:GO:0016758; P:GO:0006694; P:GO:0006810	P:carbohydrate metabolic process; F:transferase activity, transferring hexosyl groups; P:steroid biosynthetic process; P:transport
[NO-BLAST]	Bgt-20481-3	---NA---	261
[NO-BLAST]	Bgt-20588	---NA---	177
[BLASTED, MAPPED, ANNOTATED]	Bgt-3854	DUF1682 domain proteiin	1308	20	0	75.2	3	F:GO:0005509; C:GO:0016021; C:GO:0005783	F:calcium ion binding; C:integral component of membrane; C:endoplasmic reticulum
[BLASTED, MAPPED]	Bgt-1780	transcription initiation factor IIF subunit alpha	1641	20	0	67.15	2	F:GO:0003743; P:GO:0006413	F:translation initiation factor activity; P:translational initiation
[BLASTED, MAPPED, ANNOTATED]	Bgt-636-2	DNA polymerase alpha catalytic subunit	303	20	1.08E-56	83.7	14	P:GO:0006270; P:GO:0090305; P:GO:0055085; P:GO:0006273; P:GO:0006272; P:GO:0006303; F:GO:0001882; F:GO:0000166; F:GO:0003677; F:GO:0008408; F:GO:0003887; C:GO:0005658; C:GO:0016021; P:GO:0071897	P:DNA replication initiation; P:nucleic acid phosphodiester bond hydrolysis; P:transmembrane transport; P:lagging strand elongation; P:leading strand elongation; P:double-strand break repair via nonhomologous end joining; F:nucleoside binding; F:nucleotide binding; F:DNA binding; F:3'-5' exonuclease activity; F:DNA-directed DNA polymerase activity; C:alpha DNA polymerase:primase complex; C:integr…	EC:2.7.7.7	DNA-directed DNA polymerase
[BLASTED, MAPPED, ANNOTATED]	Bgt-2570	dnaJ heat shock family	1107	20	0	75.05	6	C:GO:0043229; P:GO:0044267; C:GO:0005829; F:GO:0051082; P:GO:0006457; P:GO:0044699	C:intracellular organelle; P:cellular protein metabolic process; C:cytosol; F:unfolded protein binding; P:protein folding; P:single-organism process
[BLASTED]	BgtE-5953	secreted effector	441	3	9.42E-90	78
[BLASTED, MAPPED, ANNOTATED]	Bgt-3693	eukaryotic peptide chain release factor GTP-binding subunit	2100	20	0	78.1	4	F:GO:0005525; P:GO:0006415; F:GO:0003747; F:GO:0003924	F:GTP binding; P:translational termination; F:translation release factor activity; F:GTPase activity
[BLASTED, MAPPED]	BgtAcSP-31411	secreted effector	1176	20	0	47.8	3	F:GO:0003723; P:GO:0090501; F:GO:0004540	F:RNA binding; P:RNA phosphodiester bond hydrolysis; F:ribonuclease activity
[BLASTED, MAPPED, ANNOTATED]	Bgt-2040	eukaryotic translation initiation factor 5A-2	480	20	6.78E-113	92.8	7	F:GO:0003743; P:GO:0045905; F:GO:0003746; F:GO:0043022; P:GO:0006452; P:GO:0006413; P:GO:0045901	F:translation initiation factor activity; P:positive regulation of translational termination; F:translation elongation factor activity; F:ribosome binding; P:translational frameshifting; P:translational initiation; P:positive regulation of translational elongation
[BLASTED]	Bgt-411	f-box domain	1281	20	0	68.4
[BLASTED, MAPPED, ANNOTATED]	Bgt-4987	Thymidylate synthase	969	20	0	86.25	5	F:GO:0004799; C:GO:0005634; C:GO:0005829; P:GO:0006231; P:GO:0032259	F:thymidylate synthase activity; C:nucleus; C:cytosol; P:dTMP biosynthetic process; P:methylation	EC:2.1.1.45	Thymidylate synthase
[NO-BLAST]	Bgt-20254	---NA---	213
[BLASTED, MAPPED, ANNOTATED]	Bgt-5311	ribosomal RNA large subunit methyltransferase J	975	20	0	74.45	3	P:GO:0001510; C:GO:0016020; F:GO:0008168	P:RNA methylation; C:membrane; F:methyltransferase activity
[BLASTED]	BgtE-20083	putative effector protein	168	1	2.92E-16	80
[BLASTED, MAPPED, ANNOTATED]	Bgt-4254	hob3	762	20	1.53E-171	96.75	6	C:GO:0031097; P:GO:0007264; C:GO:0051285; P:GO:1903475; P:GO:0007015; P:GO:0043547	C:medial cortex; P:small GTPase mediated signal transduction; C:cell cortex of cell tip; P:mitotic actomyosin contractile ring assembly; P:actin filament organization; P:positive regulation of GTPase activity
[NO-BLAST]	Bgt-20165	---NA---	186
[BLASTED, MAPPED, ANNOTATED]	Bgt-3267	P-loop containing nucleoside triphosphate hydrolase	3753	20	0	63.1	2	P:GO:0008152; F:GO:0004386	P:metabolic process; F:helicase activity
[BLASTED, MAPPED, ANNOTATED]	Bgt-4787	mrc1-like domain-containing	4011	20	0	56.15	7	C:GO:0005634; P:GO:0051276; C:GO:0005694; P:GO:0044763; P:GO:0048523; P:GO:0006259; C:GO:0044446	C:nucleus; P:chromosome organization; C:chromosome; P:single-organism cellular process; P:negative regulation of cellular process; P:DNA metabolic process; C:intracellular organelle part
[BLASTED]	Bgt-1785	hypothetical protein BGHDH14_bgh01341	631	20	1.52E-114	66.05
[BLASTED]	Bgt-1909	hypothetical protein BGT96224_1909	363	20	2.35E-85	72.65
[BLASTED, MAPPED, ANNOTATED]	Bgt-2406	RNA polymerase II transcription factor SIII subunit A	1242	20	0	64.75	3	C:GO:0005634; C:GO:0016021; P:GO:0006355	C:nucleus; C:integral component of membrane; P:regulation of transcription, DNA-templated
[BLASTED, MAPPED, ANNOTATED]	Bgt-4265	rna recognition domain-containing	4599	20	0	68.6	3	F:GO:0000166; F:GO:0008270; F:GO:0003723	F:nucleotide binding; F:zinc ion binding; F:RNA binding
[BLASTED, MAPPED, ANNOTATED]	Bgt-4958	scf e3 ubiquitin ligase complex f-box grra	1204	20	0	81.95	2	P:GO:0008152; F:GO:0016874	P:metabolic process; F:ligase activity
[BLASTED, MAPPED]	BgtA-21156	glutathione transferase omega-1	3612	20	0	63.25	2	P:GO:0008152; F:GO:0016740	P:metabolic process; F:transferase activity
[BLASTED]	Bgt-5060	nuclear pore complex subunit nup85	3126	20	0	67.5
[BLASTED, MAPPED, ANNOTATED]	Bgt-3407	aspartyl-tRNA synthetase	1677	20	0	87.15	6	C:GO:0005634; F:GO:0005524; F:GO:0003723; F:GO:0004815; C:GO:0005829; P:GO:0006422	C:nucleus; F:ATP binding; F:RNA binding; F:aspartate-tRNA ligase activity; C:cytosol; P:aspartyl-tRNA aminoacylation	EC:6.1.1.12	Aspartate--tRNA ligase
[NO-BLAST]	BgtE-20124	---NA---	186
[BLASTED, MAPPED, ANNOTATED]	Bgt-2744	DNA replication factor A subunit Ssb3	321	20	2.69E-70	80.85	5	C:GO:0005634; F:GO:0003677; P:GO:0006281; P:GO:0006260; P:GO:0006310	C:nucleus; F:DNA binding; P:DNA repair; P:DNA replication; P:DNA recombination
[BLASTED, MAPPED, ANNOTATED]	Bgt-145	40s ribosomal s1	723	20	5.85E-172	97.4	3	F:GO:0003735; C:GO:0022627; P:GO:0006412	F:structural constituent of ribosome; C:cytosolic small ribosomal subunit; P:translation
[BLASTED, MAPPED, ANNOTATED]	Bgt-1059	ribosome biogenesis Kri1	1935	20	0	72.3	1	C:GO:0043229	C:intracellular organelle
[BLASTED]	BgtE-5564	secreted effector	288	6	1.34E-61	74.5
[BLASTED, MAPPED, ANNOTATED]	Bgt-647	peptidase M16 inactive domain-containing	3081	20	0	84.8	6	F:GO:0008270; P:GO:0043171; C:GO:0005739; P:GO:0016485; F:GO:0004222; P:GO:0051603	F:zinc ion binding; P:peptide catabolic process; C:mitochondrion; P:protein processing; F:metalloendopeptidase activity; P:proteolysis involved in cellular protein catabolic process	EC:3.4.24	Acting on peptide bonds (peptidases)
[BLASTED, MAPPED, ANNOTATED]	Bgt-851	Cutinase	711	20	1.33E-151	71.75	3	P:GO:0008152; C:GO:0005576; F:GO:0050525	P:metabolic process; C:extracellular region; F:cutinase activity	EC:3.1.1.74	Cutinase
[BLASTED, MAPPED, ANNOTATED]	Bgt-2079	PH domain-containing	1221	20	0	74.4	1	C:GO:0044464	C:cell part
[BLASTED, MAPPED, ANNOTATED]	Bgt-942	iron-sulfur cluster assembly accessory	800	20	0	65.95	2	P:GO:0008152; F:GO:0051536	P:metabolic process; F:iron-sulfur cluster binding
[BLASTED, MAPPED]	Bgt-2425	hypothetical protein BGT96224_2425	577	7	2.16E-106	64.57	2	C:GO:0005730; C:GO:0005654	C:nucleolus; C:nucleoplasm
[BLASTED, MAPPED, ANNOTATED]	Bgt-4684	asparagine synthase	1800	20	0	67.5	2	P:GO:0006529; F:GO:0004066	P:asparagine biosynthetic process; F:asparagine synthase (glutamine-hydrolyzing) activity	EC:6.3.5.4	Asparagine synthase (glutamine-hydrolyzing)
[BLASTED]	BgtE-20013	CSEP0352 effector	309	2	5.50E-34	70.5
[BLASTED, MAPPED]	Bgt-254	Clavaminate synthase	1404	20	0	63.1	4	P:GO:0005975; F:GO:0016857; F:GO:0003824; P:GO:0008152	P:carbohydrate metabolic process; F:racemase and epimerase activity, acting on carbohydrates and derivatives; F:catalytic activity; P:metabolic process
[BLASTED, MAPPED, ANNOTATED]	Bgt-2504	amino acid transporter	1194	20	0	75.9	5	F:GO:0015179; P:GO:1902475; F:GO:0015297; C:GO:0016021; C:GO:0005773	F:L-amino acid transmembrane transporter activity; P:L-alpha-amino acid transmembrane transport; F:antiporter activity; C:integral component of membrane; C:vacuole
[BLASTED]	Bgt-1665	hypothetical protein BGT96224_1665	1050	20	0	73.85
[NO-BLAST]	Bgt-20996	---NA---	168
[BLASTED]	Bgt-20741	serine threonine- kinase Sgk2	303	20	3.33E-54	71.45
[BLASTED, MAPPED, ANNOTATED]	Bgt-4449	HECT-domain-containing	5562	20	0	80.7	7	C:GO:0005634; F:GO:0004842; C:GO:0005739; C:GO:0005829; F:GO:0016874; P:GO:0010994; P:GO:0042787	C:nucleus; F:ubiquitin-protein transferase activity; C:mitochondrion; C:cytosol; F:ligase activity; P:free ubiquitin chain polymerization; P:protein ubiquitination involved in ubiquitin-dependent protein catabolic process
[BLASTED, MAPPED]	Bgt-654	hypothetical protein BGT96224_654	3717	20	0	57.2	2	C:GO:0016020; C:GO:0016021	C:membrane; C:integral component of membrane
[BLASTED]	BgtAc-30747	effector	840	20	0	50.75
[BLASTED, MAPPED, ANNOTATED]	Bgt-5516	Replication factor C subunit 1	2670	20	0	80.95	9	C:GO:0031391; F:GO:0005524; F:GO:0003689; P:GO:1902969; C:GO:0000790; P:GO:0070914; P:GO:0006271; C:GO:0043596; C:GO:0005663	C:Elg1 RFC-like complex; F:ATP binding; F:DNA clamp loader activity; P:mitotic DNA replication; C:nuclear chromatin; P:UV-damage excision repair; P:DNA strand elongation involved in DNA replication; C:nuclear replication fork; C:DNA replication factor C complex
[BLASTED, MAPPED, ANNOTATED]	Bgt-1380	diphosphomevalonate decarboxylase	1191	20	0	82.45	7	C:GO:0005634; F:GO:0005524; P:GO:0019287; C:GO:0005829; F:GO:0004163; P:GO:0016310; F:GO:0016301	C:nucleus; F:ATP binding; P:isopentenyl diphosphate biosynthetic process, mevalonate pathway; C:cytosol; F:diphosphomevalonate decarboxylase activity; P:phosphorylation; F:kinase activity	EC:4.1.1.33	Diphosphomevalonate decarboxylase
[BLASTED, MAPPED, ANNOTATED]	BgtA-20869	6-phosphofructo-2-kinase 1	1929	20	0	82.25	5	F:GO:0005524; P:GO:0006003; P:GO:0006000; P:GO:0046835; F:GO:0003873	F:ATP binding; P:fructose 2,6-bisphosphate metabolic process; P:fructose metabolic process; P:carbohydrate phosphorylation; F:6-phosphofructo-2-kinase activity	EC:2.7.1.105	6-phosphofructo-2-kinase
[NO-BLAST]	Bgt-20970	---NA---	342
[BLASTED, MAPPED]	BgtA-20755	oligomeric golgi complex subunit 2	927	20	0	69.4	3	P:GO:0007030; C:GO:0016020; P:GO:0015031	P:Golgi organization; C:membrane; P:protein transport
[BLASTED]	BgtA-21063	hypothetical protein BGT96224_A21063	1302	20	0	48.65
[BLASTED, MAPPED, ANNOTATED]	Bgt-1913	cleavage and polyadenylation specificity factor subunit 5	306	20	9.12E-69	94.6	3	C:GO:0005849; F:GO:0003729; P:GO:0006378	C:mRNA cleavage factor complex; F:mRNA binding; P:mRNA polyadenylation
[BLASTED, MAPPED]	Bgt-3951	sucrase ferredoxin domain-containing	1302	20	0	61.7	2	C:GO:0016020; C:GO:0016021	C:membrane; C:integral component of membrane
[BLASTED, MAPPED, ANNOTATED]	Bgt-941	1-acyl-sn-glycerol-3-phosphate acyltransferase	912	20	0	80.15	5	C:GO:0005789; C:GO:0005811; F:GO:0003841; P:GO:0046474; C:GO:0016021	C:endoplasmic reticulum membrane; C:lipid particle; F:1-acylglycerol-3-phosphate O-acyltransferase activity; P:glycerophospholipid biosynthetic process; C:integral component of membrane	EC:2.3.1.51	1-acylglycerol-3-phosphate O-acyltransferase
[BLASTED, MAPPED, ANNOTATED]	BgtA-20060	60S ribosomal L22	375	20	1.79E-63	91.5	3	F:GO:0003735; C:GO:0005840; P:GO:0006412	F:structural constituent of ribosome; C:ribosome; P:translation
[BLASTED, MAPPED]	Bgt-2312	Acyl- dehydrogenase family member 11	360	20	2.06E-80	63.5	6	F:GO:0003995; F:GO:0016627; F:GO:0050660; F:GO:0016491; P:GO:0008152; P:GO:0055114	F:acyl-CoA dehydrogenase activity; F:oxidoreductase activity, acting on the CH-CH group of donors; F:flavin adenine dinucleotide binding; F:oxidoreductase activity; P:metabolic process; P:oxidation-reduction process
[BLASTED, MAPPED, ANNOTATED]	Bgt-2230	Cmc1 domain-containig	489	20	6.96E-78	78.75	1	C:GO:0005739	C:mitochondrion
[BLASTED, MAPPED, ANNOTATED]	BgtA-20201	phosphate metabolism 7	1269	20	0	77.7	1	C:GO:0016021	C:integral component of membrane
[BLASTED]	Bgt-1836	UBX domain ,	1419	20	0	60.1
[BLASTED, MAPPED, ANNOTATED]	Bgt-764	pyrroline-5-carboxylate reductase	891	20	0	72.25	4	F:GO:0004735; C:GO:0016020; P:GO:0055114; P:GO:0055129	F:pyrroline-5-carboxylate reductase activity; C:membrane; P:oxidation-reduction process; P:L-proline biosynthetic process	EC:1.5.1.2	Pyrroline-5-carboxylate reductase
[BLASTED]	Bgt-5481	hypothetical protein BGT96224_5481, partial	861	1	6.83E-159	100
[BLASTED, MAPPED, ANNOTATED]	Bgt-2417	c2h2 type zinc finger domain-containing	1786	20	0	66.85	7	F:GO:0046872; F:GO:0043565; P:GO:0071214; P:GO:0006875; P:GO:0019722; P:GO:0045944; C:GO:0044424	F:metal ion binding; F:sequence-specific DNA binding; P:cellular response to abiotic stimulus; P:cellular metal ion homeostasis; P:calcium-mediated signaling; P:positive regulation of transcription from RNA polymerase II promoter; C:intracellular part
[BLASTED, MAPPED]	Bgt-20470	hypothetical protein SS1G_12417	183	1	2.32E-12	73	3	P:GO:0090502; F:GO:0003676; F:GO:0004523	P:RNA phosphodiester bond hydrolysis, endonucleolytic; F:nucleic acid binding; F:RNA-DNA hybrid ribonuclease activity
[NO-BLAST]	Bgt-20665	---NA---	153
[BLASTED]	BgtA-20984	hypothetical protein BGT96224_A20984	1869	20	0	57.1
[BLASTED, MAPPED]	Bgt-2911	PSP1 domain-containing	2529	20	0	60.15	7	P:GO:0007264; F:GO:0005085; C:GO:0005829; F:GO:0009982; P:GO:0000455; P:GO:0043547; C:GO:0005622	P:small GTPase mediated signal transduction; F:guanyl-nucleotide exchange factor activity; C:cytosol; F:pseudouridine synthase activity; P:enzyme-directed rRNA pseudouridine synthesis; P:positive regulation of GTPase activity; C:intracellular
[BLASTED]	BgtE-20004	candidate secreted effector	333	4	6.13E-31	58.5
[BLASTED, MAPPED, ANNOTATED]	Bgt-1732	P-loop containing nucleoside triphosphate hydrolase	1458	20	0	82.15	4	F:GO:0005524; P:GO:0008152; C:GO:0016021; F:GO:0016787	F:ATP binding; P:metabolic process; C:integral component of membrane; F:hydrolase activity
[BLASTED]	Bgt-2643	pap2 superfamily	1530	20	0	68.65
[BLASTED, MAPPED, ANNOTATED]	Bgt-618	nmda receptor-regulated 1	2418	20	0	79.8	5	C:GO:0043229; C:GO:0031415; C:GO:0031416; P:GO:0017196; F:GO:0004596	C:intracellular organelle; C:NatA complex; C:NatB complex; P:N-terminal peptidyl-methionine acetylation; F:peptide alpha-N-acetyltransferase activity	EC:2.3.1.88	Peptide alpha-N-acetyltransferase
[BLASTED, MAPPED, ANNOTATED]	Bgt-1020	cell cycle inhibitor	2184	20	0	77.25	6	C:GO:0032153; C:GO:0035838; C:GO:0005829; P:GO:1904030; F:GO:0004860; P:GO:0010972	C:cell division site; C:growing cell tip; C:cytosol; P:negative regulation of cyclin-dependent protein kinase activity; F:protein kinase inhibitor activity; P:negative regulation of G2/M transition of mitotic cell cycle
[BLASTED]	Bgt-2738-2	UBA TS-N domain-containing	2100	20	0	62.5
[BLASTED]	Bgt-3413	NOL1 NOP2 sun family	1143	20	0	58.9
[truncated: 4,885 more rows]
