# Supplementary material for: Non-parent of Origin Expression of Numerous Effector Genes Indicates a Role of Gene Regulation in Host Adaption of the Hybrid Triticale Powdery Mildew Pathogen
Source: Front Plant Sci. 2018 Jan 30;9:49. doi: 10.3389/fpls.2018.00049 (PMC5797619; doi:10.3389/fpls.2018.00049)
Supplement: Supplementary file 7 [file DataSheet3.FASTA]

>Bgt-1032 Bgt_ctg-155_consensus 914379 915764 -
ATGCCCATCATGTCACTTAACACAAGGTTCGTCTGTTTAGGGTTGAGCAT
ACTCATAGCTCAGGCTGGGGCTGAAAGTCTTGTAAGTGATCTTAGCTTTG
GACAAACTAGGCTACCAGTAAATAGCCAGGAAATTCCAAACTTTCAACTC
ACCGGAACACCTAGTTCTCCAGAAATTCTCTCAAATAAAATAGTACTCAC
ACCTCCCACTCCTGGGAATGTACGTGGAGCGATATGGTCTCAAAAGACCA
TGTCTAAAAATTATTGGAAACTCGACGTTGAGCTTAGAGTAAGTGGGCCT
GAGCGGAGTGGAGGGAATACACAAATCTGGTATGTCAAGAATGGTTACGA
GAACGTTGGAACTGCTAGTCTGTACACTGTGGGAAAGTTTGATGGCTTAG
TGTTGATAATAGATAAGTATGCGGGATCGGCCGGCGTTGTTCGTGGATTT
CTAAATGATGGAACTACTGAATTCAAATCTCACCACAATGTAGACAGTCT
AGCATTTGGACACTGCGACTACCCTTACAGAAATCTCGGTCGAGCGTCTC
GAATAACCATTGCTCAATCTAGCTCAGGCTTCCGGGTCGAGGTAGATGGG
AATAATTGCTTCTCCTCTCCACATGTAACCCTTCCTGCGGGAAATAACTT
TGGTGTCTCGGCAGCAAGCGCAGAAAACCCCGATTCAGTCGAAGTATTTA
AACTATCTGTTTCGACTAATTCTGGACAAGATGAAAGTCCTAAGACCCAA
CAAGAAAACTTGGGGGCCGCAGGAAGCCAAGGAACTAAGGACTCGGGAGT
CGAAGCTGAACAGGCTGGTAAAATTACATCGAGCCCTCAATCCAACATAG
AACAATTTGCGGATGTTAATGCGAAGTTACAATTGATGATGATTCAAATG
AACCGAATAAATCAAGCAATTGCCACCCAACAGACTGATAATTCAGTAAA
GCAGGAAGAAATACTTTCTCGACTGCGTATTATAGAAAAAACAGTTGGTG
GCTTAAATGTAATCAACGAACATCTTGTCGAAGTCAAACGAGATCTTGAA
GATGTCAAACATGAAATCCATGAAGCATTAGACGACTATATTCACTCGTT
GAAATCACATACCGCGGAAAACCACGAAGAGCTAATGGCCACTCATCAGA
ATCTCCACAGCCGTGTTAACGGGCTCGGAAGTTTTACAAAGTTCGTTTTT
GTGATCGTTGGTAGTCAAGTCATACTAGTTCTAGCGTTTATCATGTACAA
GAAACACAAGACAAGGATACCAAAAAAATTCA
>Bgt-1066 Bgt_ctg-331_consensus 798808 800978 -
ATGTCGAACAACTTTATTGGCCTTATCATGATAGTGACACTTACGTCCCC
ATCCGGAGCTCAACTTAAAGGAGTAGTAAGTGGAATTGAGCCTGGTAGAA
GCTTGACACTGCGTGATGTTACTTGTCCTGCTACAGGAAAATACATATCT
GAGTACACAATTAAAGCCTCAGAGATACAAGAATTAGTTGAAGCTCAGTC
GGATAACCTTCAATCCTATGAAGAGAGAGAATCAAAGGCTTTTGATGACC
CAGCTATCCTCAGTGTGGGAAAACGACCCAACAACATTCCCAAAACGTCA
CCCCCGTTTAATGATTTAGGTTCTAAGATGCATGTTAGGTCAACCGAGAC
AGTGATAGAACGCAACCTTCAAGATACGTCTCCGACAGTAACATCAATTG
ACCACAAAAGAAGGTTCCCTATCCGGGAAAAAACTGATGAGAGCGAGGTA
ATTACGCAAGAGAGTCAAGAAGGTGAGAATATGCCATCACAGTCCTCAGG
GCCGGATATAAAAGCCAAGAAACGGGCAGAAAATCGTCTTTTGCGGCCAC
CTCGGGCCGGAGGACGAAAAGGGCGAAAGCAGGACGACGACCACAGCCAA
AACCCTACAGTTGATCCCTCTAAACCTATTTCAAGATCTAAAGGCTGGAG
GCAAACACCCCTACTTGAACCCACACCATCATTCCAGCCATACTCAACTC
TAAAGCAAAAAGGACGTCGCCGTGAAGACGAGGAGTGGGGAACAGATAAT
GCCACTGATGTACAGGAATTGGGTGATTTTGATTTCCAGGGTGGCCTCGC
AAAATTTGACAAAAGCTCGATTTTTAATCAATTTTTAGCTGAGGATGGCA
CAGCGGATGAAGATCGATTAGTTACACATAATCGCATCCCCAAGACCAAG
TCAGGAACTGCGGGTGGTAAGAATCTACATTATTCCGAGAATGTGCTCGG
AAACAATAAGTCGAACAATGTTACACCAAAGACAAAAACAGAATTGTGGA
TTAGAGAACACATAGATGTTAGTGAGGATCAAGAAATTGGGCAGAACGAA
CGAGCTATGTGCCGGGTTGAGAGAAAATTAAGCATTCCTAGACGTCGATT
AGAACTGAAGCCCTCCTCCGAGAAGGGCAGCACTAATCACACCATGCCGC
CTTCTCGAACCCTTTCTGCTGCTATGAACTCAACATTTTTTACTCTCCCA
TCAAATCGTCGTTGTGAACCAGTATCACCACTTCAAATGCTTAATTTAGA
AAACATCGCGGACAACGAGCTGGGACTCTCGGAAGATATGATGACCGAAA
ATGCAGGACGCGGTATCGCCGAGGTTGCATTTGCGGCTCTTGGTAACGCT
GATGAAAGGCCAATAAAAAGCAACAACTTCCTCAACTCTACTGTCATCAT
ACTTGCAGGAAATAATAAGAAAGGGTTTAGAGCAGTAGCAGCAGCTCGAC
ATATTTTGAACCACAAGTTTAATGTCGTATTGTGCGTTCTTGGCCCTGAT
CAGGAATCTGATTTCCTTGTAGGACTAAAACGCCAAATCAAAATATTCCG
ATGCTTTGGTGGCACTGTGTTAAACAAAGATGAGCTTTTTGAACATATAA
AGCTGCTAGAAGCACCGCCTGATCTTATTATAGATGGTCTGCTTGGACTT
ACTATCTCATTTGAAGAGCTACGTCTTAGTGATCAGTCTATAGTTTATGA
ACTCATTACATGGGCAAATAGAAGTAAAGCTTCTGTGCTGGCAATCGATG
TTCCAACCGGTATTGACCCAATGAATGGGGAAATTAGCATTGTCGATGGA
ACGCGGTTATATTTACACGCAAACTATGTTGTAGCTATGGGAGCTCCAAA
AAAAGGTTTACTCGAAGCTATGGCTATATGCCAAGATGACTTATTAGACA
AGGGACGAGGAAATAGCTCGGAATGGCAGCTATTTGTAGCCGATATTGGT
CTGGGTGCCGCAGCCTGGAAAATTGCAGGTACTAAAATCCGGAGAGGTAT
CGAATTTGATGGCAGATGGGTCCTAGAGATGCGGTATCAGAGGCAATCTG
AAAAATAA
>Bgt-118 Bgt_ctg-14_consensus 771987 775334 +
ATGAGCTCTATAAGATACTGTATCGTATGGGCTACGGGAATAATTACCAT
AGTCGCTTCTCAAAGCCTGCCATATAATCCGACATCTATTCTTCACGATC
CGATAAATAAAAATATCGCATACATTTTCCAGCACAATGCAGATTCTAGC
GCTCATCAATTGGACACTCTCGATTTGTCTTCAACACTATCCGCATCAAA
TATAACTTTCAGCGTCACATCCCCCGACCTTCCATTCACGAGCGGAAATA
ATGCTGCCTTTACACCTTTCATCTCCGACACTGGTGATATCACTGTTTAT
ACGGGATCCTGCCAGTCAACCAACTCTTCGGCGTTGTGGACTTTGACAAA
CCCCAACTTGGATTCCAAAAATCGCGGGAGATGGACTCAAAGTACAACTC
ATGCAGCAGCCGATATGATGTCAGCCTCCCTCCCTGGAGCTTACTATCTT
TCAAAAGCATTTTCTTTCTCCCCCTTAGTCGACAGCAATTCATCAGAGAC
CAATTTTTATTTGTTTGGTGGAATGTGCCCTAAATCTGGTAGCACTACTA
CAAACTGGCAAACATCAGCTCGATACTCAAATAGTATGCTGCGCTTATCA
CCTCAATCCGACATGAACTATACCCTCGAAGTCACCTCTAGCCGAAGCTC
TCCAGTCGCAGAAGCTGGCTTCTCTTTGACCGGTTTAACTCCAACATTTT
CAAATAATTCTAATGTTCGAATCCAGCAGAAAAATTTTATGGTAATTGGA
GGTCATACACCCACGGCATTTATAAGTATGAGCCAGGTAGCCATTTGGAG
TTTGCCTGAGGAAGCATGGAATTTCGTTAAAGTTGAAATGCCATCGACAG
CACAGCCCAGTTCCGAAATTGCCGTCGATGGTAGCACAAACACTATCGAT
AGTCGATCAGGCCACTCTGCTGTGCTAACTGAAGACGGAACCAAAGTAAT
CATATATGGAGGGTGGGTAGGGGATGTCAGCCAAGCTGCGGAACCACAAC
TCGCCATATTGCATTTAGGCACCGGCTACGGGGGATCGGGTCACTGGGAG
TGGTCAGTTCCGGCTGACCAGCCTTCAGGTGGTGGAATTTACGGCCATGG
AGCAACAATGCTACCTGGAAATGTGATGATGATACTTGGAGGCTACGACG
TCGGTCCTGTAAAAAGAGACGAGGAATCAGGGATTAAAGCAATGTTTTTT
AATGCCACAAGTCAAACTTGGTCTACTAACTACAGTAATCCTGAATACCT
ACCGAAGGAAGAATTCCACCAAAGCTCGCCCTCATCTTTGGGCGTAAGGA
TCGCTGTGGGCTTGAGCCTCGCGGCAGTAGCTGCGTCGGTCTTACTGTGT
GTGGGATATAAACGGCATCAGAAGCACAAAGACTCGAGAGACGGCAACAT
AAGAGATCTCAGTGCAATAGCCTCCAGTTCACACAGGGGTCCCGATCAAG
AGATGCGATCATCTAGTGATGTTTTCCCCTGGTCACACAGAAGTTCAAAT
CGAGATGCAGAGGATGAGTTTGACGAAAATCACTCCGATTCTAATCGCAC
ACGATACGAGCATTTTAATCCAGGAGTACATGGAAATGAAGATTCACCGT
ATATCCTTCCACCGCCTTCCAAGCAAATCACGCCCATCCCCTCATACTCA
AGGCTGCGTGGAAGTTACCAACCTGCCAATCACGAAGTAGGAAATCTGGG
AATTGGGCATGGAACTGCCGGTGCTATACATCCAATATATGAGGCCGATG
AAAACGATGAAGAAGACGAAAACGCGGGAGACTTAGGGCTCGTCGCGGGA
CAGCCCTTCACGTCTCGAGACCAACAAAATACTAAACGCCACTCAGATCC
TTTCAAAGACCCTCTAAACCAACGGGTCTCTAACAGTCGGCAGAGTATGA
CGCGCAGTGTTCAAACTCCGGACTCTGACACCGCGGCTCGGGAACAAGAA
ATTCAGGATTGGGTTTCTGAGTGGGCCGCAGCTGATGTAATAATGAGCTC
TCAAACAAGATCGCATTCCTCTATAGGCCAGGTATCTCCCACGCGACAGG
CGACTGTTGTAACGGCAAACAGTCCCGACTCAGTTGCTGGCGAAGAGGAT
GGAAGATCAATAAGTAATCTAAGCGAACAGACAGAGAAAAGCCTCGCGCA
ATCCAATGTCGTATCGGGTAGCATAAATTCACAACATTCTCGTGAAAATT
CTGTTCGAAGTTTTGGCGCGACAGTAACAAACCCTTTTGGGACGAGCCAC
AATCACTCCCTCACTAAACTTGGTAGCGGCATCACCCTATCACCCCCCAC
CTTGAATCGTTCGTTATCACCCCTACCGCCCGCACTTAGAGTCGCTCCTG
GAAGCTCACACAGTAGTCGTTCTGGAAAGAGCTTCCGATCAGCGCAAACA
TCGGTGTTACCTCCTACTAACGAAGATGAGCACTTACTTCCTCTCCCATC
TGAAAGACCTATGATTGGAAGCTTAGACACCACTGAAGACCAGTATCTTT
CATCCGGTAGCCCCTCCAAGCTGAAGGCTAATGGGCTGGGGAAGCGAAAT
ACCGGTTGGCTAGGCAGTCTGAGGAAAGTTTTTGTCGCAGCACCTGACCA
CGACTTGTTCAACCCAAATGGGAGTGATCCTAGGCTCCAAGGCACTGAGA
ACTACTCTACACCACCGCTTCCTGAATCTATACCTGGTAGGGATTCCCAT
CGGCCCGCCAGTTCTAGTGGAACATTGTGGCGACGAAAGCAGGGTCGCGG
AGATGGCGACGACTATCATCCCGACATGCCGGCGGCGGCTTCTGGCCGCT
CCTATATATCTAACGAAATTACTTCTAATCTCTTACACCAGGACGGAAAT
GAGGACGATGATGACGGCGATGATCAGAGTTCAGCTGAGAAGCGGCTTGT
CAAGGTTATGTTTAGTGTACCGAAGGAAAAGCTACGTATAGTCAATCAGG
ATGAGCAGGGGAGTAGCAAGGAAGACGATGACGACTCAAAATGGGATACC
ACCACAAGTCTGAGCGAACGAAGGCACAGCGTTCAGAATTTGACAATCGA
GGAAGAGCCTTTTAATGAGGAATCATTAGTGGTCGAACCGCCAAAGGACT
ACCGAGAGGAGGGCGTTGTCAGCAAAAACAAGGGCAAGGAAAAGGTTGGC
GGCTACAGTCGCCCTTTCGTCACCGTTTACCAGCCTCTTATAGAAGACTA
TGAGGATGGAGACCTCTCGATTGCAAGAGACGAAGATAAACCAACACGGA
TAGGCCGAGACCGTAGTCCCGTATCTTCCGGCTCCAAAGCGAGTAGTCGT
AAGAGTCGCGTTCTGGAGATTGTCGAACGTATGGAAGCCCTTTCGTGA
>Bgt-1209 Bgt_ctg-87_consensus 989300 990142 +
ATGAAGTTTACCCAAACCTTCCTTTCAGTTGGCCTTGTTGCAGGAATTTC
AGCAGTCGACATACAGCTTGTCGGGACCTGGGCCAGCAAGAGCGGCTCTA
CCCTAACTGGTCCCTCATTCTACAATCCGGTAAACGACGTCTTTATTGAA
CCCAGTCATACGGGAATCTCCTACTCGTTCACCGAAGATGGTTTCTACGA
AGAGGCGTATTATCGTGCTGTTTCCAATCCAACAAAACCATCCTGTCCGA
AAGCTATACTACAGTTTCAGCATGGAACCTTTACTCAGAACTCAGATGGC
TCCCTAAGTTTAACACCTTTTGCAGATGACGGACGTCAATTGCAATCTGA
CCCATGCGCGAACCGCCATTCTCTTTATACGCGCTACAACCAGTCCGAGA
CGATGCAGTTATCCATAGACTCTTACACCAAGATGAAACGTCTCGACCTG
TATCAATTTGATGGGACCCCAGTTGTACCACTATATTTAGCATATAGCCC
ACCACAGATGCTTCCTACGATTACAATGAACCCAGTGGCCAAGACTAATT
CCAAAAATCGAAAGCGGTCAATTGGATCCACAGGCCAGTGGGAAAGTATT
GACTTGCCATTAAATAAACACGCAACCCATATTAGACGTGAGATACGGCC
ATCACTAATTCATACCATTGATCCTAGTTTAATGTGGTGGGGTGGCATTG
CTATGACCATATTTGGGGGAGCTGCATATCTATTATAG
>Bgt-1215 Bgt_ctg-234_consensus 112531 113932 -
ATGCTGCCTATCGTTACACTCGTATTATTTTTGGTAATATTGATATCAGC
AGCCCCGAAGCAGGGAAATTTCTCATGGGGATCAGAAAGAGTACGTGGCC
TTAACATCGGTGGTTGGCTTGTCCTTGAACCCTGGATTACCCCCTCAATT
TTTGATAACCTCGATCAATCTCTCGGTATTAAAGACGAATTTACCCTCGG
CCAAAAATTAAAAAGCTCTACAGCTCATGAAATCCTGAAGCGTCATTGGG
ATAGCTGGGTAACATTTCAAGACTTTCAGAGAATTTCAGATGTAGGCTTT
AATACTGTTCGCATTCCTATCGGCTACTGGGCATACATGACATTAGAGGA
AGAGCCATATATTCAAGGAGCTGCTCCCTATCTCGATTCAGCAATTAACT
GGGCAAGGTTAACAGGTCTCAAAGTATGGATAGATCTGCACGGTGCCCCT
GGAAGTCAGAATGGCTTTGATAACAGCGGCCATTTTGTTTCCAAGCCGCT
GTGGCAATCTTCTAACAAAGTTAACGTCACTCTAAATATTCTTCATAATA
TTACAGTAAAATATACGCAGCCAGAGTATCAGGATGTTGTAGTTGGAATT
GAGCTTCTTAATGAGCCTCTTGGGCCAGAGTTGAGCCTTGATTCACTGAA
GAAATTTTACCGAGATGCTTTTAATGATATTCGCGCTGTTAGCCAAACTA
CAGTCATCTTGCATGATGCGTTCATGCAGCCAAAATTCTGGAATGGATTT
CTAAGCGTATCAGATAATGACTCGCATAGCGTCGTAATTGACCACCACGA
ATATCAAGTCTTTACAAATGAATTAGTAGCCCTACAGCCTCATCAGCATC
AACAACTTGCTTGTGATAATGCTGTTTCTTACTCTGAAGGTTCTGATAAG
TGGATAGTGGTGGGCGAATGGACTGCAGCAATGACGGATTGTGCTGTTTG
GCTTAATGGCTACCATGTTGGTTCTCGCTACGATGGGTCTTATCCTGGTT
CTTCGTACGTTGGTAGCTGTGAAGATAAAAAAGAGATCAAGAACTGGAAT
GAGACATATCGCCGGAACATGCGTAGTTACATCGAAGCCCAACTCTCCGC
TTTCGAGACTTATACTCAGGGCTGGATATTTTGGAACTTCAAAACTCAAG
GTGCTCACGAATGGGATGCGTTCGCACTCCTAGATGCAGGTATATTTCCA
CAGCCGTTAGAGGGGGTAAAATCTTCAACGGCGTGTCCAAAGTGA
>Bgt-1257 Bgt_ctg-10000_consensus 3254236 3255525 -
ATGCGTTTTTCCGACATTTCAGTGCCAGCTACTGTCTTCCTGATTCTCAA
TCAAGCCTATGCTCAAACTTCAACAGATTGCAACCCGTTGCAGAAAACTT
GTCCGCCAAACCCAGGTCTTGGAACCAGTGTCTTCACTGATTTTACCAAG
GGCAAAAGCGATTACTGGCAGCCACTTCAAGGGACTACTATGAAATATGA
TGGCCCCAATGGAGCACAATTCACTATCCAGAAGTCCAGTGATGCGCCTA
CAATGTCACTCACGAAATTTATCATGTTTGGACATATTGACATGATAGCA
AAAGCTAGTCCAGGAACTGGGATTGTCAGCAGTTTTGTACTCTTATCTAA
AGATCTCGATGAAATTGACTGGGAATGGCTGGGTGGCATCAATAGCAACG
TTCAAACTAACTTTTTTGGCAAGGGAGATGTATCCAGCTACGATCGGGGT
ACGACTGTAGCAGTCCAGACTCCAGTCGATAGCTTCCACACCTACAGTCT
TGACTGGACAGCCGAACGCATCGTTTGGACGATTGATGGACAAACAGTTC
GCACCTTAGCATATGCAGATGCTGTGGCTAAATCTGGAAAGAACTATCCA
CAAACCCCAATGGAAGTAAAGATGGGGAGTTGGATTGGTTGCCTAGACTA
TTCCAATCCCGAAACAAAGGGCACATGTGAATGGGCCGGTGGGCAAGCTG
ATCTGACCAAAGCACCATTCACTATGTCTGTCAAGAGTGTAAATGTGACC
GACTATGGGTGTGGTGGAGAGTATACCTACTCGGACAATAGCGGAAGTTG
GCAAAGTATTAAATCAAGCGGCGCATGCGACGGAAAAGGAACTGGACCTG
GGGCCCCAAACTCCGCGGAAGCACCTGATGATTCCATTGTACCAATTGCT
GGAGCTGTTGCTCCGGTCAATCCAAATAAGGCAAGTGGCCCAAGTGGAAG
TCTTACCCCAGACGATGGTCCTGCTGCTAGCCCAAATACAAAAGGTACAC
TCTCAAAGGGTACTCCTTCAAATGGCACATCGTCGAATGGCACCACACCA
AATAGCACCAATACACCAGGTACAGCAATTTCTACAGGCGTAGCTAAGCC
TCCGCCGGCAGTCAGTAGCGGTGTACCAAACATAAATACAAGTGACGCCA
ACAAAAAATCTAAGCGCTCTTATGGGCCAATGGAGTTTACAGTAATAGCA
CTTGGATTAGGGCTGGGGTATTTTGTTATGTAG
>Bgt-1280 Bgt_ctg-711_consensus 96981 98302 -
ATGCTTCCGTCACCCTTTCACCTAGCGCTTATCATATCCTTACTTGTCCC
AGCCTTCCTCGCAACACCCACTAAAGGCTGTGGTCGAGATATGCCCTCCG
ACCAAATACTAGGTGATCCTAGTTTTGATATGCCATTTCAGCAAACCAAT
GGTCGCGATAGAACATATTTGATACATATCCCTACCAATTACGACCAAAA
TACACCGTCTCCTCTAATTTTTAGCTTTCATGGTCGAACGCAGAATTCTT
CGTATCAAGAGTCACTCTCAGGCTTCTCTCGCGATGACTGGAACCCAGAT
GCCATTGTCGTGTATCCCCAGGGTATTGAGGATCAATGGCAGGGCGACCC
CGAATCGGTAGACGTTGACGATGTCGCATTCGTGTCGGAAATGATCGATC
TCTTCTCAGAAACCTACTGCCTCGATAGTCGTCGCATCTACGCATCCGGA
AAATCGAATGGCGGTGGCTTCGTCAACGTGCTGGCCTGTGACGCGAACCT
CTCAATGCGGATAGCAGCTTTCGCACCCGTCTCAGCCGCCTTCTATGTTC
CAGGAAGTATGGGTGCCGATTGCACGGGGTCTATCCCTCAGACCGTGGAA
TTGCCTTGTACGCCGGGCAGAAACCCCATTCCTATCATCGAGTTTCACGG
ACTCGCTGATCAGACGATTCCTTACGCTGGTGGTCCGCGTCGCGGTCTCT
GTCTTCCATCTATACAACACTGGGCAGAAGCCTGGGCAGAACGCCAAGGC
TTCGGCTCAGAGTATATAAGCTCCTTGCTATATGATGGAAGCGTCACCAA
GTTTGAGTACGCCCCCAATACCCCGAATCAAGGCATCATCACCCACTACG
CCATCGTCGGCTTGGACCACGACTGGCCTAACATTAGCCCTAATGCTGAC
AATGCGAACGGCACATACCTCGACGCAACTCCACTAATTGTGGATTTTTT
TAATGCATATACCTTG
>Bgt-1348 Bgt_ctg-53_consensus 725234 726109 -
ATGTACGGCCCACTATTTATCCTTTACTTTGCCGCAACGGCTGTTTCTTT
AATCAATTCTAGTGGCCAAAATGCTGCGTCTTGTGTTGGAGACGATTGTG
TAAAACAGTTAGTCGAAGCGCGTCGGGCAATGCAACAGACACACCCTACT
GAAAGCGATTGCAACACCTTTAAGCAAATCACGGCTACAGCTCCAGTACA
AAATGCAACGGCTACGAAAAGTCCTGAGGTAGCGACAACGGTATCGAAAG
ACCCGGAATGCACGGATTCTTCGGAAATTCCATCCTATACATCGACTTGC
AACGACGAATATGACTGCTCTAGTTCGACATCTTGCACTGAAACTACTGG
TACGACTCTAACAATTCCTGTAATGCCTACCCAAAACTCGACAATTTTAC
CGACCTTGACCACGATAACTACCACGTCAACAACCACATCGGAAGCATCC
CCGACATGTACTGCTGATAAGATGAACGATCCTCAGAATTGTGGTGCCTG
CGGACACGTCTGCCCAACAGGTCTATGTGAGGCAGGCTCATGTACAAGCT
CTCAGTGCCAGGCCCAAGCTTGTGGCAGCATTAGTCAATGTAAGGAGGGG
GGAGATTGCTATTGTTTCTCATCATCCGCAACGATGGAAGGAAATGGCGG
CTTCTGTGGGAAAAACGCTGCCTGCTCTGGCCTTACCGCATGTGCAACTG
ATTCGGACTGTTCAGCTGGTAGTTCTGGAAATATCTGTGCGATTTCCACA
TGTTGTCCAAAAAAGTCATCTGAATTGCCGGGAGTCTGTCTGGAGGGTCA
ATGCAGTAACAACTCCAACAAGTTAATTTCCATGGCTCGCAGTCGAATGA
TCAGTGGTGGAACAGCAGCCTTCTAG
>Bgt-1354-2 Bgt_ctg-92_consensus 136246 136617 +
ATGTCGCTACCTCAGACATGTCAAGTTGGGGATCTTTCTGGGAAGCATGG
AAAAATTACCTCGGATCCTTTCAAAGCTAGCTACAGCGAGGAATTCGCAT
CGACCACGACAGGACTCGGCTCCTTTTTTGGAAATCGATCGATTGTAGTT
CATTCCAGCGATAAGACTCGTATTGCATGTGCCAACTTTACCCTTGCTGG
TGCTGTTGGAGATGAAATGAGTAACACTACAAACGGGACCTATGGCAATA
GCACCGATGGAAATGGAACTGACAACACCTCACCAATTCAATTTGAAGGG
AACGCTAATCAAATAGGCATTACTTATGTTATTGCATTAACGACCCTGAT
ACACCTCGCCCTAATGGCTTGA
>Bgt-1393 Bgt_ctg-35_consensus 1033295 1034734 -
ATGTTTATCAGCAGCCCTCTGTCTCTCGCAGCTCTCCTCTCCGGTTCATA
TATTGCTCATGCCTCTATCATAAATCAGTTTGATCCGCTGAAGCATCTAT
CTGGAGTTAGTCCACCATTTGACCACGAAGAAGCCAGCTCTCCTCTAGAC
CCTGTTCCACCTCTAGGCTGCAATGTCACTCGTGCAGCATACCTGGTACG
CCATGCTGCGATTCATTCGAATAGTTATGACTACGTAGCCTTTATCGAAC
CATTCCTCGAAAAACTTAGCCGCACGACCGTCAGATGGGCCGAAATCCCT
AGCTTATCCTTTCTAGCTACCTGGAGAAACCCAATTCTAAAGGGAGAGAA
GGAAAAATTAAGTCGATCCGGTCAGCTACAAGCCATGACATTTGGTGTTG
AAGTTGGACATAGATACTTTAATTTGAGGACACCCCAGAAAATATGGGCA
GCATCTTCGGATCGAACGATGAAAAGCGCTCAATTCTTCGCAAAAGGAAT
TGCTCTAGACGCATCAAAGATAGCTATTGAGCGAGTGTATGAGGGCAAGA
AAGATGGTGCAAACTCACTGAATCCATATGATAGCTGTCCAGCCTTCAGT
CGAGTAACTGGCAGCGATGAAGCTTCAGTGTTTCGCGAGATCTACACAAA
ACCGGTTATGCAACGTTTCAACTCTCTGGCACCTTCTTTTAATTTCACTT
CTACGGACATTTATGCCTTTTCGCTGATTTGCGGCTACGAAACAGTCTTG
CGAGGTTCCTCTCCATTTTGTGGATTGTCGGTATTGAGCTCAAATGAATG
GCTCGGCTTTGAGTATGCGAATGATATCAAATATTTTTATAACAGTGGGT
ATGGCTTACCCTCAGCTGGTGCTACTGGATTTCCATGGGTAAATGCAAGC
TTTAATGCGCTCATGTCAAATCATGATACGAACAGTAACGAGGTTAAAGA
TCAAGATCTGTTCGTATCTTTTACACATCGTGGTATGCCTCCAATGGCAC
TAGTTGCCATGGGTCTCTTTAATAACTCAGCATACTCGGGAGCAAATAAT
ATAAACGATACCATGCCTCTCGATACTATTAACTACCAACGAGTCTGGAA
ATCAAGTCAGATTATTCCGTTTATGACTGACATTGGTATTGAAAAACTAG
AATGTGATAGTTTCGGCTTTGACGAAGGGATCTACTATCGCGTCTTAGTA
AATGATAGACCACAGAGTCTGATTGGATGTCACGATGGACCGGCAGACAG
CTGTAAAGAGGAATCCATTCGCAAATGGCTAAATGAACGGGCCAAAGTCG
TCGGTGATTTTGATACTATGTGCCGAGTAGATTACGCTAATAGCACGAAC
ATATTGAGCATTTACGATTCCTAA
>Bgt-1445 Bgt_ctg-14_consensus 3059377 3060376 -
ATCAAAAGATGTTTAGCCTTCGCTCAAATCTTATGCGTCATAACTGGCAT
AAGTACTTCAGCTCGAGCCATGGAACAAATTTATGGCATGGAAACGCCAC
TTAATAACACTGAATCAAACAACAGCTCACATATCTCCAGTCAGCAAAGT
CCTATTGTATTCGGCCAGCCTTTTCCTAGTATAACTACAGTTTCATTCAA
ATTTTCGCGTTACGGAAAGATTGCCATTGGTGGTCGCACAACTATAATCA
AATTGTCCACAGGAAAATTGGCGGTTTTCTCTCCAGGTACTCTCACACGC
GACGTAGAAGAAAAAATACAGTCGCTCGTACCTGAGTGTAGTCATGTGAA
AGATTGTGATCCTGTTGGTTACCTAATCGCCCCTGATTTAGAACACCACT
TGTATCTCTCTGCCTGGGCCACTGCTTTTCCCAACGCCCATGTTATCGGC
ATGCGGAATTTAGTATCAAAACGAAATAACCAGCGTATTTTGGATCCATC
ACTAACGCAAATTCATTGGCACACAATTTTTACCGCCGAAAACAAACAGT
CAATATCAATTTCACCGGAGCTAGATCAGGACTTTGATTATGAGTTTGTA
GATGGGCATAAAAATGAAGAGCTAGTTTTCTTTCATAAAGTAACCAAAAC
ACTTATCGAGGCTGATTTACTATTTAACCTACCTGCAAAAGAGCAGTACT
CTGAAATAGAATTAAAATCACCAAATAAACTTACAAAATTCGCAAATAAG
ATGCTATCAACCACAGGTGCTGCTCGGGGGCAAAAGTTTATGGTACGCTT
CGCATTTACCAAAGATCGCTCTAGCTATAAAAAAAGTGTCAAGCGTATTG
GCTCCTGGGATTTTCAAAATATCATACCATGTCACGGCGAGGTCATACTT
CAAAATGGAAAAGAAATATTCCAAAAAGTATACATTGGTTATTTAAAATA

>Bgt-1611 Bgt_ctg-10000_consensus 2177736 2179049 -
ATGTTCACCAATTTTATTCCCCTAGCTGCATTAGCTACTCAATCTCCCTC
AGTATGCTCGCAGCCAACAGCAACGATCAATTCTCAAGCCGATGCGTCTG
CTCTCGCATCCTGCTCCACCTTTCAAGGCAATATTATTGTCGGACCTGGT
GCCTCTGGCATAATTTCAATTGATGGCCCACAGCAGATCACTGGAAATTT
GGTCTGTGAGGATGCAGGTGGTCTAACAAGCCTTGGGTCTACAACCATTG
GCTCCATTGGTGGAGCCTTCAACTTGAACAACTTGACACTACTTTCAACA
CTTTCTATGGGAGCGCTCAAGGCAGCTAGCACCATAAACTGGGTTGCACT
ACCTGCGTTGTCCCAACTCAATTTCCCCGCTACTGTAACCAGATCCAAGA
GCGTAACCATCTCCAACACCTTTCTTAGTACACTCGATGGTATAAACCTG
GAAACTGTCCAAACCTTACAAATAGATAACAACAATCGGCTCAAAACTTT
CAGTACCCAAGTTTCTAACGTCACATCCTCCCTCAACATTAACTCGAATG
GCAACAATCTCGATGTCAGCTTTCCTAACCTTATTAGAGCTGCAAACATG
ACATTTCGCAATGTTTCAACAGTCAGTATACCATCTCTCGCTATTGTTGA
TGGCTCCTTAGGATTTTACGGAAACTATATGCCCAGCGTCTCGGCTCCCA
ACATCACGTCTGTCGGCTCGAAGGCCGATGGACAAGGAAGTTTAGCTTTT
GTCGCCAACGGGAAACTCGCCAACGTATCCATGCCGCTCCTTAAGACAGT
CGGGGGAGCAGTTCAGATTGCAAACAACTCTGCATTATCGAGCATTAGCT
TTCCATCACTTACATATGTCGGCGGAGCAATTGATTTTTCTGGAAATTTC
AGCACACCTGATCTTCCGGCCTTGGAAAATGTTAAAGGTGGATTTAACTT
GCAATCGACTGCGAGCATTGATTGTTCAAACTTCGACTCCGAACATGGTG
CCGGAAAGGTCATTCAAGGAGTTTATGTTTGTAAAACAACCTCAAACGCC
GCCGGTCTCGGTTCGGGAACTAGTAGCGGATCCGGCCCTAAATCTAGCAA
GGGTGCGGCTTCCACTTTGACTTTGAGTGATGCTGCTGCCGGTCTATCCT
TAATTGGAGGGCTTGCACAAATTTTGCTGTAA
>Bgt-1763 Bgt_ctg-68_consensus 469635 470999 -
ATGTGGTTGTCCAAATCGCCGATTATACTGCTTGTCGTCGCTCGCGTTCT
CGCAGAAGACGCACTATCCACAGAGACAGACCTTCCTCCACCTCAGAATA
TAGTCCAAACAACGCCAACCGGCAGGTATAGCAGCTACTCTTCAACATTT
ACCGTCTCTTCATCAGCAATCACGACGGAACCAATTGTTTCGACTATCAC
TAGCGATCTCACGACAAAAGCCACCACTATCGGATCAACAACCATCTTCG
GTATTGGAACCATCTCTGATAATGCAACCGCGCTTTCAGAACCAACAGAG
ACCCAAACTCTTCTAGTCGGCCGTCCCTCAACTTCCAATGGCACTGCAAA
CGCCACATCATCTGCTGCGGAGCCTGCTGCCACCAACGAGACACCCTGTA
ACAACTATCCCCAGTTCTGTTCGCGCAAGTACAGCAATATCACAGAAATA
TCGGCTCACAACTCCCCATTCGTACGTCCGGGCAATGCTGCTCAGGTCCG
ATTTGTCAATGAAACCCCCCACTTCTGCCACACCTCATGTCAGATCCTCG
ACGCTGGTCCCATTACCAAATACCTAGGTGAAGTATATGATTGGGTTTCT
GAAAACCCCTACGACGTTGTCACAATCCTTCTCGGTAACGGCGATTATCG
ACCTGTGGTCGACATTGCACCGTACGTAGAGAAGTCTGGTCTGCTGAAAT
ATGCATACAGCCCTCCTAAGATTCCCATGACGATTAATGATTGGCCTACG
CTTAGCTCCATGATCATAACTGGAAAGCGGGTCGTGTTCTTCATGGACTA
TGAGGCCAATCAGACTGCTGTGCCCTGGATCCTCGACCAATTCTCGCAAA
TGTGGGAAACGCCGTTTAGTCCTACTGACCGTGCTTTCCCATGTACCATT
GAGAGACCGCCAGCTCTACTGCCCCAAGATGCCCCAGAGAGAATGTACAT
AATGAATCACAACCTCAACTACGAAATAAGTATCCTCGGCAATTCTCTTC
TAGTTCCCAACATTCCACTGCTCCCAGTCACCAACAACGAGACTGGATTC
GGCAGTCTAGGCGAGAATTCTCAGATTTGTAATGATACATGGCACTACCC
TCCCAGGTTCCTCAATGTTGACTATTACAATGTCGGCAATGGCAGTGTCT
TCAAAGTCGCAGCCAAGTTCAACAATGTCACCTACGATGCTGAGTGTTGC
GGCCACGCCAAAAACCATGCGCAGGGCCTCTTCAAACTCGCTAACAGTGG
GCTTCGACTCTCAGCTCTTGTCATAATATGCCACGTCTGGTTCTTCTTTC
TCTAA
>Bgt-178 Bgt_ctg-785_consensus 51067 51947 -
ATGCATTTCTCCTCATCTCTTATGCTTTCCCTCATCATGGGCCTTGGATC
TGTATTAGCTCAGAAAGATCAAGTTATGATACATGTAGTCAAAGTTGGAT
CCAACAATGGCTCCCTGACTTATTCGCCAAAAAAAATAACTGCAGCAGCC
GGTGAAATGGTGCAATTCCAATTCGCTGGTGGAAACCACACGGTCACTCA
ATCTACTTTTGACCAACCTTGTATGCCCATCTCTATGGCGACCCCAGAAG
TTACTGGCTTCTTCTCTGGCTATATGCCAGTTACAGGAGGCTCCAATAAT
ATGCCCACTTACACCATCATGGTCAATTCAACCATGCCAATCTGGATTTA
CTGCTCTCAAGGAAAGCATTGCCAGAATGGTATGAGCATGGTCATCAACG
AGAACACTAAGGCAAATCCAGCCCGCTCTTTAGAAAATTACGCTGCCGCA
TCAGCTAAAGCCGTTGGGAAACAACCCGAAACTGGACCGACCAAATCTAC
CCCCAATGCCATGACACCTGGCATGAATGGTGGAGCATCTAGTCCTTCTG
GTGCAGTTCCTAGACCCAGTGGAGGCGCCGGTGGAAACATCGGTGGTGGT
GGCGGCGGCAGCGCTGGTGGCAATGGAACAAAAGTAGGTGGTGGAGCAGG
TGGCAACGGCCCGTCTGCTCCCTCGCCAAGTTCCCCTATCGCCTCTTCTG
CCAGCAGATTGACGAATTTCACTTTCTCCATGTTGATCTGTGCAATTGGT
GGCTTAGTTTTTATTATGTAA
>Bgt-1828 Bgt_ctg-10000_consensus 11139051 11140080 -
ATGTCATTCACCATGCTAGGCTCATGGTCCAAACTTTTCTCGCTCGTCTT
CCTCATCTGCATCGCCCATCCTGTTTGTGCTCTACCAAAAGGCGGCCAGG
ACTCAAATGATAGCAAAGGCAAGGCCACCTCCACTGCGGCATCAGCTAGT
GGCACATTAGGCCAAGCCACAGACGGCTCAGTCATTCTAGACAAGACAGT
TCAAATCAACGGTCTACCCATTCGTTACCGCATCAGCGCGCCGGCCGATC
AATTTACCGCGGCCTCGGGCGTTCCGGGCGCCAAGGCCGATTCCAGTCAA
GCAGGCGCCAACGGCTTAAACGTCCTGCTACATGGTGATGGCGGTACATC
CTTCTTCGACTTCCCCAACCAAGCAGTACAGGATGGTCTCATGGGTGTCG
TTGTCCTCGCACCTAACAACAAGCGTTTTTGGGGTGGTGGCAGCGGCTTG
CAGCGTACTGATGGCGTTGCCCATGCCGCCGCCGTCAACTCTCTCATTCA
GAAGCAGCTGGCGCAGGACGTAGCCTTTGATCCATCGCGCGTCTTTTTCA
CCGGCGTCTCTGGCGGCTCCCTTCTGCTCTCAGGCTTCTTCGTGCCGGCC
TTTGGTGCCACCTACAAGACTGGTGTTGTACTTAACTGCGGAGCCCTTAC
ACCACAGGTCAATGTCGTCGATTCTTCAACACTCATCTCAAAGATGAAGA
TTCACTTCCAGAGTACGCAGGATGAGCTGGCCTCACTCCAAGGCGAGCTC
CCTCGCGCCATCGCCGCCTACGAATCCCTCGCCACCGACGCCGGCCTCTC
CGCCGATCAGATTGGCGCTCTTCAGACCGTCGACAATTCACCCAATGGCG
GCGGCCACTGCGCCTTTGACGGTAAAGACTTCGTCTCAGGTGTCCAACTG
ATAGCCTCCAACTACGCCAACATTATCAGCGATAATCCATCAGGCAAGGT
GCCCGGCATCAAGCAGAGTGTCCTCAAGGTAAGT
>Bgt-20263 Bgt_ctg-10000_consensus 1994497 1994731 -
AGGAGAGAACATAGAGCTCAAACGCCCATTATTATTGACGAGAAATTCTC
ATTGAGCCAACTAGCCGACAATGGCCAAATTTTCCGGCGCACTGACTGGG
ATGACACCTCGGTAGCACTTGCTTGGTACCAGGGATATTTACACCTATTT
AAATCTGGGCCCAATGGCTGGTATCCCCTCACTAAAATAGGGCACGAGGA
GGAGAACGGACCGTTCATCTTAATGTACATGCTTG
>Bgt-20275 Bgt_ctg-10000_consensus 7573240 7574153 +
AACAAAGTATCTCATGAAGGTAATAGCTTAGACTCAGAAGAGTTTGTGGG
CTACCAGTGTTCCCAAGCGACATTCCGAGATTCACATGTTTTGGAATCTT
TCCGTAGGGCTCTTACACAACGGACTACAAAATATCCTAGGCTTTATCGA
GCAGGTCTTACTGCAAAAAAGGCTGATGATGCTCCCATTATATGGCCCTT
ATTTGAAACTCATCAAGCACCACTTCGTAGGAAAAACATTGAAAACAATG
GAAGATGCTTTTTGGTATTTACAAGGAAACAAGGAGTTCTGAAAGTAATA
CAACTACGTAGGGGCTTGGAGAAAAAGTGTGAGCAAATAAGGAAGACTAT
TGTACCTTTCGTTTCTCGCCCAAACATCCCGGAATCACCTAAAACCTTGG
ACCGAATAAATGAAATGGGTCATAATTGTAATGGACAGATATTTACAGGT
CGCTACATTGAGATGAATCGAAAAAAGGCGATGACCGCCATCGCAGATTA
CATTTCCGGAAAACATACCGTCGGAATTTATAGACATGAGGCAAGGCGCA
ACGGCATTTCACCTGGAAGTTGGAAATGGCCTATTCGTGGTTGGGAGACA
AATCGCAAAGGGCCCAAAAAGATCAGGTTCTACGCTCTAATTTTTGGGCC
GGAAGCCCAATTTCTCGGTGTTCACATTCTAGAGAAAGCTGGCTATACAA
AATGTGAGAGGATTTATGATTCAAAGCCTGCAAGCAAGGATAAAAAGGAG
TTGGGGTTCGACCTAAATATGCCAAATTTTTGTCAGCAGGAGATGGGTTC
CGGAGAAGATTGTTGA
>Bgt-20288 Bgt_ctg-10000_consensus 8200241 8200763 +
GGATACATCTGTGATGACCTTGCTGTGTGGCATGATAAAGCAACAGAGGT
CGCGCGGCTCGCCTCCGAATTGTTGACACCAGCAGATCCTTATTATGCTT
ATCCGGCATTGCTTGAGGATACTAAACTATTCGGTAATGAGGATAAAAAT
CTTTTCGTGGTTCCGTTCCGAAACTTCGGGCATGTCCGTAATGGTGGGAG
GCTTGGGCATGATCGCATCGTCATGGACGATGTCGGTAACGTTGTTGGTG
TTGTGGTTGATGTGAACAATGGAGCTCATGATGTGCCCGCATATAAAAAA
TGTACGACGTTCTGGACATTTGAAAACCTAAGCCTTGTACTTAATACGGG
AAAAATACAGAAAACTTCAGGGTTTGTATGCGGTTCGAATTTCCTAGGCG
CAGCAGTTGAGACTGAAATGAAAAGTAAATGCAAAGGACTTGAAAATCTT
TTACCGACTAGT
>Bgt-20322 Bgt_ctg-226_consensus 762596 762876 +
TGTAACGCATTCACATCAACAAGGAATGATGCGAGACGGCCTCGTGTTTA
CATTAACTCTGCAAATAACGAAAATTTGATATTTGAATGGTCCATTCCTG
CAGCTAGAGATAGAAAAAATGGTAAAAGAATAAATAATAGTGAATGGATC
ATCTTCAATATCAACTGTGAACTGAAAGATGTGGTTTATATCAACCGTAA
AA
>Bgt-20369 Bgt_ctg-10000_consensus 176629 176882 +
ATCCTTCAGAGCGTCAGCCTGTCTGTCGCAAAACTGGAGAGTTATCAAAC
GCCTCATGTATCTGAGGACCTGAAATCTTTTAGATGTGATGGGAGAATCT
ACGATAGTCATAAGTTACAAAGCTTTAGAAATCCCCATGGGAGGTTTGAA
AATGAAAATGTATTAAATACGGAGATCTGCAGACGATTTTCTCAAATCGC
CAGCGCGCAAGACCCGAATCAAAAACTGATATATGTTGATGATAGCAGTA
CGAA
>Bgt-20373 Bgt_ctg-35_consensus 159969 160292 -
NNNNNNNNNNNNNNNNNNNNNNNNNNNCGATTAGTGGGATTAATCTCGAA
TAAATATTTCCGACAAAGATCGACAGGAAGGGCCAAGTTTGCTAACCTTG
ATAAATTTATGGGCGATGAGTTTCTAGGAGATGATCTTTACACTTTCCCA
GTGCATCAAACCTTAACTGATAAGATCACTTATGGGGCGCCTGGTCCTTT
TCGTGTTGTTTTTGATATGAAAAATTCTGAGTTGAAAGGAATTATCAATT
TAGAAGATAGGAATGAAAAA
>Bgt-20374 Bgt_ctg-33_consensus 1513592 1513799 +
CATCTCGCTATTGCGCTCTTGAGAGTTGTTACGCCAGCACTTGCTCTGAC
TTTCGATTGTTCTGGGGTTAAAATTCATGAGTCTGAAGTGACGAGACAAA
AGCAAGAATGGGACCGAAATCCTAATCCACCTAGAGATACACTCAGCGAT
GGTACGAGTAATAGATATAGTTACTTCGAAATCTCTACCAGTCTTCCTTT
TTATCAAA
>Bgt-20375 Bgt_ctg-153_consensus 16284 16673 +
ACACTTGCATCAGTTACATCAATTTTGAGCATTATTGGGCCTGCACTTGC
TTTGGATGGTTATACTTGTCTTGGTCAAAATGTTAAACACAGTTTGCTCA
TGGGTTGTGTTAACACACATTACCACACCTTCTTGCAACAATTTCCCACA
CACGAATTTTTTAGGTCTGATGATATAGTTGTTCCTTTTGATGTTACCTT
ACCTTTTGCTGGACATAACGATCCATATTCAAGGATAAGAATTTCATTCA
GAAGAACAAAAAAAATTATCAAAGTGGAAGCAATTGTATCTGGTCAGATC
CATGAGTGCCAACCCGTTGCTAACTGGTCGTAA
>Bgt-20382 Bgt_ctg-33_consensus 563440 563789 -
ACGTGGAATTATCAATGTGGTCCAGCAGTTATTCATGGAAGTTACGTACA
AGATTGTGTTAACTCCTACCACAAATATATAATGCCAAGTGTGACTAGAG
ATTACGGACCCAACGAATATTTTAAAACGGCCACTTTCCCGGTTAAATAT
TTCCATAACGGTGCATATATGGATGTTCAGGTTTCAGCAGATTTTACAAT
TCTTAAGGAAATTACTAAAGTTAAAGCTTCGGCTCTCGGGCGAGAGATTG
AATGTCATCCAACAAAGAAGGTGCCTGAATTTGTGAACGCAACATAG
>Bgt-20383 Bgt_ctg-10000_consensus 8316101 8316521 -
AAAATGAAGATTGGTCTCTCTTCACTCACCATCCTCTCCAGTCTATTTTT
GCCAGCACTGGGACTCGTGGGCTACTATTGTGGATCCGATACTATTACCT
CGGACATGACGGATAATGCTATAGGAGAATCAATGAGAGTTGCGAGGGAA
AAACCAGATGGATATCTTCAAAATCTCCCAATTAATGCCCAAATTGAATT
CCAAATCCAATTTAACAGCAGGCAAGAACCAGGCAATACTTTTTGGGTCA
CACACAACAAGCGAGGAGATCTTCGATCAGTGTATTATATAAGTCAAGGG
CATAAAAGCGATTGTCCTAATAAAAGTTTGGAAATTTATTCGCAAGGAAG
TTTCTTCGAATAG
>Bgt-20413 Bgt_ctg-214_consensus 258576 258752 +
CTTATCGTCGCTCTAGCCTTGCAGCTTCATATCGTACCGTTGGGTTGTTG
TCATGATTGGGGATCTAGACTCCCGCGCAAAAGTGAGATGCCCTCGGTGT
ATATTTCATCTTTCCCCCTTAGCACATGTCCCGTTTCCATCATAAATTTT
CTCACTAGGGTGCGTGTGGGTAGGTAG
>Bgt-20430-2 Bgt_ctg-63_consensus 460275 460453 -
CTAGACCCTGCACTATTTCGTCGCTTACTTTCCATCTCCTTAGGTAGACT
CTGCACACTTCCGTCTCCTATTACCGAAAATTCCTTGGATAGTTTTGCTA
AGGACTTAGTAGAGGCCATCCGGATGACATTTGCTTCAGCGGCTCGTCGC
TCTTTAGGGCACGGTAAAGTTAACCCCTG
>Bgt-20430-2 Bgt_ctg-63_consensus 460275 460453 -
CTAGACCCTGCACTATTTCGTCGCTTACTTTCCATCTCCTTAGGTAGACT
CTGCACACTTCCGTCTCCTATTACCGAAAATTCCTTGGATAGTTTTGCTA
AGGACTTAGTAGAGGCCATCCGGATGACATTTGCTTCAGCGGCTCGTCGC
TCTTTAGGGCACGGTAAAGTTAACCCCTG
>Bgt-20436 Bgt_ctg-132_consensus 3578 3902 -
GTTACGGTTTCTTTTCCTACATGTTTCTTTAAGCTGTTGATGGTACTGCA
GGGGCTAGACTTAGAAGGTGCGGCGTTAGTGTCATGGCATGTAGATATTC
TAGCATGGAGGAAAAACGTAGGGGAGAGAAGACAAAGATTTCAATCAGAC
GATTTTTACCGCTACCCATTTAATGCTTTTAAATACATCACAATCAACTT
AATGAACAGGATATTCAGAGACGAAGAGAGTAGGAAGGATTTCCGTCACA
TAGTCAAAAGTGCGAATCGCCAACACTGGCAGCGAAAGTCCTCCGAAGCT
ACAACCGACGTCAACATGTATCGGA
>Bgt-20466 Bgt_ctg-395_consensus 96731 96901 +
ATGCTGGGACTGCCATTTTTGAGAGCTCTTCAACTTTGGCCGCTTGTGAG
CGCCAAGACAAAGATTTCGAATAATGCTACCGATACCTTAAATACAGGAC
ATGTCAAGGCGGAAGAAGTGGAGGAGATTGACGAGGTCGAACCTTGCAAA
ATATATTGCCTCCAAAGGTGA
>Bgt-20482 Bgt_ctg-93_consensus 2276390 2276624 +
ATGGTCTCAAGTCTTCTTTCCCTCGGCACTCCTCTTCCATCACTTGTATA
CTGTCTCGTTCTAATCCGTGCGGCTTCCCAGAAATATCCTCAATGGGCAT
CCACTCAACGCTACCATTTCTCTGTTGCCACCTCTGTCAATCCTGCTCCT
TGTCTTGAAACTCTATATACAACCCTTCAGGATCACATTCGATTGGCTGA
AAGCATAGCTCCTGTTCTGGCATCTATATCACAAG
>Bgt-20556 Bgt_ctg-10000_consensus 8094512 8094661 +
CTACGCTTCACTTTTTTGAAAATTTTGGGCTATCTTTGGGCTGCTAGCAC
GACGGTTATTCAATACAAACTGAGCGAAATGGGATTATCTACGTCACATA
TCGGTGCTGTTCCCTACGAACCTTCAGATCTCACTGTAGTTTCTGCATAG

>Bgt-20679 Bgt_ctg-30_consensus 347686 347859 +
CACAAAGCCACCGTTATTTTGCTACAGTCTCACCTCCTCTTGACTCCACT
CAGTTCAAGGGTTATGGACTGCTTCATGGATTCTAAGGCCGATAGACTGA
TTAGATGTTACCACCATCATGCCGTGTTGCCGGACTTTGTCTTTAGAAAG
CCTTGTGATATCATAATTTACTGA
>Bgt-20738 Bgt_ctg-10000_consensus 9356747 9356948 +
ATGTCAATAAAACGAGAGCGCTTTTGCCTGTGGGTCAGGAGTCTTGCATC
TTGGACTGTTTGCTTTAATTTAACCCTGAAATGTAGCTGCCATCCAGCTT
TAAAATCGAAGTTCACAGTGAAGGAAGACGAATTTATCTCGACGACGCCC
AGTTTAGTTGGTTATGCGGAAGATGAGTGGGAGTCTCCAGCTGACGAGCG
AG
>Bgt-20777 Bgt_ctg-188_consensus 343849 344164 +
ATGGAGAAAGCCTTGAAAAGAAATAACCTTAACGTTAGCTACATTCTAGT
TTTAACGGGCAGAGATAAATTCAAAGGAGTATTTTATAGGCATGATGGTA
AATTAAAAGAATGCAAACTGGAAGACGAGGTAGAAGACCAACGAAAAGTT
GGAGTGGAAGGTTGTGAACGAGATGGAAATATTAGTGGCCTAGACTTGAA
TAAGCCATTAGGTTGTTGGGAATGTTGGAAAAGTGAGGGATGTCTTTGTC
CACATAAGAATCAGGACGAG
>Bgt-20833 Bgt_ctg-22_consensus 83370 83531 -
ATGCTTATACCAACACAGCCTACATGTTGCTTCTGGATCTACTTTATTAA
CATCCTGTTGTGGAGTGGCCATCATGGCGATTTTCTGTGCTTGGCCTCAG
ACTCTAGCCTTGGTTCGCAGTGTGGACATTATGTAATCCAGTGGTGCAAG
GGTGTTTTTCAG
>Bgt-20878 Bgt_ctg-369_consensus 100687 100857 -
ATGTGTTGGAAAGTATTTCTTCTGGTGTGCACTAAGTGCATTGCACCTCC
GTTGCTGAGTCATTGTCTTGAAGACTCAGCTAATACATCGAACCCTAGCT
TCATAACGTTCTTAGATAGGTACTGGAGACATAATACATACCTTAATTTT
ATACCTTTCGTTTTGCATTGA
>Bgt-20898 Bgt_ctg-18_consensus 1454979 1455143 +
CCACCTGAGAATCATCCTTTCTCCACAGCTCATCTCTTCTCCTGTACCCT
ACTACTCATCTGGTGCGTACCCCCCTCGATACCTTCTCATGCGCCCCATT
CGCATTTCCAGCAGCGCTGCTTTGCCACAGCCAAATCTCAAAGACGGAGT
GGCCCTAGTGACTAG
>Bgt-20966 Bgt_ctg-188_consensus 281742 281912 +
AGCCATCCAACATGCTTATATAGTGCTGGACATGGTTTATTATTATTTTT
AGGCCTTAGGTTATATGCGCTATCCCCTGACGGTCAAAGACTAGTGCTAA
CAGCTAAGACCGTATCTACGAAAAGCTCAACTTGTGTCCACTACGCGAAC
CTCTACACAGATAGCAGCTAG
>Bgt-20984 Bgt_ctg-10000_consensus 6009430 6009615 -
ATGACTCATCTGGCTAGACTTATTAGGATTCGGTGGTTGTTGCATTGCGT
TGACCAATTCTCATGGTTTGTATATTCTTACACTCGGATAATGCATTGTC
TGAATTTAAGAAAGATGGCAATTCTATGGCATCAAAGTTGGTTAGGCACA
GGTCAGCAAAATTTTCCTTTCTTTTTTGGCTTCTAA
>Bgt-21004 Bgt_ctg-293_consensus 20740 20934 -
CAGCGTTCCTCTACCCATGATGGAATCGCCTTGAAAGTTCTTCTTTCACT
CTCTGTGATTATTTCCCTTGTGCATCGTTGTCCTGACCATCACCAGCATA
ACACAGATTTCATCTGCAGGCACCACTGCGAAACTGTGGTGGCATTTTCT
TTTACACAAGTCAGCTTTCATCTGTGGATATCCACTGAGAGATAA
>Bgt-2135 Bgt_ctg-181_consensus 930151 930670 -
ATGTTTGCTAGATATCTTGTACTTGCCTTTTTAGCCACCGTCGCCATTGC
CGCGCCGCTCAACATAAATCTCGGTGCTTATTCGCCGGCACTGGTAGTCG
GTGATGGTGAGATTTCATTTGGCGGAGCCGAAGGCGAAGCCTCAGCAGCG
GGAATTTTCAACACACTGCAAGGCTCAGGGACCACAGGCGTAGCGGCGGC
TGGCGAGGGTAAAGCCGGTGCGAAAGTCGACGGTCTTGACGACACTGTAA
AAAAGGCAGGCGGCGAGAAGGCTACCAAGAAGGCAAAAGCTGAAGAGGTA
ACAGAAAAACGCGCTGAGAAGCGTGATATGGCTGGCTTCACCGCTGCTCT
AAACTACGCCGATGCTGCTCTCAACAAAGGTCCGATAATCGATCTTGGCA
CTGGAGGCGGTGGTTCCGGCGTCGGAATAACAGTCAAGCCAGGAGGAGTT
TCATAA
>Bgt-2234 Bgt_ctg-82_consensus 522961 524659 -
ATGCACTCTGTTACATTCTTTTCTATTCTACTGACTGGCGTGGTCACTAC
CAGAGCCGATGTGGCTCGAGTGGTAACTGATATCAACAAGATATCTAGGA
ATTGGGGACATCTTAGCCCTTACGCAAACAATCGAGATGATGACTTTGGT
GTCGAATATGTCGGACTTCCTGCCGGCTGCCAAATTGAATCTGCTCATAC
CCTCCAACGCCACGCAGAAAGATTTCCAACCAAGGGCATAAACGATGGCA
GAAATAATCAACGTTTCAGTGAAAAGGTCACAAACTTCACTTCAACCCAT
CCAAAAGATCTGTTCACTGGTCCCCTCCGATTTATGAATTCGTGGAATCC
AGTCATACTCAGTAATGGCCTGTTAACTGGCATTGGTGCCTCGGCCGAGT
TTAATGCTGGGGTTGAGTTCTGGAACCGGTACGGAAGAACATTGTACAAT
GCAAGCGTTGGTCAATTAGCCTACAACGGTTCCTATGCTGATGGCACACC
ACGTCCGCCCATAGTTCTGAGGACTACTGAGCAATCGCGGATGCATAACA
CCCAGATTAACTGGGCCCTCGGCTTCTTCGGGCCCAGCTTTTCACCCGTA
CCAAATCCAGCTCTAAATGACACGGCTAAAGCATTCGAGGTAGTCATTAT
CCCAGAAGAAAATGGCGGCAAACAGAATAATACACTGGCTTCATATGTAA
GCTGTTCGAATTGCGGAAACCCGACTATGAAGGCTTCCACCAACCAGATG
CTTTATGAGTTTGTCTCTAGTTACCTAGGTCCCGCCACCGAAAGACTCAA
ATCTTTTGTACCAGCAGATTTTCCACTGACCGTTAATGACACATTTGCCA
TGCAGATGATTTGTGCCTACGAGAATGCACTCATGGGAGCATCAGAATTT
TGTGGTTTTTTTACAGAAGATGAGTGGACTGGATTTGAGAACAGCCTAGA
AATGCAATTCTACTACAAATTTTCTTACGGTCATCCAACTGGTCGCGCTC
AAGGTATCGGCTATGTCGAGGAACTTTTGGCCCGCCTAAATAACACCCAG
ATGACAAGCTCTTCTACTTCAGTTAATGCAACGCTAAATAGCGACCCAAA
AACCTTTCCAGTAAACCAAACCTTTTATGCCGACTTTACTCATGACACTG
TTATCACATCGGTTCTCTCCGCCTTGTCAATAGACTATTTCCATGCACCT
CCTAATTTAACCCAAATCTCATCCGACCCAAACCGTAAATTTATACTCTC
GAAAATTGTGCCTTTTGGCAGCCGCCTAGTTACCGAGACAATCGGCTGCA
CCTCACCCAACCCAAAGCCGCGCAAGAGCGCACAGGTTCAATACACACCT
GAACAATACGGCTACGAGAAATCTTTAGCTAAATACAAATTTGTACGTAT
GAGATTAAATAATGGCATTATACCATTAGACACAATCCGTGGAGGCGCGT
GTGGTGATGACAAGAGCAGCCGAATTGACGGGCTGTGCGCTTTGGATGAT
TTTATGACAAGCCAGCAGAATGCCTCGGCCATGGCGAATTATCAATATGC

>Bgt-2483 Bgt_ctg-123_consensus 571069 572817 +
ATGATCGGCCTTCTCTTCACTGTCTTTACAACAATAGCTTTAAGCTCGGC
TTTACCAAATAACGCTCGCTCTGATCCAAAGGCTTCGGCCACTCTTCCAA
TCGTTGACCTCCAGTACGCTCTTCACCAAGCTACTATTAACGAAACTGGA
AAATACTACCAGTTTTCAAATATCCGCTATGCTGCTCCTCCAACCGGTGA
CCTTCGATTCGCTGCTCCTGCTCCGCCAGCTGTAAACCGTACCCTTAATG
ATGGCCACCACAATCCCATATGTCCGCAAGCCCTACCATTTTGGATACAG
CTTACAGCAGAATTCTTGAGCGGAGCAAACTCAAGCAAACTACAGACTGT
TGAGGAACAAGTTGCTTCGTTGGAAAATTCTCTTACGGTCGAATCAATAA
CTAGCTACAAACCTGTGGATCCCCGAACATCTGAAGATTGTTTATTTTTA
GATGTTATTGTACCTCAAAGCGTATATGACGAGAAAAAGACCGTCCCCGT
GCTGGTTTGGATATATGGTGGTGGCTATGTCAGTGGCGACAAGAATAGTG
CTGGAAATCCGTCTACTCTTTTAGCTACTGCAAAAGAGAATAGTGATGGT
GTGGTCTATGTGGCTATGAATTACCGCCTCGGACTATTCGGTTGGCTCTC
TGGTTCATCTTTTGCATCACAGAATGGCCTACCAAATGCTGCACTTCATG
ACCAAAGATTCGCACTCGAATGGGTACAAAAGAATATCCATCTCTTCGGT
GGAGATCCATCCAGAGTAACCGTAATTGGCGAGTCTGCCGGTGCAGGTTC
CATAATGCATCACATGACAGCGTGGGGCTCCACTGACGATGCTCCCTTTC
AACAAGCCATAATACAGTCTCCAGGCTTCCCTCCTATCTCTAGTGACGCT
CAGCAGGAAAAGATATTCAACTCAGTAATTTTACAGGCTCAAAACCTTGT
TTCTAATAACATTACTACCGTCGCCGATCTTAAAAAGGTTGATTTTGCTA
CACTTGCAGCTCTGAATACAATTGTGATTGCGAGATCAGGACCATATGGA
ACATTCACTTTTGGTCCAGTTGTAGATGGAACTTATGTCCCGAAACTTCC
AAGTCAGCTCTTCGCCGAGGGTAAATACGCCCGAAACCTCAAAGTTATGA
CTGCGCACAATTCTGATGAAGGTCTAATCTTTACCTATCCTCTTACAACT
GAGACTTTTATCGCCAATAACCTCGCCAATCTCTTCCCAAACGCTTCGAA
TGATACCCTATCATACATGATTAACACCGTTTGGCCGCCAACCTACGACG
GAAGTTATCCCTATAAAAATGTTATACAGCGGGCAACTGTTGCTATCTCG
GAGCTCACATTTAACTGCAATGCACGATACGCTGCTCTAGCCTACCCTGA
ATCGTCACATTCCTACTACTTTACCGTGCCTCCAGGGTATCACGCTGCTG
ATGTTGCTTATACATTTTATAATGGGGATGATAATACACTCAACGCCACC
GTCGCCCGTACAATGCAAGGGTACATAACGAATTTTGCAAAAAGTGACGG
TAATCCTAATGGCCCTGGATTGCCAGTATTTCCTATGTACGGTAATGATA
GTTCTATGTTAGTAATAAGTGATACTGTGTTAGGTAGCGTACAGGTTGAT
AGTGCTGCCAATGATCGTTGTGCCTGGATGCAATCTGCACCCTATGCC
>Bgt-2525 Bgt_ctg-140_consensus 824608 826006 -
ATGAGGATACTCGGGTTCAGTCTCTGGCGATGGCTACCTGTGCTCCTGGC
GCCAAAAGTCATTAATCTAGTATACGCCCTCCCCAACCAAGCATATCTTG
CATCCTTCGAGGCACCCGAGATCCAGCTTAACAAAACTACTGCCATAAAT
TACCAGATAAACCTTACCATTGCTGCTTCGACCGTATCGGATCTATCAAT
TGTGCTCTGCCAGACGGCGGGTACGGTACTGGAAACAAATTCAATTGATG
AGACTAATTCATGGAAAGTCTTAAACGTACTTTCTGGATTCTGTATCACC
AACACATCACCTCCGCCAGAGACATGTAAAAATAATCCGTACCTTGGTCA
TGGCAGTGTACAGCTCAGCGTCTCAAAAGACGCTGCTTTTAACTCTACGG
GCGATGATTCCCTTCATAACTTCTTTTTTTGCGTTACTCATAAGGATACT
ACATCCTCCATTGAATGCGATTATTCCAGCAATTTGTTTAACATCTCTCC
TGCCGCGAGTAGCGCAAAGCCATCCGACACAGAGACGCTTGATACTATGC
CGCCCTTCTTTCCTCCTCCTATCCCTATGATTGCTACAATAACATCAACA
AAAAGCACCGTCCTTCAGACACAAACAATACCAGCCACACTCTCTTCGTC
TTCGAAATCGACATCTCCCGCCAGCACTTCCTCCGCTCAAAAGAAGCATC
TCTCCACAAGTACCACAATTGGAATAGCATTTGGGGTTTTCATTGTGCTT
GTACTGCTTGGATTTATTGCCCTATTTTTCTATCGGAGATCGAGAACGAA
TAAGCGAGCTGAGACCGCCCGATCTCATAACAATGAGCCTTTTCTGGACC
GTGGACATCATGCCGAAAAGGAAAATGTTGACTCGCCAACAAGTAATTCA
GGCTGGATAATGTCACCTACAAGAGGAATAGATCAAAGCCAAGACATGGT
AAAAGGCCCAGAGCAGATTAGATCATCTCTCGAGCCAGCAAGCCCAACCA
TCACAACAAACATGACTGGGGGTGAGACAGAAAGCCCGATGAATCCTATT
GCCCGTCGAAGTCTAAGCGTCGTAAGCCGTGAATCTGCGACGAGCGTTGG
TGTAAGTCCCATGCTAAGTCCACGTTCCGGATCCGGCTATGATGCCTTCG
GCTGTGCCAGCGAGGAACTGTCCGGTATAGACATGGGTATGAGCTCTGGA
ATGAGCTCTGCTGCTCCATTCCTTCGTGAGGAAGGCATGAGTCCTGAGGA
GATGGCGCGATTAGAGGATGAAGAAAGACGGATTGATGCTGCCATAGCAC
AAGCTGAAGCAGAACGGGGAATCAATCGACGTTAA
>Bgt-2588 Bgt_ctg-4_consensus 21910 23379 -
ATGCTTTCCGCTGTATCCATATTTCTCTCTGTATTTCAACTAATAAATGC
TAGCCCTGCTATATTCAGTGTCTACGATGATCTACTAGCATTCCCCAAGT
ATGAGATAGTTATCTCTGAGACATATATCTCGAATACAGAAGCCTCTGCG
CTTCTCTCCAAGACATCACCACTAACTCTACCCCAATCTTCTAAACCATC
CGAGTCTACCACATCTTTCTCGGACCAGACCGACGAGCCCAAATCTACCA
ACTCCGACTTGCATGTGAGCCATGAACTCATATATTTTCACCAGGAGCCC
TATCTTTGCAAAATTCCCCTGCTAGAGACCCCTATGCGCAATGAAACTTT
AGAGCAGGAAACTCGAGCCGCTGAGCGTCAGGAGTTGGCTAGGGCTACGG
TTCGAGGCTGGGAACTCCTTCAAGAGCTTGAAGACGAATGCCTCTATTTT
ATTTCAGGATGGTGGAGCTACAGCTTTTGTCATAATTCTGAAGTTACCCA
ATTCCATCAATTGGCCCCTCAGCCCGGTAAAATAGGTCCACCTAAGCGGG
ACCCAAGTACAAAGCAATTCGTACTTGGCAGAGTCACGACGCAGGATAAT
GATCGGGCAATATCATGGAAGAAGAGTAATCGGAATGCTGAGATGAATAC
ACGAAAGTCGACGCCTAGAATGGAGTTGCAAGCCAAGGGGGGCACAAGGT
ACCTTGTCCAGAGACTAGAAGGTGGGACAATTTGTGATCTAACCGGTAAA
CCTCGAAAGATTGAAGTTCAATTCCACTGCAGCCCTACAGCTACGGATCG
TATCGGTTATATTAAAGAACTCGTCACATGTTCATACCTAATGGCCATTT
ACACTCCCCGTCTTTGCGACGATGTTGCATTTCTACCACCCAAGGAAAAT
AAGGCACATACAATTACCTGCCACACTGTTGTCCCTGACAAGGACCTTGC
TAAGATGGTTGAGCTACAGGCAGCCGGAACCCAACTAGGTCCTGAAAGCC
CGGAAGCAGAGACTGTGGAACCCCCTAAAATAGTTGGTGGTATCGTATTA
GGCGCCGGAAAGTGGATTAATATCGATTCGGAGCGTATGCCGATTCCTGA
TGATTTTAGCGATGAATTTTCTCAGCAAGACGATGCCATTGTAGAAATAA
TTGCACGAGCAAAGAGCAAGACAGAAGGAGGGCAGGTTGAGGTAGCAACA
GAGGCTGATTTGAAGAAGCTGGACCTAGATCCTGAAATGATTGAGACTTT
GAGGAAAGAAGTGCAGAAGCTGGCGAACGAAAAGGGGTGGAAAATCGAGA
TAATCGATGCGCCGGGCCAGACACGGAAAATATTGGGAATAGTTGATGGG
AACGATGATGACGAAGAGGGAGCAGGCGAAAAGAACGATGATTTGTCTAA
CAAAGATGAACTATGA
>Bgt-2708 Bgt_ctg-10000_consensus 5364320 5364589 +
ATGTACACCTCGCTCAGCCCTTTTGTTCTAATTGCTCTTATATTCTCTAC
GGTCCTTGCGGCCCCTCTTAACATTAACATGGGCAACTTTTCTCCTGCTC
TGGTAGTCGGTGATGGAGCGATCGCATTCGATGTACCTGAGACAGGGGCT
AAAGCAGTTGAAGCAGCAGATGTGTCGAGTATAATTGACGCCAAAACCGC
TGGCACAGGCGAATTCCAACCGCTCCAGGCAGGTGTGGAAGGAATAGGAC
GCAAAGTTGTCCCTCAATCG
>Bgt-2775 Bgt_ctg-10000_consensus 11021057 11021945 +
ATGAAGACTATGCAAACCGCTGTCTGGGGTGCTCTAGCCGCTCTCGTCGT
AGCTGTTACAGCCCAGACGGGTGACAATCTTCCTGAATGCGGTAGGCGTT
GTATAGACAATATGCATAAGAAAGCTACGGAACTCGGATGTGCCGATGGC
GACGCCGTATGCCTGTGCAAGAACGCAAACTTCGCATATGGCATCCGGGA
TTGTTCGACAGATGTATGTGGCGCTGAAGCAGCGGTACCTGTGATTGCAT
ATGCTGTTACCTACTGTAATTCGGCTGGCGCTGGAGGTTCCGGATCTGGT
TCACCATCTGGGTCGGGTACTAACTCCATGCCTGGAATGTCCCACACAGG
TTCTTCAGATTCTACACCTGCAACCGCTTCCGCAACAATGAGCTTAGGCA
CAGGTCTCCCATCTGCCGCAACCACATCTGCCCTTTTAACAACTATCACT
TCCGGGACAGAGGTGATCACAAGCACTATCGGGTCTACCACAGTTTACCA
CAGCTCGCATGCAACATCCATGTCATCTCTGGTGTCATCGCTAAGCTCTG
CCATTGAATCTTCGATGTCAATGTCCTCGATGACCGGAACAGCCTCCCAT
ACTTCCTCAACAACCACACCATCCTCAACATCAAGTGATAATGCTGCCCG
TCAAACCACCTACGCTGGCCTTGCAGCAGCAGCAGGACTAGCAGCTTTAT
TTTTGTGA
>Bgt-2778 Bgt_ctg-177_consensus 536893 537288 -
ATGCAGTTTAACTTCTTCGCTATCATTGCCTTCTTGGCCACTTCTGTTCT
CGCTACCGAGACTGTTACTGTAACTGTCTGTTCAACGACCTCAGCCTATC
CTTCCACCGGATACTCAATGCCAACATCTCCTGCCTCTCCATCTTCTGGA
TACGGCTCTAACCCAGGTTACGGCTCAAACCCAGGTTACGGTTCAAACCC
AGGCTCCGGTTCCGGCTCAGGATCAGGATCTTCCGGCACTGGTGCCTACT
CCTACCCGGAACCAAGCAACCCTCCTATGCCATACACCGGAGCTGCCAGC
GTTAATGGAGTATCCGGCATGGCTGCCATCGCAGTTATTGGTGGCATGGC
ACTA
>Bgt-2806 Bgt_ctg-163_consensus 67615 69312 -
ATGCTTCGCATACTAAGATTGAAAGAGTTGGTCATAGTTCTGTTGTCTCT
GCTATGCCATATACTTGCCGCGGAAGGACGGTTGTACCAAGCATATGTGC
GGCAGGAACTTGCGGCATTAGTTATCACCGCCCAACCATCAACGTCAACT
GAAAATTTACCGTCAGAAACACCCTTCAGCCGAACAGACGCAAATGGAGA
GGTGGAAGTGGTACTGTACATCCCGACGGTCTCAGATGACGCCTCAGGCG
GGAGCTCAACTTTTAACCCGATCTCTGGCATGTTGCCCACATCTTCAACT
GTTACACCTCCATTTAGAACATCCACGTCACCACTGAACGAGAATGATCA
AACTTATGAGCAAACTCCAGTTCATCCGCCAATTACTCCGCAAATCACGT
CCGCCTTCACTATTACTGGAATTCTTCTAATATCGAGCGGTACAGTTTAC
ACATTCACTGGGGTGAAATGCAAAAAGCTACAAATCTCTTTTTCTGCTGC
TTATCTCACCAGTATATCAGTAACAGTTCTAATATTATATTTCATGAACT
TGCCAGTTAGTAGCGCTATCCAAGTAGCGTATGTTGCTGCTGCAACTATC
ACTGGTCTTATATTCGGCTATATTTCGATTCTATTTACTGAAGTAACTGA
AGGACTGGGCTGTCTCTTTGGAGGATTCTGTGTCAGTATGTGGCTCTTGG
TTCTGCGGCGCGGTGGACTGTTGACAGGAATAAATATGATTATTCTCATA
TCTATTCTGACTACCGGAGCATTCGCAACTTCATTCTTTCATCAAATCAA
AAAACATGCTTTGATTATTTTTACATCATTTGGAGGTGCAACGTCAATAA
TACTAGGAATCGATTGCTTCAGTACTGCCGGCTTAAAAGAGTTTTGGGTA
TTTCTGTGGGATCTCAACTCTAACTTGTTTCCACCTGATACAGCATCCTA
CGCACTAAATCGCAAAATGAAGGTTGAAATATCTTCCATCTTAGTCATAG
CTCTGGCCGGTATTTTATCACAAATGAAGCTTTGGGACATATTCCAGGCG
CGTCGTCAACATAGAAGCATTGAAAAGTTACCGGATGAAAGGCACACAAG
AGACGAAGAAGAAAGCATGGGGAGAAAAATCGAAAAAAATGAAGCTCTAG
CTGGTCATCAGTGGGAAGCTATAATTAGTAGCGATAAAGAATTCTCTGGT
TCCCGAGCAAGGTCGGACTACACTGATCAGTACGCTACTAAGAAGGGATC
TATCAGTACAACTGGCTCTCTCGCTTATCCAACTGACACCGAAATTGAAA
TGACCAAGCTTATTACTTCCCCAGCCGGTATATCAATATGTGATCGACCA
AATATCAGCCCTTCTGGTGTTCCTGTATCACAAAATTCGAGAGGAGCGGA
AATCTTACACGAGAAAAGTACGCGACCGGTACCAAACTCAAGTTTTGATG
GTTCTGAAGTAAATAAAAAAATAAAAAAATCCAGTAGCATCAGTGAAGAA
ACTCTGGCAGGGCACTCAACAATTCAAGCATCTCAAGTTATGA
>Bgt-2816 Bgt_ctg-4_consensus 68631 69209 -
ATGCTCAATCGATTACATCTCTTTTTAGTCGCCGCGGTAGCCGTTAGGGC
GAACCCCATCGCACCCCTGGCCATCGATACTTTCATGGGTGTGTCCCTCC
GCTCCGGCGACGCCAACGTACATTTGCGCGAGATCAATGCCAATGGAAAC
CGTTTTTATGTTAACAAGGACTCGTCGGCTTACTGTCCCCCCGATATTTC
CGGTCTCGACTGCAGCGAATACGGAAACAACACGGTGTTCGCCTACAATA
GCGAAGTTCAAACACTCGGCCTAGCCACGACGCTGCCCGGTGGCCAACAG
ATTTATGTGGCGGCCGATGGTGCCCTTAGCTACACGGTCCCTCACTCCGC
CGCTATCCCAGCTGACGCCCTCGTGCGTAACTTCACCTATACGCCGGGGC
CAAGCGAGAATGAAGTCGGCAATCTCAAGTTCCAAGATGCCGGATTTTCC
GCCTGTCCGACTTCAGAGATGCCCATCTTCCAAATATTCGCCACCAACAT
CGCCGGTTACACACGCACAGATTGTACTGGCATCAACTTTGGCACAACGG
GTTCCCAGCCCTCAGCATATCAATACTAA
>Bgt-2900 Bgt_ctg-179_consensus 201138 201337 -
ATGGAAGCACTCATCATAGCATCAATGGCCACAGCCATAGCGCAAGCAGT
AGTGTTTTTCGCAGAACTACAGTGGGAGCTAGACCTGCTTATTCCCGTAA
AGGTAGCAGTGGGTTCGATGAAAGTCCAGACAAAGTTCTTCAAGTCTTAC
GTGAAGCAGACCAAGGAAACTGTTGGTGTGCCGATTGTGGATCAGGAGTG

>Bgt-2900-2 Bgt_ctg-179_consensus 200498 200737 -
ATGTATGCGACAAGTCTAGAGGCACACATTCAGTTTTCTTGGCTTTGGCT
GCTGCAGATCCTGCATCTCCATCATCTGGTACATCGAACACTAGAACAAG
CTCTGACAGGAACGTCGCATTTCCCATTGCTGAGATACTTGTGCAAAACG
GGGCAGAAATACCGTCTTCGCTCCCGGCTTTCCCTCTTAGTCGCAGTGCG
AATTTGTATGTTGAGCAAAAAAGTGGAAGAGGAACACTAA
>Bgt-2905 Bgt_ctg-48_consensus 2308295 2309412 -
ATGCGTTGCTCAATTGCTGTATCGTGCGTGTTCGCGGCTTTGGCCGTCAC
CGAAGTACTCGCGAGCCCAGCTCATGTAAACTTACACCGGAAGCTACACA
AGAAGAGAGATTTAAACACGGTCAACTGGGAGGCTCTTGATTGGCATAAT
ATGGGTATCGACTGGGCCGAAGCATACGCCAAAGGCCAGGCCGCATCTAG
CGACAAGCCTGCAGATCCAGCGGCCAGTCCCGAAGCGGCACCAAGCGATA
CGGTAGAGGTACCTCCGCCTGCCGTTCCCAAAGCTGACCCGCCAAAATCC
AATCAAAGTAATGGTGTCGCGGCAGCATCATTTTCCGAAATCGACTCGTC
TACAACTTTTACTGGCACGGCCGCCGGGTCTGATTTGCTAGGATCCTCTC
ATCCAGACCACGGATCCTCAACAGCGCTCTGGAATAATCTCGTTGGTGCT
TCCAACCACCGTAAATCTTTTGGACTCAGTACACCAACTAAGGGATTAGA
AGTGGGATATGTCAGCAATGTTGGAATACCAGAGGGATCAAACATGATCA
AAGCTGAGTCGGCCAATGACCACGTATTCACCAACGAGTTTATCAACACT
TCAAAGGAATCTATGACTGTAGTTATCTGGAACAAGGCTGCTAGCAAAGG
CTTAGAAGATCCACTCCAGGCTGACCCAAACTTGGGTGCTTCTATTGCAC
CAGAACATCCAGCTCTCACTCTTGCTCTAGCACCTGGTCAATCTCAAGTA
GTCGCTTTTTTGGATCAATCAGTAGTAGGGTGGGCTCAAGCATGCGATGA
AAGAGCCCAGTCAGGAGGATTTTCGACAACATGGGGCGAGGCACAATTCA
ACACTATCGGGTCCGGATACGACGTATCAGCCATCCAAAATCCTCATGGA
AGTAACTATGTAATGGATATCAGTAGTGTTGAGGCCAACTCCTGCGACAG
CACTGAGTCAGAAAACATGTGGGTAACAGACACAAACACCGTCGGTAGCG
GCAGTTGCTACATCGCACAAGGAACAGCTCACCTAACTACTAAGATGGGT
GGTTTCTCTTCCTAA
>Bgt-2940 Bgt_ctg-181_consensus 155487 157028 +
ATGGTGCCAAAACGGTATATGATGATGTCCATTCTTCTTTTGGTCGTTTG
GATCGCCTTTTATACAAGATTAGGTCGGAATGGAGATGACCATATGCACA
AGGTCAATAGCTGGATAACTACGGGCACAAAGCTTGAGGCTTACTCGCCT
TGTACAGAGAATATAGCCTGGCTTGAACCATACAAGTTTTCCTATCCCAT
TCGCTATGTTTCCCGCAACATTACAGCTGTGCAGACTCCAAATAAATCAA
GGTCATCCATCACTGTTATGGATAAGCCACTATTTGCTGGTTTCACTACA
GTTGACTTGAAGCAATCTTCGGAAGTTTCAAACAATGAATGTCTTCCTTC
ACTCACAATAGAAGTTTCGCGCACTAAAGTGCCGCCGGTAGATGCTTCTA
ACATCATTTTTGGATTACAGACGACAATAGCAAGACTCAGAGACACAGTG
AAGCACCTGGCTCGGTGGCTACCACATACAGGTGCCAGACTATTTGCCAT
AGTGATTGAAAATGAAGAAAATCCGGCAGACGAAGTGGAGATGGTAGATT
TAGAAAGAAAGTTTCATGCTCTCGGTATGAATGTCACAATAATGCACCCA
GTCAGACGGATCGATAGCTTTGCGCAACGATACTTTTCACTTGTATCGGT
CATGTACAGAGCTCGTGATGAGAAAACTCAGTGGATTTGCTGTATTGACG
ATGACACATTCTTTCCCAGCATGTATGACCTCCAGGCCATGCTCATTAAA
TACGATACAAGTGAACCGCTTTATCTCGGTTCCTTGAGTGAGGACTGGTG
GGCTGTTCAACACTATGGTCTAATGGGATTTGGCGGAGCTGGTATTTTCC
TTTCCCTGCCCATGGCATCAATTATCTACAACAACCGTAATGAATGCAGC
GAAAATTTGAGGACCACGGCGGGCGATGTTACAGTGATGGATTGCATTTA
CCGATTCTCTACAGTCAAACTTACCCATATTCCAGGCCTGCATCAGATCG
ATATGCACGGGGATCTTTCGGGATTTTACGAATCAGGTCGCGAAATGCTC
TCCCTGCACCATTGGAAAGAAGGATCGTCTACGGAATTTAAGCTAGAGAT
GGAAAAGATGCACTTAATTGCTGACCTCTGTGACTCCTGTTTTCTGCAGC
GTTGGCAATTCTCCAACGATGTGATTGTCACTAACGGCTTTTCCATCAGT
GCTTTCTCCAAAGGTCATATATCTCAACCCAAAAATTTAATATCAGATAG
TGCCGGGATGGAAAAAATCAATCTCGATGCCGTGGAATACACCTGGAACG
ACAATATCAACGTTTTACATAGTTTAGCGCCAACGCGTGATAAGTTAGAT
GAAAGTATTAAGACAAGCTACAGGCTATTGGATAGCATACATATCAATGA
AAACTCGTCTGGGATCCGTCAAATTTACTTTCGGGAAGGAAAACAGAAGT
CTTATTATACTGGGCGGGAAATGGATACTGTCATCGTACTAAATTGGCTC
CAAGATAACGAGAAATTTTCGTCGGATTTTCGTCCAGGCTGA
>Bgt-2970 Bgt_ctg-179_consensus 561048 562371 +
ATGAAGATACTATGCTTCATATTGTGTTATTTCACAAGTTTCGTTTCTAT
TAATGCATCATGGAGTAAAGAAGACCAAGAAGTATTTCGCCTGCGCGATG
AAGTTGAAGCTTCTGAAGGTGCTGGTGTCACTTTCTATGATTTCTTAGGT
ACCAAACCTTTGGCAAATCAGGATGAAATAAATAAAGCTTACCGACAGAG
ATCAAGAGTCTTACACCCGGACAAAGTAAAGCAGCAGTTTATAACAAATC
AGTCTTCCAACAAGAAACCTACCAAAGCCGAGATAAAAGCCGCAGCTAAA
ACTGCCAGCGATCGCTTCGCGCGTTTGGGAATCGTTGCCAACATCTTACG
TGGACCTGGAAGAGAACGTTATGATCATTTTCTGAATTACGGCTTCCCAA
AGTGGAAGGGAACAGGCTATTATTATGCAAGATTTCGCCCAGGTCTAGGC
TCTGTTCTAATAGGCCTATTCATATTTGTTGGAGGTGCTGGGCATTGGAT
CGTACTATACTTAAGTTGGAAAAGGAGGAAAGAATTCATTAATCGCTACG
TGACCTATGCAAGGCACGCCGTATTTTCAGAGACTATACCTGGATTAGAT
AAATTACCAGGAACGACACAAGCTGTTCCGGAAAGCGCAGAAGTGCAACT
TGTTAACCGTAGACAAAGGCGAATGCAGGAGAAAGATGGTAAAAAGGAAA
AGAAACCGAAGAGCAGCAGAGTTCACAAGCCTGTTGTAACTGCATTGGCT
GATCCATGTGGACCAAAAAAGCGTGTAGTCGCCGAAAACGGCAAGATTCT
CGTGGTTGATTCGTCAGGTAATGTTTACCTTGAACAAACTGATGAGGAAG
GTGAAAATGAAGAAATACTTCTTGATCCGAACGAACTGATACGCCCAACT
TTTCTCGACACAGCACTCTGTCGTCTTCCTATCTGGGCCTATTCTAGCAT
TTCCAATAGATTTATGCAACTGGCTCCAGATAAAGAAGTACATGATGTCA
AATTTAGCGTTGATTCACCAGCAGTTACTAGCAGTGATAATGACTGTGAC
GCACTCGAGATTGTCAACCCAATGCCAAATGGTACTACAACAAAGACTAT
GCGGAGGAAGAAAAGCCGTAAGGTTAGATAG
>Bgt-3097 Bgt_ctg-320_consensus 93217 94316 -
ATGAAGTTTGTGACTGGACACGGAACAGCTTTTGTCTGTTTCTCACTGTC
TGTTCTTTTGATTCCAACACTTGCACATACCTGGGTCGAAAGTGTGAACT
TAATCGCATCGGATGGTTCCTTCCAAGACGTTGGCTATGCTCGTGGATTT
GCTGGTCGAACTCCTGGCGTTGATCCCGACACCGCAAACACTTATCTCAT
TCCGCCGAATGGCAGGTCGACCGGTGGTGAAATTTTAGCCACAGATCTAA
TGTGTAAAGATTCACAGGTTAAACAGCAACAAAGTGAAGGGTATCCACGA
TTATCAGCTAGTCCTCAAGATCGGATCTCGCTTGCCTACCACGAGAACGG
TCATGTGACCCAATTTAAAATCCAGGAGGGGAAGCCGGCCGGTAGGGGCA
CTGTTTTCATTTACGGAACAAAAGAATCCTCTCCCACAGATACGTATCTC
GGAATTCATAGAGTATGGAACACTGAGGGCTCTGGGGGTGATAAACGGGG
TAAGCTGCTCGCAACCCGACCATTTGATGATGGGCAATGCCATCAAATCA
ACAACGAAAAACTAAGCAAAGATCGAGCGAAAGCCCTGGGATTTTCAGAT
GTGGAGAAAAGTCCCGAGATTTTATGTCAATCGGCTCTGCAATTACCGAC
TGATGCAGGGACCACCGGGACTTATACATTATATTGGGTTTGGGAATGGC
CGACTCTCGATAAAGCTGGCCAAGTCTTTCAAAATGAGAGCTATACAAGC
TGTATTGATATTGATATGCTTGAAACTTCAAAACCCCACGCTGCCGACGT
AAACCAGGCTGTAAAGACGAGTGGAAAGCCAGATCCAAATTCGCTCGCTG
TAAAAGATCAGCTCGAAAACGACAATCAATTTATTGTTGATCCCACGGCA
CCGGCGGAAAAAGCTAGTGATAATCCATTCACTCGACCTGGCTCAAGCCC
GGAAAAAGCTACTAGTACTACTACTATTCCTGCCAGCATCACTTCTCATA
CAACATCACCCCAAACATCCGCTCCATTTAGTCCATTATCTTTCGTCACA
GTTACAGTCACAGTGTCTGCTAATAGCACAACGATTTCTCGAAAATTCTA

>Bgt-3170 Bgt_ctg-10000_consensus 6037606 6039481 +
AGGATGCCATATCCCTATAAAATAGCACTATACTCGGTCTCAGCACTTTT
ATGCTTTGAGCTATCTTCATTCTTTTATTGCTCATTTAGCATGCGTAACT
CCGCCCAAGTCCTCACGGGCTTCCTCATATCTGCCGCCAATATCAGAGCC
GAAATCACCAATGTTGCTACAGATATTAACATTATATCAAGGAACTGGGG
TCATCTGAGCCCATACCAAGATAATCTCGACAACTCTTTCGGCGTGGAAT
ACGCCGGTCTTCCTGAAGGTTGTCAGATTGAATCTGCACATACACTCCAA
CGCCATGCCGAGAGATTCCCCACGAGATGGATCAATGACGGCCAGAATAA
CCAGCGTTTTGGGGATAAGGTTACCAGCTTCACTTCTACTCACCCTGACA
ATCCTTTTACAGGCCCTCTGAAGTTTTTGAACTCATGGAGTCTAGTTTTT
CCAGACCAAGGGCTACTCACTGGTACTGGCGCAGTTGCTGAGGTTGCTGC
TGGCGTGAAGTTTTGGAATCAGTATGGTAGAACACTGTATAACGCATCTT
TTGGACAACTAGCCTATAATTCAAGTTTTCCTGATGGCACCCAACGCCCG
CCTCTTGTGTTAAGAACCACCGACCAGTCTCGGATGCACAATACTCAAAT
CAACTGGGCACTTGGATTTTTCGGATCTAGTATATCACCTGTACCAAATC
CATCCTTCGAAAATGCAACCCAACCTTACGAAGTGGTTATTTTGTCTGAA
AAGTCTGGAGCCAAGCTCAATAATACGCTGGCTTCTTATGTTAGCTGTCT
CAACTCTGACCGCCCAGCAGTCGCTTCTATCGCTAATAACTTATACTATG
ATTATCTGCCAAAATACCTTGCTTCTGCAACAGAAAGGCTACAGCATTTT
GCCCCGGAAGGATTTAAAATTACAACCAATGACACTTATGCCATGCAAAT
GATCTGCGCTTACGAACACGCTGTGCTTGAAGCATCAGAGTTTTGTGGCT
TCTTCACCGAAGACGAATGGGCTGGTTTTGAGAATAGCTTGGACATTGAC
TATTACTATAATTATGCTTTCGGTAATCCTACTGGCCGAGCCCAAGGAAT
CGGTTATGTTGAAGAGCTACTAGCACGTCTCAATCATTCGTTGATCACTA
GCTCCTCAAACTCGATAAACTCAACACTTGATAGTGATCCAAGAACTTTT
CCAACAGATCAAGCTGTATATGCTGACTTCACTCACGATGACATAATCAT
TTCGGTCCTAACTGCTCTTTCCATTGACTACTTCCATGCCCCACCCAACT
TTACTTTGATCACGCCTGAGCCAGATCGCAAATTCATTCTTTCCAAGATC
ACACCGTTTGCCGGGCGGCTCATCACTGAAATAATCGGCTGCTCTGAACC
TAACCCGATTCCTGAGAAAAATGCTCGCGTTTATTACTCACCGAATCAAT
ATGGTTACAATCCGTCATCAGCCACCCACAAGTTTGTTCGAATGCGCCTT
AATAATGGTATTATACCACTTAATACCATCCGTGGAGGCTTCTGCGGCGA
CGAAGCAAGCGGTCGAGCTGATGGCCTGTGTGCTCTAGAAGATTTTATGA
AAAGCCAAGAGAATGCCTCGGCTCTGGCAAATTATCAATACGCATGTTTT
TCTAACTACACAACAGATGATCGAGCCAGTGGTTGGGACTGGGACGGAAC
TATCCAAACTGACGAGATCACG
>Bgt-3194 Bgt_ctg-10000_consensus 9037495 9038277 -
ATGCGCATTCTAATAGCTTTGCTGCTTCTCTCACCAATATCAATAATTAC
AGCACAAAAGACTCCAGACGGAAGTATTGTCCCATTTTCCTCTCGTCTCC
CGTCCTGTGCCTCAAAATGTGGCCCTCTATACGATGTACAGGGAAAATGT
TCCCCTCCAGTCACTACACACGCAGACAACGATTGTTTTTGTGCCGACGC
TCGACTTACGTCATTCAAAACTGGTCCAGCCGGTGTTTCTTCTGTGTGTG
GAGCCACAATATGTACATTGGAGGATGAATTGGAAAAGGTCCAAGAATGG
TACTTGGACTTCTGTGGCAGAACGGCAACCCGACCAGATCAAGATGAAAC
TAGTGATGATGCCAACACCCCAGATCAAAATAATACGAGTAGCCAATCAT
GGATCAGCGGACATTTTAAATGGGTAATCATGGTGTCAATAATTTTTCTT
ATAATTATTAGTGCTTGGATTTTGGCATGCATATGTCGAAGACGCTATCT
CAGAAAAAAAGAAAAAGAAGTCGAAATGGCCCCGCCTGTCGCGTGGGGAC
CCCATCAGCTTCAAAGTGCAACAGGAGGATATAGTCGACATGACGGTAGT
GCTGAGAAATCAAGAAATATACCTCTCAATGCTAGTATTAAGACATCTAC
CACAATTTTAGCAACACCCATCGACACAGTCACTTCTAATAAAGAGGATT
CAACGCTAAAAGTAAAAAAAAGATGA
>Bgt-3240 Bgt_ctg-93_consensus 1191912 1192775 -
ATGCAAATATTACCGCTTACAAGACTAATTATTCTCTCTCAAATCGTTTG
TGGAATTAAAGCTGGCAATGACAACGTAATTCTCCTATCTCAAGTGCGCA
CACTCACGCTGCGCAAGAATGTCAAAACTTCACATCGACGGGTTCCTCCA
AAACCTCAACTCACATGTAAAGGCCCGGGTTGTACCTTTCATGAAGTCGA
TATAATGCGCTGCAAGAACCAGGGGTCATCTTACGATACAGAGAACATTG
AATGGTCATGCACAGCTAATCTACCTATCGAGTTCAAACTTGGAAGTACT
GATGTTTCTTGCGAAGGCTATGCTCATCAAAACGATAAGTATATATTAAA
GGAAAGCTGTGGGGTCGAATATCGACTTCTTCTTACAGATATCGGTGAGG
AGAGATACGGCAAAGAGTTTTGGCGCCTTGATAGTGAAAACAAATCTCTC
CCTCGTGCAATTTTTGCTGTAGTATTTTTTGCGATTTTAGCTTGGATCTT
ATATTCAATATTTAAGGCTCTATCTGTCGGCAACTGGCACCGAAATTTCG
GGCCATTTTGGGGAGGTGGTGGAAACGACGGTGGAGATCCATGGGACTCA
CCTCCTCCGTATAACAGAAAATGGTCCAGCCGTGGGCGCCAACAGCCAGG
ATGGACCCCCGGATTTTGGAGTGGCGCACTGGGTGGTGCTGCAGCCGGAT
ATCTAGCTGGGAACAGAGGCAGTCGTCAAAACAATCAATTTACAGAAAGA
CCTCTCTGGCCTACAGGTAATTCTGGTACAAGCTTCTCCGTTCCAACATC
AGACTCAAGAAGCAGTAGCTCAGCCAGGTACAATAGCACGGGCTTTGGAT
CAACATCGAGAAGA
>Bgt-3484 Bgt_ctg-103_consensus 56153 57586 -
ATGCGTATCATTTATGAATTCATAGCTGCAGTGACGTCGATAATGTTCAT
CTTCGCGGTAACGGCGGAGGTTACTCCACAAAACCAGCCGGAAAAGTGGC
CTTTAAGCCTTTTCTCACGCGCAAGTCACTTCATTAAAAGGTCTACAAAT
CGTCGTAGAGACATAGATGAAATCGCAAAACACGCGCAGCAAAAACGTAT
GCCCATCGGAATCATGAAGATGAGTCCCGAAGAAGGAGAGAAATTTTTTG
CGACAAACTGGCTGTACGATGGAGATTTGCAGACGAACGGAACAGGAGTT
CATAATGCTGCACCATCACAAAGAGACCTCGAGCCGGACGCTTTGATTGT
ACCATTCACTCTGCACTCTGATAGCTTAGATCTTGGTCAGATGGAGCCGA
AATACAATAGCAGCGATGCTGTTGACTCACCCATACCGCTAAAAAAGAGA
GATTTCAAGTGTCCGAAAGGTACCTCGGACTGCTCCGCAATTGGGCATTC
TAATAGTTGTTGTTCAAGCGGAGACGTATGTTACGCTATACAAGATACCG
GACTAGGACCAGTCGGATGTTGTCCTAAGAATAAGAACTGTAGTGGGAAG
ATAATGAATTGCGATTCCCCAAACACAGCATGTCCGGCAAGCCAAGGGGG
TGGCTGCTGTATTCCCGACTATGCATGCGCAACATACGGCTGCATTATCC
AATCAACGTTACTTGTCACTACGGTTATCACCGTCACAGCTGAACCTTCT
TCTAATCCAGAAGTCACCACTATAATAAGCACCTTGTTTCCGACCCAGAC
CTGTGAAACGACTCACAAGCCATGCACTGAAAGCCCTGAAGGAGATTGCG
GCTCGGGAAATGGAAGTAATGCATCGTCGAACGATGACAATCCCTCACCA
CAGACATCAGCGTCACATGTGTCATCAGATGCCGGGGCTGAACCTGTCCG
ACCCACAGGTATATCTTCCGTCCCACCAACATGGCCTCTAGGTGATCCTG
AGGTCTGCCCCACCGGATTCTATGCTTGTAAAGCGTTCCATGCAGGCGGC
TGTTGTCGGGTCGGAAGAAACTGTGATACAACTTCGTGCCCTCCTACGGC
TTCTACTTCATTTGTGAGTGGGGGAGTGACGGTCGTTGCCCCTGTAACCT
CGAATACGTCGGCCAAACCCACGGGAACCTGCGCACAAGGATGGAATATG
TGTCCCTCAGACGAAGGAGGAAAGTGTTGTCCCGTCGGTTGGCAATGCGG
GGTTGATAGGTGTTCCAATGTTGGTCCAACAAGCACTGGGGTTATAGACA
AGGAAGATGTCAGTCTCGCAGGGCGGCAAGATACAAACTGGTTGGGCGTT
GTTTTCGGTATTTCAATTCTAGTGGTAATTTCGACATGA
>Bgt-3534 Bgt_ctg-140_consensus 316728 317732 -
ATGCCTAAAGAATATTGCGGAGGAATGAGATTTTCGCGACTCATAAACCT
ACCCCTGATCCTGTTAATCGCCACAAACTCAGCAGTTCTCGCAGGACCCT
ATCCAAAAGATGAAATTCATGATACTGGGTTTTCTTTCCTCCAAAGTCGA
CAATGTGCCTCGTACTGTGGAGCTCAAAATCAGTTTTGCTGTAATCATGG
CGAAGCCTGCTTTACAAACCAAGCCAACATAGCATTTTGTTCGGCGGGTA
TGTCTCCTCCTGCTGGCTACGAGATCTTTACCACCACCTTCACCGAGACT
AACCTAGTACTTCGGACGAGTACTTTCACTTCATGGGGGACAACACCTAC
AGTTTTAGCAGCCCCAACCATCACGCCGCCCGCTATTTGCACAACCAGCT
TAGGTGAGTCATCGTGCGGCACTATCTGTTGCGCAAGTAACCAGCGCTGT
GCCTTCGCCAACTCCTGCACTGCACATGTACCAGCTGCTGGTGATCCAAC
ATATTCGGTACCAGTTCGGCCTACTTCAGGTGACCTCTTTACAATCTCTG
CTACCACCACTGTTCCATTCCAACCCGCCGCCACTGCCTCTGGAAGCAGC
TTTCCCGAAGTGTCTCAAAGCTACAGCAACGGGCTATCTGGCGGAGCCAT
TGCCGGTATAGTCATTGGCGTGACAGCCGGAATCGCACTTATAATACTGC
TCTGCTTCTGCTGCCTCGTCAAATCCGGCTTCAAACGAATTCTAGCCAAA
TTTTGCTTCTGGAAGAGGAAGGGGCGCTCGGATCGAGTTTCTGAAAACCA
AAGTAGAATCAACTCCCAAACTAGCCCATCCGACAGGCGGGAAAAAACTG
GATTTAAAGATAAATTAACCGCTATCATCTCTTTCATCGCCGATATATTA
GGTCTCAAGTCAAAGAAAAATAGGAGCGATGTGTCTACCAGTTATTGCGA
AACAAATGTCTCAGGCTACTTTAGCGAGAGTCATACCGGAACCTCCATGA
GTAAG
>Bgt-3576 Bgt_ctg-7_consensus 312144 314093 -
AATCGTTTGTTAAGACCTATTCTTCTTCCTCTTTGGGCCATTTTCTGGCG
ATCTCAAGAATATAGTCAAGTAGAAAACTCTTTTGGAAATACTGCCAAAA
ATTTATTGACAACACTTCTACGTCTTGCACCAGGTAGTAACAGTACAACT
CATAAGGGTCTCCTTAATTTGATTATAGATGACCTGATGTTTCAAGGAAA
AGATACCGTTGGAGAAACCGGTTGGATCTACGTTCTGACACAGAGTGGAA
TCCACATCGAGGAAATGAGATTGAGTAACCAAACATTCAAAATGACAAAC
CTCGAAAATGTGGACCTAGCAATTAGTATTTTTGTCACACTAATGAGCGA
TCTGCCCGAGTTGAAAAATGAGGTATCAGCTCTATTTATGAAACTTATAT
CAAGCTATCTATCCTGCCGCTCCAAGGATCTCACGACACAGATTCATACG
CACGAAGTTGACTTTCCTTCTGATACTATAGCCAAGGTTATTGGTGTCAA
GTTGATGCAAAAAATGCTAGTAACTCTACCTGAAATGCTTATCGATAACT
CTCTACAGCTTCTCGAATTAATAAATCAAGTTTTAAGTGATTGGGAAGCA
ATCTGTCATGAAGATAGTAATGCGGACCTTATTTCTGTCGCGCTCAGCTT
ATTGAACGTGGTTTTGACTTCACGTTTTCAGAGAAGCAAGGCAATCGATC
ACCTATTCGAGTCAATCCAAAAATCTTTAGAAATTATAAGCCGACAGTCT
TTTCTAGAAGTCTCAAGGACTTCAAAAAACCTCTTGATGCTTTTGACTTT
ACATGATACTATCATTCCAACTGAGTCTGATACAACTGTTGGAAAAAGGC
CCTGGATAAGTAAGCAAACTGAAGAAAAGAAATCCTACGATCTTGCAATG
TCCTACCTTACTAGTCTTGACTCACCTCCTCCTGTTAAAGTACAAGGGCT
AGAAATCATATCGCAACTGATCGGCGCATCAAGCTCTATTTTAGATATTC
CAGCACTTATTTTGCTTTTGATAACTTATTTAAGAGATAATGAGGAATAT
GTCTACCTAAAAATAATAAATTTATTAGTTCAGCTATCCCGATGGCATCC
TAAAACAGTCATGCGTGATTTAATGGACCAATACGTAGACTCAAACGAAG
AATGCGAGCTAGATCAGCGATTGCGTCTTGGCGAAACCTTACTGCAGGTA
ATAGAGAAAAATAGACTCGATTTTAACCTCGAGGCTGCTGATACGCTATG
TCGGGGCTTACTCTTCCTTGGAAGTCGTCGTGGATATAGACCCAAATCTT
ACAAGCTTCGTGAGAAAACTGTACTTCCAAAAGTAAAACAAGAGGTTGAA
AACATAGAAACGTCGAGCGAACTTGAACTAAGCCTGGACAATGATAATGA
TACTAGTTTACAAGCAGAGGATCTGCTCTGTCAGATTGTTGCCGGGTGGG
AAAGTAAAAGAGGTGAAGAAGACGTCCGAATCCGGTCATCGGCTATCACC
ATTTTCGGAGCAGCTATCTCGACTAACATTGAGGGTATCAGTTCACGCTT
GGCATCAGCTTCTCTAGAACTAAGCCTTCAGATCCTTGGCCTCGAACCTG
AACTAGAAAAAGGAATCTTGCGGCGTGCGGCTGTACTACTAATCATGAAT
TTCCTCAAGAGTTTAGATTCCAGTAGAGCCAGAAAGAGAAGCTCAGTGTT
TGATTTCACTGGACAGGGAGTTGCAGATATTCGAAGGGTATTGCAGTATA
TCGAAGCCACCGATAATGATGGTTTGGTCCAGCAACATGCTAAAGATGTA
CTTGAAAGTCTTGAAGCTTTGCAGATTAAATGTCTAAACCCCCCACTTCT
GCATAACTCACGCAAAATAATAGCATATAATGAGATGTCTATCTTGTCTA
CAGGCCCAAAAAGTTCCCATTCAAATCCTATAATTGAAGAAATCGAATAA

>Bgt-3684 Bgt_ctg-10000_consensus 3451837 3452607 +
ATGTCATTGAATATTGCTCTCCAGTCAGTTGTATTCTACGTCTTATCGTG
CTCAACCTGCGCTAAATTCAATCATCGTCAAAGAATAAAGACCCAGGCAA
AGCGCGAGAGAGCTGAGAAGGATGCATCACAAGCAAAGAATCCTGAATTA
TACCGGCATCCATCACCATTTTCTACGAACCAATATTGGAGTGAGGATAT
ATTGATGGGCCCTAGGCTAGCGAGAAAAAATGATAGAGGGTGGCCTAAGA
ACAGAGCTCATCAGATACCTGAGGTCGATGATAAGACTAGTAGCTACGCC
GAAAGTATATCGAAGAACTCAGAAACTCCAAGTACACCAACAGTTATGGC
AGAATTTTCTCGAATATCTCTTGAAGGCTGGAATATACAACGCTACCAAA
GAGAAGATGAGCTCTTGTGGGGAGATCATGAACTTCCAAGTACAGTACCA
AGAACTCATAAGACACGCACGCAAAATACCCCAAGGCCTGATCAGCTTTC
AGAAAGCGATGTATACATGATTGGTCTGACAAAGAAAAATGGGGTCGAAA
GCCCCACTCCGAATTATCACATACGGAATCCACCCGTAAACGATTTACAC
CCTCCTATAGTTAGCATGTCACCTTTAAGTATTGGAGAGACCCGATGGAT
GATTCAACCACCTCCAAATGCGAAGCTTATGGAGGGCAAAGAGATTGTCT
ATCAGAGTCGATCCAGCAGCAGGAATAGTTTCCCAAGAGTTGGTGGGGAA
ACCACCACGTTAAATCGATAG
>Bgt-3750 Bgt_ctg-90_consensus 472420 473300 +
ATGCGATTATCTACACTGCTCGCCTTCGCGGCACTTTCCAGACAAGCTAC
ATATGCCTGCCCACAAAACAATTTACCATTACAAAAAGTACTAGGTGGCT
TCAGCCAAAATCGTGCGCCTACGAATCGGGACTGGAACTATGATAACAGC
TACGATTGGGGCAAGATCAAACCAAATTATACGCTATGCCAAACAGGAAC
TCTCCAATCCCCTATTGATCTACCTATAACGCCCAGTATTTCCCGGAGAA
ATCAGCCCTCAATATCCAGCAACTTTTCATCCGTCGAAGGCGAGCTTTCT
AACTGGGGATATGGAGCTTCATTTGTTGTCACGGAAAAAAAAATTACTGC
CCGTCCTTCCATCACTTATCAAGGAAATAATAAAATTTTTCTTGATAGCT
GGCATATCCATGCTCCCTCAGAGCATACAATTAACGGCTATCGCGCCCGA
GCAGAACTTCACATAGTTCACACTGATTCCAACGGCATTGAAGCAGGGGT
TTTCGCTCTACTGCTAGATCCAGGCCTACCAAGCTCAGCCTTTGTCTCTC
AGTTTATTGATAACGCTAATGTTTCACCCGGATCTGACACAACCAACCCG
GTTACTACACGGTTAAATATGTCTCTTGCGTTTGAAGAGGTGAGGGGTTT
CCGCGAATACTGGACTTATATGGGTAGTCTGACGAGCCCGCCATGCAACG
AAGGTATCCGCTGGTGGGTTGCGAAAGAGACCTTATTCGTGTCAACCGAG
CAGATGCAAAAACTTCTTAGAATAAGCGCTTACAGTGCTCGTGTGGAACA
AAAAATTTGGGCCCATCGAATAGGTGTGTAG
>Bgt-3948 Bgt_ctg-65_consensus 24331 25129 -
ATGAAAATGAATTTCATCTTATTCTCCTCGATTTTGGCGCTTGCAGCAGC
CAACTCAACACCAGATAGCGATCAAACGCCCGCAGAATTTGGCGAGTATG
GCAACTATGGCCAGTACGGAAGCTACGACAAATATCCAGAGGTTAGCTTG
TCTTCAACTGCCACCCCTGCGAAACCATCGGCATTCCCCAATACTTTTGT
GGCAGTCACGACTCGAAGTGGCAACCCTAAATTACATCTTCGCCCAGTAT
CAGCGAGCAATCTAAACTTCTACATTGGCAAAGAAACTTCAACTTACTGT
CCACTATCTGATTGTTCTGGCTTCGTTAACTTTACCGTCTTCGATGCCCA
GCCTAATAACCCTAACTCTGGACTTGGCCTATTCACAACAGTTCCCGGAG
GTCAGCTTGTATACGTGACTAAAGATGGCCAGTTAGGATATACTCAAGCT
CATTCTGCATTTATTCCCACTGATGCCAAAACGGTCCCATTCTTATACGC
GCCAAACGCCGAGCCGGGTAGCGTTGGTACTCTGACCTTTAATGGTGGTG
GTTGGATGGCCTGTCCGGAGGAAAAACCTGACGATGTTTTTCAGATTTAT
TCACAAAATACACCGGGGTTTAATCGGAAAGACTGCACTAGCGTAAATAT
CGTTACGGCGGTTTATAACGGTAATTCTACTTGGCAATATGTGTAA
>Bgt-3979 Bgt_ctg-108_consensus 81363 82019 +
ATGCGATCCTACCTCATATTTCCGGCCTGGGCCATGCTGGCCGCAGCTCA
CTTCACCCTCGAGTACCCTGAATCGCGTGGCTTTGACGAAGATACCCTGG
ACAAATTCCCATGTGGTGGCCAGAACGATATTTCGGAGATCCGAACTCCC
TATCCGCTCTCTAACGGTGTCATTGCCCTCAAAATGGGCCATATCAAGTC
TAGAGTCCAGGTCACCATTGCCCTCGACTCGGATCCTACCACAGCTTTTA
ACACCGTCTTGCGTCCCACATTTCAGGAGACAGGCCTCGGAAAGTTCTGC
ATGACGGGAATTTCTATTCCCTCATCTCTCAATGTTCAAGAAGGAATGAA
TGCGACTATCCAGGTCCTCACCAGCGGTGATGATGACGGTGGCTTATACA
ATTGCGCCGATATCGTGTTTAGCGCCGCGGCGCCAGTCCCCGTCACCGAT
GACTGCCAGAATGCCACGAGTATCAAGGCTTCAGGCTTCATGCCCGGCAA
CGCGAATGAATCCATGAGTGCAAATGATGGTTCAAAGGGTGACAAGGACG
ATGATGACAAGGGTGATAAGAAGAGTGGAGCGTTTCAAATACAGAAAATA
GGTTTTGGAGGCTCCACAGTAATTGGGCTCGCAACGTTGATAACCATCTT
CTTGTAA
>Bgt-4375 Bgt_ctg-173_consensus 185593 186574 +
ATGTATTTTCCATTAATCCTCGCCGGCTTTGCAGTCGCCCAAATAGTTTC
CGGTCACGTCGCTATGACTAAGGTTATAAGAGACGTAGATGGAAGCGCTG
GTTTAGAAAGCCAAGCTACAGTTGATGGATCTAACCCACCCGCCGAAATG
ACCGACATGGCTGACATGGCTGAAATGTCTGACACGACCGAAATGAATGA
CATGGCCAACAACACAAACAACGAAGACGCTGCTCCTTCCGGTAATGACG
GTGCTGTTCCCGATGAGGACAGTGAGCAAATGTCTGAGTCTGTCGCCGAA
TCCCCTGGATTTCCCATGATAGCAGCTGGTGGGCTGGTCACCCTTAGTCT
AAAAGCCACTGCAGATAAAGCTGGTCCCTTTACGTGCATGATTGATTCCA
TGGTCGATAACTCAGGTAGTTGGGTTAACATGGACGTTACCGTTAACTCT
ATCAACAAAGACGTAACGAGCGACCAGACCGAAGTCTCCCTTTCTGCCCA
GATCCCGGCAGATCAGAGCTGCCTCGGAAACATGAATGATACCGATAATG
TGTGCACAATTCGATGTGACAATATTGCCACACCTACGGTAATTGGAAAA
TCTCTGCCTGTGCAGTTGGTCGATGCGGAGGTTATCGAGAACATTGGTGA
TTCTGCCGCAACCCCACCATCAGACGAAGGGATCTCCGGCAGTGGTACTG
CTCCTCCAGAAACTATGCGTATTACTAGCGATAGAGACAGACTTCCCGCT
GATCGCCCTACTACCCGGGTAATTAGTGACGGTCGTGTCAGGCCAATACT
ATCTTTTGATAAGAGAAAAATCGTTCCCATGGATCTGCCAGTTCAGAAGT
GGAAGATTGCTAGAAGTTTCATAGCTTGA
>Bgt-4376 Bgt_ctg-11_consensus 1692998 1694017 -
ATGCGTTTTTCACTACTGGTCCATACTACATTCTTCCTCCGGATAGTACA
TGCTTTACTTATACCACCCGCAATCTCAGAATACGATTTAGAAGTCTCAA
AGACGATAAGTGAGAAAGATGCTGTTGCAATGGAAAGGCGCATGGTCCAA
GTCAACTGCCACACACGTCCCGCCATGACAAAGTCACAAGAGGAAGATCA
AAGTTCTAAAATTGCTCTTCACCTCAACTTCACTGTATTACACGACGACG
TTGATTATCTCTTGCTCAATGGACACCAGATTTATCCTGTCGATCTCAAT
CCAATCTTATCTCAACACTCTATCATTGTTCCACAAATTAATAGGATTGA
TCAAAGCGCATGGAAATTTCAATCTTCTGGTACACTAGGCATTAAAATGA
ATCACCAGAATTTAAATTCACACAACAAACGCGACCAGCTTAGTCTCGTT
ATAATCAAAATCAGTATGCTCCAAGTATCAAATGTGGCTGTCGATAAGAG
TCCAGTAATCCATATAGAGCTTATCAGCACATCATCCGGCAAATTTATGA
TTCAGGACATCCGCGTCCATCCTTCCGAAAAAGTGGACACAGCGTCTGGA
AAGGATGTTCAAAGATGTGCCTCACTCTCCTGCGAATGGCAAGCCACCGT
CGCCAATTTCATTACCAGCACCAAGTCAGCATTAAGATCGCATCATTTCC
GACAGTATTCTCGTCTCAATAGAATACGACAGACCCATAGACAGGGAAAT
GACTACAGTTTTCTTAATGGCATATTTTTTCATGTCATAGTACCTATCCT
AATTGGTGGTACAGTTGGTATCCTAGCCAGTGTTCTTGGGGTATTCATAG
TTCAGATGGCATTATATACGTGGAAAATGCTATTTAGACGTAAATCAGAC
AAAAATGATAGAGTTTATCAACAAGAAAATTGGGGTAAATTTGACGATGT
TCAAGACCTTGAGACACAAAGCCTGTTACCCAGTTACACGGAAATTATAT
ATGAAAAAGATGAATCGTGA
>Bgt-4589 Bgt_ctg-82_consensus 179566 180139 +
ATGTATCTTTCAATAGTCGCACTTATTTTTTCCTTGACCATATCAGTTTC
AGCATCCCCCAACAATACCATTGCTTATGTAACCGAGATCGTCACGGCCT
TTACCACCATATGTCCGAATGCTACTATGATAGAGTTTGACTCTGTAACG
TATACAGCCACTGAATCAACTACACTTACCATCACAAATTGCCCTTGCAC
AATCGTCAAGCCTGTTTATGTCATTAGTTCTGTGATAGGTTCGGCTTGTA
ATGCTCCTGCCTTTGTAAATGCAACGCAAAATGCCTCTCCACCTAAGAGG
CCCTTGGCAACTGCCTCGGCGCCAGTACCAACGACAATACCAACCTCAAC
CTCTCCAAATACTCCCATAATTACATCTGGCGCCAATAAAGATTATACAA
TTTCTGGATTATCTCTGATAACTCTAACTGGGCTCTATGTACACTTTTTT
GGACACCTCATG
>Bgt-4619 Bgt_ctg-67_consensus 820814 821228 +
ATGGCGCGGATCTTCCTCACTCTAGTTACTGCTGCAATATTTTGCTTTTC
TTACTCAAATGCCCAGTTCGAGTTTTTTGAACAAATGTTCTCCAATCACC
ACGAACAACAACACCACCAACCGCAAAATAGCCCCCCAGATTCTGCGGGT
TACCAAACAGCTTACGAAGATACATACTGCACTAATTACCTGTGTCCCGA
TACCCTAGCCTGTGTTGAATCTCCAAATAATTGCCCTTGTCCACACCCCC
GTGTCGAAGAGAAGTTCGTTATAGGAGAGGGAAAATATCTCTGTATTAGT
AAGGGAGGGTTTAAGCCTGGAGAAGCCGCAAGAAAAGTCGAACTAGCCAG
GAAAGGATTACTGTGA
>Bgt-4746 Bgt_ctg-217_consensus 76876 78761 -
ATGCACTTTACAACAAACTTTTTGGTCATAACTCTAGCTTTTGTCGCTGT
TTTTAGTCAGGCAGGAAGGTCTCACAAAGCCTACAGAGCAAAGTGGCCTC
CAACTGTGAATATTGGTGATGGATTAACTCACCAAGCTATTCCTGATGTT
GATGGAGGATTTGTTCAGTCATATCGTTTCAATGGAATAAGATATGGTAC
ACCGAATGGAAGGTTTTCTTTGGCCCTTCCTACTTGGTCCTCTAAAAACA
AGCGTTCCAAACACAAGGAGCGTCCTATGTCAATCGGATCAGGGCCAGGA
TTTTCAAAGTGTCCTCAGGCCACACCAAATTGGATTTTGGATAATGAAGC
CTTTTTGAGGGCATTTATCGCGAATCAGTCAACAGAAGGTTATAGTTTTA
GAAACGGCTCGCAAAACCTTAGTCTACCCATTCAAATACCCGAAGATGAG
ACTGAGGATTGTCTATTTTTGGATGTTATTGTCCCTAAAAGGATATGGGA
TACCACTAAGGCTCATCCTGAGAAGGGGTTCGCCCCCGTCATTGTGTATA
TACATGGCGGCGGGTTTACCTCGGGCGATAAAGGTTCACACCAAGACATG
AATTCATTATTGGCCGACAGTGTTAAAGTCAATAGTCAAGGCGCCATACT
GGTACTCATAAATTACCGCCTTGGCATTTTTGGATTCCTTTCGGGTGACC
CCAGCATCATGTCAAATGCTGGCTTAATAGATCAAAGGATGGCTCTCAGC
TGGATTCAAAAGAACATCCAGAAGTTTGGTGGGGACAGATTTCGCGTCAC
CGTTATGGGAGAAGAGGCTGGTGCTGCATCGATTCTACATCATATCACAG
CTCCGACCCTTTCTAAGAAGATTCTTCCCCAGGTACTGCACCGATTTGAT
CACTCTCCCCAAGATCCTTTCAGATCAGCGATAATTCAGAGTCCAGCTTT
TCAACCGTTGGTTGAGTCTCAAGCTATAGCTACTCTAAATACAGTCTTGA
AGATGGCTCGCACTATTACGGGAAAACCAGTCAAAAACGTAAGTGATTTG
CGTGCACTTTCGTATAAGACTCTTTACACCATCAATGCGGCTATAGTCTA
TGCCTCGCCTCTTGGCTCTTACACTTTTGGTCCTACCATTGATTATAGTA
GCAATTCATATGTACCTGACTTCCCCCTTCGCCGTCTCGACAGCGGAGAA
TTTAACAAAGGGGTCAGCATCCTTGTTGGCCATGGTATAAACGAAGGTCT
CTTTTATACATCACACACGAGTGGCACCATCAAAGGCTTCCAGACTCATT
TGGCCAACATGTTTCCTACACTATCGGAGCGTGATTTGATATACATCACC
AACACAATATACAATCGTCCGATTAGTGTGGATAATTCACATGAAAGCAT
CGCTGGTGCTGCCGAAGTGATGGGCGAAATCTTCGTTGATTGTAACGTCT
ACTATCTTATGGAAAAGATTGAAAATTCGTACGGCTACTACTTCAAGACT
TCGCCCGCTATTCAAGGACCATTGCTAGCGGATATAATTTTTGGCAACCC
CACATCTTTAAATGCTATTGGTGATCACGTGGCCAATAAATTCCGGAGAA
AATTATTGCAGTTTGCTATGTTAGCGGAAGAGGGAGCTCAGGCTGCTACT
CTCAGAGAATATGACAGTAGTGGCTCGGTCTTGCTGGTTTCCAATGCTGG
CTTTGAAGGATACATTGATGATCCCTCTAAGACTGAAAGGCAGTGTCACT
ACTGGGCCGAAGCATCCTACGAGACAGGGTCTTAA
>Bgt-489 Bgt_ctg-168_consensus 294350 296966 +
ATGAATACAACAGCTACGTATACTCCACTTGAGTGTCTACTGTTGTTTCA
ATCACTTGTCGCATTAGGCACAGATGATGAAGACTTTATCAAAATTTCTG
ACCTCCTGAAGAAAAGTCCTTTAGTTTGTGGAAATCCTTCTTACGACCCC
AAAAGACTAGATGCGAAATCTCTTCAGCAGCTTTATCTCCGGATATTACG
GGATGAGCTGCGCCTCGAAGAATCAGATGGACGTGAGGAAAATAGTCGAG
TGCATCCCAAAAATCGCAAATACCTTAGTTCATCGCCTCTTTTGCTTAAT
GATTCTCGAAAATATAAACATAAGCTACATATGTTAGAAGATAGACTATA
TGCAAAATATCGAGAATATATGATAAGGTCGATTGATGAAGATGAAAGGA
AGTTTGCGTCCCTACAAGAAGAAATTGAGAAAATAGAAAATGGTGATTGG
AATGAAGGATTAACTAACCCAGAGAAAGGGCAGAAAAATAGAATTAAATT
TACACCCATTAAAAATAATGGATACACCTCTTTGCCTTCCTCTGAAAACG
ATAAGCGTCCCGAAAATTTCTCGAAGCGCTTCTCACCTGCTTTATTAAGT
TCCTCAAGTCACATATTTTCCTCCAAGACTAAACCAGCTGTACCTTCAGA
AGGTCAAGAACTTCATAGCGGTGAGAGAGAGGAAATAGATTCACTTCCAT
CCAAAATCGTAGGAGATCAGACTAGCATTCAGCTAAGCTTAGGCCCGAGG
TATAATTGTAGTATACAAGATAAGAAGTCGCCTCAGTCCAAATCCCAAAA
ACCATCTGATTCGAAATGGAAATCTCCACATGGAGATTCTCGCCAAGCTT
CACCACAAGAAAAAGATACCCAAATCAAAAGTCAACAGAATTCTAGTCAA
TCCAATTCAGTTACCCCCTGGGAACCTTGTATCGTCTCTGCTTTAAAACC
TATAGTCAAATCAAACTCATCAATTCAGGCAGCCACCACTTCACGAATAA
GATTTTCAATACCACATTCAGCTGGAACAATGTGCTCACGAATGTCTCTA
GATACTCTTGCCGAGGCTGCAGGTCAGCAAAATCGTGTTTCTCTTGAAAC
TTTATCAAATCCAGCGATACATCAACCCAACAAAAATGTACTGAATTCAC
GTTCTAATTTACAAAAAATATCCCCTAATAAAGTTCCTCAGCAAAATAAA
CAGAAATCTTTATCTCAATCATTGTTCTCGAAGTCAAAAAAGGTTACATC
ACAGCGCTTAATCAAGCCCGAAAGAAAACATTACAATTCACCTTACAATA
CAGGCCGAAATCTACCCGTACAAAGTCTTTCGTGTTCAAAACAGAAAATT
AAGGGGTATCAAAACCTCCCAAGTACCCCTCATGTTTTCGACAGTCGAAA
GTTTGTGACCGGAACTGGAACAAAATGGAAAGCCCAACCGTCTGGACTAA
CACCCAGGAATTTTACTCCCCTCCCACCACCGCCAATAGAACCACTTAGT
CCAATTCTCAAGTCTGCCAAGTTGATGGTTCACGATCGTAAGTCTACCTC
GAAAGATTTATCATTGCAAAAAAAGCATAAACCACAAGCACCATCGCCAC
ATGCGCCTTATGGTAAAAATTTCAATATTTCGTCAACACCGGCTGTCATT
ATACCTCCTAAAATTAGAGCAGATGACTCAAGATCCAAAAATAAAAAGAT
GGATGATGCTCTTGACCCTCAAGATGATGAAGATTTTTCACAAACTAAAT
TCAAGAATGCAAAAAATATTGGTTCAAACGAATTAGTAATTACAAAGCTA
TTACACACTGACACATCCAACTACCGTTCCACAAAACGAAAGCGGGGAAA
GTTTTATGATATAGGATCCCGTCCACCTTCTACTATCCTCTGGACACGCG
CTTTCCCTAAAATATCTGCACAGGCGCTACAGGATATTGTCACTGACAAA
AATGCAAGCATGTTCGCAAACCCAATTAAGGAGAAAGATGCACCGGGGTA
TAGGACTATAATACTTAGACCACAGGACTTGAAATCGATCCGTTCTGCCA
TTACTGCTGGGCATCGAGCAGCTACAGCAGCAGCACCCGAAGACCTTAGT
CCCTATGCATCCAGCGCCTGGCTTCCCATATCTGAAGATCTAATCCCCCC
CAAAGGAATCATTAATTACTCTCAGCTTGAGAAAGAATTAATGCGTATGT
TTGCCAATGCAATAATGTTTAATGCCGATCCAAAGCGTGGCCTCGGTCCA
GCATGGCAGGATGTCGTCGAAAGGAATAAAGAAGAAGCCTTAGGTTATGC
ATTTGATGAAGATAGCATAGTAAGAGGTACTAAAGATATGTTTGCTGCAG
TCGAAAAAAAAGTTAGCGATTTGAGAAGCGTTGAAAGAAGAAACGAGGTT
GCAAAAAAGGCCAGTCTAGCCACTATTAAGATTGACGACAAAGGTGACGA
GTCTGACCAGGATTTAGATAGAGATAAAGAAAACTTTAAAACTGATAAGA
TAGCAACATATCAAAGCACGCAAATTACGTGGAACGACAAATCTAAACCC
CTGAAAATAACTCGGCTCGCACCACAAATTTAA
>Bgt-5017 Bgt_ctg-49_consensus 282945 284094 -
ATGGTAACTTGGACGCAGCTATACGTAGCTGCGACCTGGCTCTTCATCGC
CTGTCGCGCCGTGAAAGTCTTTCCAACTCCAAAGTCAAGCGGATGGATCC
CGTCCTTAACGAATCTCGTCGTATTCGGCGACAGCTACACGGACGAATCG
CGACTTCCGTACTTCATTAACCACAACGGAACTGCCCCCCCGACAGGTTT
CCTTCCACCCGCGAGTAATGCTACAGCAGGCGGTGGTATGACATGGGCTC
GTCACGTCGCAAAAAGTACAGGAGCGAAGCTATATAACTACGCCGTCTCA
GGAGCAGTTTGTGATAATAATCTTGTCAATAGATACATCTCTGTTCTTTA
CGGACCATTCCCCGATGTAGTTTATGAAGTCAATGCTTTCGTGTCAGATT
CAACGTTTATTAATGAGACTACCAACACGCCGTTTTTCGCAGATCGTGAC
GAAAGCAACACGATCTACTCGATATGGATTGGCACTAACGACCTCGGAGT
AAATGGATTTCTGACAGACAGCAATCTTCACGAAAGCTCTCTTCCGAGCT
TTACGGACTGCATTATGGATAAGTTCGATCAAATATATGCCAATGGAGGG
CGCTACATGGTCTTGATGAATTTAGCTCCATTACAACTGACGCCTCTTTA
TGGAATGCCACAAGTTGGAGGGCTCTCAAAGAGTAGTTACTGGGGAGAGA
AGCCAACAAATACATCTGAAATTAGCGGTAAGATGAAAGAATACACGAAA
ACTGTCAATTCTCTACTCAGTTATCGAATACCCTACGAAAAATTGATCGC
TGAACGCTACCCCGACGCTTCGTTTGCCATATTTGATACTAACTCCCTTA
TCACCGATATTTACAACTCTCCAAACGACTATCTAGTTGCGCCTGCAAAC
TCTACTCATCAATATTTCAAATGCGACCCAGTGCCTTGGGGAAAATGCGT
CAGACAACCCGAAGGACTCGATCACTACTTGTGGTTTGACGAGCTACATC
CCGGTGAAAAGACCAATGAAGTTATAGCGGGTGAGTTTGTGAAATTAGTA
CAGGGTACAAGCAGCTATGCGACATATTGGTGA
>Bgt-5608 Bgt_ctg-14_consensus 4597909 4598097 +
ATGCGAATTTCAAGCTCAATATTCCTTCTTTCTCTCCTCTACCTTCCCTT
CTCCAGCGCCGTCCTGGGAAGGTCGAATGCGAACTTCCAATGCGGTGTGA
AAGTCAGTGTCAAAAAATTAGCCATCAAAACTTACATGAACAAGATATTA
AGAATTCGCAGTGGTCTGAATGGAAAATGTAATGGATGA
>Bgt-687 Bgt_ctg-18_consensus 746678 748464 +
ATGCCATGGGATTCTGAAGATGCTGAAGAAGACGAGATAATGTTAGAGCA
AATACGGATTGACGACCTAGAGGACGTTGCTTTTCTGCCTGACGAGGGGG
GTGCCACGCGAGCCCCGAACAGCAGACTAAAGCATTATGCGGCCCGTGTT
CTCACTAGGCAACGCGACTATCTATGGAGGACTGTGGAAAGGTTCAAGAT
TATAATAATGATTGCTATTGCTCTAGTCGTTACCTTGGTGCTGATGACCT
TCGTCAACAGTGAAGACAACACCCTTCCAGAGCGCCTTCCTGATGAATCT
ATTGAGCTGGCTCAACAGGTATTTGAACAGCTTGCGAATACAACTATTCC
ACCATTTGCGCTCACGTACGCTCCAATAGTTATTCTAGACAGAGAGGAAA
CGTACTTTCCTAGTGACCTCTCGGTACATATTCAAAATACTCATCCAACT
CTCAATTTTACGCCTACCCCGGACACCTCTTATCCTCTCAATCTCTCCAA
TCTAGACCAGCTAAACAATTTTAATGGCGGAGATGTCTACCTCAGTTCAC
GCGAACCAATTGTATCCTTACCAGTCTGGCTACGTGGCCAAAAACCAGAA
GAAAACAGTCTCCGTACCGATAATGCAACAAATTGTGTGATAGTAGTCGT
CGAAAAAGAGTTAGAGAGGAATGAAACGTTAAATAAAGATCTCAATGTAG
TCGACGTTTTCTACCTTTACTTCTACAGCTTTAACGACGGACCTAGAGGA
CTAGGTCGCCAAGTCGGAAATCACATAGGTGACTGGGAACACAACATGAT
ACGTTTTACAGACGGAATTCCGACAGCTATATGGTATTCACAGCACGGAT
TTGGTGCTGCTTATACCTTTGATGCGGTGCAAAAAATTGGCAACAGACCT
GTGGCTTTTAGCGCCCGTGGTTCGCATTCAAATTGGCCAGAGGCCATGGC
TCATGACTTCCACGGGATTGATGCAAGAATTCCGTCCCACCTAGCATTTG
ACTACACCTCCCGTGGCAGAATATGGGACCCTACCCTGTCAGCGCTTTTT
TATACATTTAACAAGACTCAACCCTCTCTTAACCCTGAATCAAACTCATC
AAGTGCAGAGTCTGGTATTTATACTCCTGCATTACCTTCTCAACCAACGG
GATTCCTTTATTTTAACGGCCAGTGGGGTGACCAACAATTGCGAATAGAA
GATAAAGGGCAGGAAGAGATTTTCGGATTTTTCAAGTGGGCCGGCGGTCC
AAAAGGTATTGGCTGGGGCGACAAGGTCATGTCGCGAGATAAAGTATGTC
CAGATACAACCATACCGGACGCACCAAATCAAGCAAATACTAGCGATAAG
ATGAGTATAAGAGAGTGTATTATTCGTGACTCTATCTAA
>Bgt-721 Bgt_ctg-203_consensus 269087 270458 -
ATGATTTATTCGAGGGCCCTTCTCCCAGCTGCTGTCGCACTAGTGTCCCT
TGTGCTCGCCGTACCTTTAGAAGAGCGTCAGTTAGCTTTCGACTTCAACA
ACCAGAAGGTACGTGGTGTAAACCTCGGCGGATGGTTCGTGCTCGAGCCT
TGGATCACTCCATCAATATTTCAGCAATGGGCCAACGGCGGAAACGTCAT
AGATGAGTATTCATATACTGCAGCACTTGGAAAAGATGAAGCATTCACGC
GTCTCAACAACCACTGGGCTACTTGGATAACAGAGAGGGACTTTGCCGAA
ATAGCATCAATGGGTCTGAATCACGTGAGGATTCCTGTTGGATACTGGGC
TCTAGTCACCATTCCCAATGATCCCTACGTTCAGGGTCAGCTTTCGTATA
TGGACCAGGCTATTGATTGGGCGCGTCAAAATGGCTTGAAAATTATGCTC
GACATCCATTGCGCTCCTGGATCTCAGAACGGGTTTGACAATTCGGGGCG
CGCTGGTACCATTGCATGGCAGAGCGGGGACAATGTACCAAATACCCTCC
GTGCAATCCAACTGCTGGCAGAGCGATACGCACATCACACCGACGTTGTC
ACTTCAATAGAACTTCTCAATGAACCAGTATTTTGGGGTAATGATTTATC
ACAAACTAAAAAATTCTACTATGACGGATGGGGAAATGTTAGAACCCAAG
GTCAAACTGCGGTTGCTATTCACGACGCATACCTTGACCCCAGGTCATGG
AATGGCTTTATGAACAGCGAATCTGGTGTTAACAATGTTATCTTAGATAC
ACACATCTACCAGGTTTTTTCGCAAGACGAAGTAGCTATGAAGCCATGTG
CTCACGTGCAGACAGCTTGCTCAAGTGTTGACAAAATTAAGCCAACCGAC
AAATGGACTATAGTTGGAGAATGGACTGGAGCTCAGACCGACTGCGCCAA
ATGGTTGAACGGACTAGGAAAAGGTGCCCGATACGACGGAACTTTACCTG
GAAAGTCTGAAGGATATTACGGATCCTGTGACAAGAAATACGAGGGCACC
GTCGATGACATGCTTCCGGTTGACAAAACGAATATACAATATTTCATTGA
GGCCCAATTAGACGCTTATGAGTCGCATACCGGATGGTTTTTCTGGAATT
GGAAGACGGAGAGTGCGCCTGAATGGCACTTTCAAAATTTAACCAGGGCT
GGATTGATTCCTCAGCCATTGGATTCGCGAAAGGTACCAAGCCAGTGTGG
CACATCGCAGTGCCTTATCCCTGGGAATTAA
>Bgt-851 Bgt_ctg-248_consensus 428969 429784 +
ATGTCCCTCACATTCTTTTCTTTCCTTTCCTTGGTCTCTATTCTCTGCAT
AGTCACCGCAGCACCTGTCGCTAATGTCACCGTTACGTCTATGCAGGCAA
GTTCTATGCAACATATCGCTGCTATTAATAAGGCCTCTTTCTTCAATCCT
ACTGCACTACCCGCGAATGCCACTGAAAACGGTCTCACCGGAAGCTGCAA
ACCAATCATACTCATATTCGCCAAAGGGACTGGTGAGAATGGAAATGTGG
GCGATGGTAGCAGTCCTGGTCCGGCTTGGTTCTCTGAGCTAAGAAATGCC
ATCGGTGAAGATAAGATTGCTGTGCAGGGTGTACAATACGAAGCTGATGT
CTTTGGTTATCTTGTGGGTGGAGATCCCGAAGGAAGTCAAAACTACCTTA
CTATCACGAATCAAGCCGTCACACAGTGTCCAGATTCAAAAATTGTAATC
GGTGGCTACTCTCAAGGAGCTCAGATTACACACAATGCCGCCCAATTATA
TTCACCTCTTGTCACATCCAGAATTGCCGCTGTTGTACTCTTCGGAGACC
CATACACTGACAAACCTGTTGGCCAGGTCTCACCAACCTCTGTATTGGAA
ATATGCCACGATGGAGACATAATCTGTACAGGATCTGGAGGACCTGATCC
TCATTTGACATATTCTAAAGACGCTACCTCTGCTGCCAAATTTGTCTTGG
CCCGAATCTAA
>Bgt-852 Bgt_ctg-19_consensus 949393 950461 -
ATGCATTTTCATCCTTATGTGGGCCATCTGCTTTTAACACTTGTTGGCAG
TTGGTCTTGGTTCGCTCACATTGCCATCGGTGCTCCTCAGTGCTCGCAAG
GTGACGTCTCGAACTGCTTGGAAGACGTCTTCGATATATTTACTGATGGT
GATGAATTCCGAAATGATCGAATTGTTGTCGTGCGTAATGATATCTTGGG
GAAAAAGGCTCGAGACTGCGCATCCCTCAATGTTATATATGCAAGAGGTA
CTTTAGAACCTGGTAACGTAGGACTGTTGACAGGGCCTCCTTTCTTCTCT
GCTTTAGCCGAACATCTCAATAATACCAATCTACTTGGCATCCAAGGCTT
CAACTACCAGGCGTTGATTCCAGGCTTTATTAACAACGGGACCGTCAAAG
ATGCAACGAAAATGGCTCGTCTTGTTACACAAATCATTGAAAATTGCCCT
GATTCGTACCTTCTGCTCTCCGGCTATTCACAAGGCGCTCAGTTAGTTCA
CCGTGCTGTCGAAATGCTTGAACCCAGTGTTTCAGCAAGTATAGATGTTG
TTGTCCTCTTCGGCGATCCCATGAATGGAACAGTGCTCCCTGGCATTGAT
AGTGCAAAAGTAATGAGCTTATGCCATCAAGACGATATGGTTTGTCGTGG
CCAAGGTGTTTATGGGGTTGGTCCTGCTCACTTAACTTACCGACAAGATG
CGCAGACAGCTGCTATGTTCACTCTCAGCTCGATGTCGGATTTGGGAATC
AGCAGTGAGAGCTTGAGTCAACTGGCTGAGATGGCCAATAAAGGCATTTC
TTAA
>Bgt-901 Bgt_ctg-5_consensus 610047 611267 -
ATGTCCAAGTCAACATCATTACTTTTGCTGCCGGCTACAGTCACCGGTCT
GACAGTCGAATCCCTATGTATCGCATATGAAACCGCTGTAACAGCAGCCA
TTTCATCCATAAAAATGTATCCTTTTGAGACCGAACTCCTAGTAGCTATT
GACTGGAACCTTTTACATAGACCAGTCTGTCCCTCGAACACTGAACTATT
CGAGAATGCTCAAAAGCTTGTTGGATGTGCGTATAGTCTGATCCACAAGG
TCTGCGTCAAGTTGGGGGTTGATGGGGGTCCCGCAGAGGGGAATGAAATG
GATTTTCGCATAGTACTCATGAACTACAGTGAGACTTCTCTTCATTGTCA
TTCCAAAACTTTGAAATGGCCACTCGGACCTATCTTCCAGTTAGAGTCAC
TCGCGGCTACGAAATATTGTTGGAATTCAATCTTTTCAACAGAAGACCAG
GCCGGCAAAGCATTATTAGAGCAATATCGACATGTCGAATCTCTTATTCA
TGCATCGTCACAGCCGGAACCAAGGCCGTCAGTGATCCAAGAAGACACAC
GCCACGACTCTGACGCAAATAGCCAGCAGTTGAAGAAACATGCTTCCATA
GCTGTTGGTGGCTCTTTTGATCACCTTCATATCGGCCATAAATATTTACT
TACTGCCACATTCCTATTGCTTCAATTATCAGATACTTCTAGCTGCGCTA
AACTCACGATAGGAATTACAGGGGATGATCTGCTCGCCAAAAAGAGTTAT
TCAGAGCTTATACAAAGCTGGGAGGAAAGATATGAAGGCGTCCTCGACTT
CGTTCTTTCACTTCTCCCCCTATCTTTTACCGATCGTCGAAATGCAATCA
TGGCGGCTCAAAAAACTAACACAGATCCCGAACGTCGGATAGTTTCAATA
AGCTTCCATGACAAACAATTATCTATTGAATGCGTTGAATTGCGAGACTC
GTCTGGTCCGGTAGTTACAAATGAGTCCATCACAGCACTCGTCCTTACGA
GAGAGACGCGCTCAGGTGGTATCGAGATCATGCGAAAGCGCGCAGAAAAA
GGCTTGCAACCGCTCAAAATCCATGAGATCGATGTCCTTGAAGCTCATGA
AGCGGACAACGGGCCATCAACTGATGAATTCGCTCATAAAATCAGCAGCT
CGAGTATTCGAAAGAGATTGGCGGAAAGTTCTGGGTTACGATCTGTAAAT
CCAGCAGGTAGTAAGCCGTAG
>BgtA-20203 Bgt_ctg-315_consensus 94942 95856 -
ATGCGATGTGTTTACGTACTTCTCTTGTGGCCAATGAAACATTTGTCGCA
CATGAAGCGCTTGGTAGTTGTTGGCAGTGATTTGAAATATTCACACTATG
GAGTTTACAATCCCGAGTCTGGGAGTCAGTTTCCGCAGATTGAAGATGAA
CATGATATTACAATGACTAGGAACCAGGTCGGCGAGCCTGGTACATATGT
CAGGGCTTACTGCTCATTCAGCCTAAAAGAGAGAAGTATTGTCGAGATAA
TTACTTCAAGCCTCAAACCTGTGACGGCTAATTCTCATCGAGGTTTTGGC
GTTACTCATCAGGCAGAAATGGATTGCCTGAAGAAAATTAATGAAGTGCT
CACAACGCACGCCGACGAATCACCCCTATCCCTCCGGGAAATACAGGGAA
ATAGGCAATGCCCGGATGGCGTAATAGCCAGTCTGGCCTTTCAGGACCTT
CTGTCCATTGTCGGAGAATATCGCTACTTTTCTCCCTTGGGTCGCGGCGA
GGGTATCAAGGTAAATGCTGATGCGCCGCTAGTAATGGCAAGTGTGATAT
CGCCCGACCGATTCGTTGGAGAAGAGAAGCGCAAAACCGAACAGACTGCA
CTCGCCTGGTACGTCGGTCATCTATTCGTCTTTGAGCGCCATGAGACGCT
GTGGCGGCCCAAGACGAAGGTCGGAGAGCAAGTGTGGCAGGGACGCGACC
TCGAAATGAAACTGCTCAATCGCTTCGATCAGCCTCAACGGTTCAAGAAA
TTCGTCGACACGATCCGTGCTCAGGTGGAAATGTCAGGTCTATGTAATTT
GCTGCACACGTGTGACTTTCGTAAAGTTGCTGGTATTAAGATGGCCACAT
TCGCTGCTCTTCCAGTTATCGACTTAGGAATGCTTCCAGCTATTACGCCT
GATGGTGCCCTGGGC
>BgtA-20493 Bgt_ctg-14_consensus 53375 54047 -
ATGAAATTCTCAACAGGCGTAGCCTTGGAAGCAATCCACATAATTGTGAT
ATTAACCTCTATCTCTGAAGGACGACGTTTTCAATGCAAGTCAACCACAA
TTGCCGATGAAGACCTTGAATCTATCCGTCTACTCGCATGTAACAGCTTG
CAAGCAACCATGGGAACGTCAACAATCGACATTAGATCCAAGAACAAGGA
CGAACTTAGCTACGATTGGGACCTTTCCGAGCCGTTGGTGTTAGCACAAA
TGAAAGATAAAAGCATTTCACATGTGCAGCTCAATAGCAATTGTGAAATC
ACATCAATCAGAGTGTCCAGCAAAGAGAATGATGATGAAATTTGTACAAA
AGAAAAGTCTATCCTAAAGCGTCAAGATGGACATGCGGTTTGCAATGGTG
TTACATTCTGGCAGGATAAAGTTGCAAATACAGCTTCGACAGCCTGTGAA
AATGGGGTAATCGATCAGAGACAAGCGCTTGGGTTGAATACTCACGTGCC
GGCCACCTTCAATTCTAGAGATCACTACATGAAACTTGTTCAAGAATTCG
ATAAAGTCTATGAGAAGGGTAAGTTGCCCCTTATTTCTAAAATTCAAAAT
CAGTTAAGC
>BgtA-20524 Bgt_ctg-68_consensus 480950 481855 -
ATGTACATGGCAAATAGCCCGCTGCAAATGGACCGATTGGTTGTCACGAC
CGAACAGAGAGATGTGGCTTCTTATCACGTCTATGATTATCACTCCCATG
GCGAGTTCCCAAATCAAAAGAAAATTGATCAATTCATCAAGACTCCGAAA
CGTTTGAGGGAGCCTGGCACATACTTCATGTCCTATTGCTCAAACCTATT
TACCAGTCACCAGATAGCATACATAATCACCCAAAAACTTAAAAACATCA
CAAAAAAAGCCCATATTGCTTTCTCCTACAGTAGAAATGCAGAGAAAGAG
TGTCTCAAATATTTACCTATCAAGAGCCACAAGAATGTAAACGCGTGGCG
TAAGATCAAGTCGAAGCTCATGCTAAAAGTGAAGAGAAAATGCCCCAACG
ATATGATTGTCAGTCTAGCATATCAAGGAATCTTTGCGGTTGATGGAAAG
TACAAAGAATTCTTCCCACCGGATAAAAAACAGCCTGATATTTTAACTAT
CAATGGTTCAATGCAGATGAAGTCTTTGGTCGCGAATGGTGAATTTTTCC
TGGGACAGATGACAGTTTTTGGACAGGAGGCGCTTGCCTGGTACCAGGGA
CATTTACACTTGTTTAAACGAAATTCTAAAACGGCAGCTTGGTTTCCAGT
CACGGTAATTGGATCAGAGTCGAATAACGGATGGATCATTACCAACTTTA
TTTTGCGAGAATATCCCGGAATCCTGCCCAACTGGGAGGAATTTTATGGG
TCAAAGATTCGATCCGACTTTTATCAAAAGATGAGGAGGCTGTATCCCAA
AGCAAAGCATAACCAGTATCCGGCAGAGTTTGGTGAATATTCTAGTAGAT
ACCCGTTCCAGCAAAAAATGACAGCATCTTGCGCAACTGGCATTACTAGA
GCGAAG
>BgtA-20540 Bgt_ctg-115_consensus 54228 54742 -
ATGTGGAAACCAGCACGATATTTCACCAAGATTCATACTAACCAGCTTCT
GACAACTCGAAAGTGTAGCGAAAAGAAGCTTGTCGATCTAGCCTTGCAAG
GTCACATCACAATAAATGGTAACTATGGCTTACATACCAGCACTAGAAAT
GGAAATGCACCGGTAGTTATATTTGATGAGCCGCTCAAGATTAAGCGGAT
TATTCTAGATAATTCATTCATCAGCATGGCGGAATACAATGGCTTAAAGT
ACGCACTAGCATGGTATCAAGGCCATCCACACGTCTTCAGCAGAAGATTA
GATGAGGAGAATAACCAGTATGGAACTGCAGTACCGGAGCCTCATGAGAT
TGGCCGGCGAGAAATGGCTGGAGATTGGCCCGGCAAGATTGCTGGACATG
GACCATCAGGG
>BgtA-20593 Bgt_ctg-93_consensus 456963 457607 -
ATGAGAGATGGCACTGCTGCCTGTGACAATACCCAAAGTATCGACAATAT
TGATTCAGCCGACCGTGACAAGCAGACAATTCGGGTTCCCAAGCTTGTCG
TCGGTCCCAATGATACGTCTATTTCCGTTGATAATCATGTGATCATGATG
ACGGTCAAGGGCAACGAAAACGGAGTCGGCTCATATACATGCATGATTGA
TTCAACTGGTACTGGTAATAGTACTGACGCGGGAATCTGGACTCAGATGG
AGGTTACCTCCAATTCCACTGATAAAATCTCATCAGATGGAGGAGCTGAT
GTTGTAAGTTTTCGAGACGGAATAAATGCAGCATTTGAGCTGATCGTATC
ATTCCAGGAAATCCAAGCTGCTATCGATCCTAACCAGACGTGTACTGGAA
GACTTGAAGACAAGGAGAATGTGTGCACGGTTAAATGCAACGATGCTGCC
ATTCCTGGGTCGCTTGAGAAATCTGTTTATGTGCAGATAGAAGAGGAAGA
CAGTACTCCCACGCCGACCGATCCAACTATTGATGTTGAAGCTCAAGCTA
CAGGAAGAGCTGGTGCTAGACACTCGAATGCGGCAACTAAAGGAACTTCG
GGTCCAATAATAGTCCATCCAACCCAGATGTCAAAGCCTGTAATT
>BgtA-20598 Bgt_ctg-177_consensus 66033 66920 +
ATGTCGCAAATGGAGCGTTTAGTAGTTGTGGGGGTCGACCAAAATTATTC
CCATTACGGCGTCTACAAACCTCAAATTACAGGCAAGTTTCCGGAGGTTA
CTTCAGCACCTGATATAATTATGACTCAATACTCTATCAATAATCCAGGA
ACGTATGTACGGGCGTACTGCTCCTTCAATATCCCAGCAATAGATATAGT
AGCAGCTATCAAGGCTGATCTAGAAGACATTACATATTCGTCTCATCGTA
ACTTCAATGTCAATGAAGAAGAACTTGCGCTATGTCGAGCTCGCATTCAA
GCAATTCCTTTTGGTCAGAACGAGACATCGGCCATATCACTTCAATACCT
CACACATAATAATCCTTGTACTGTGGGAGAAGTATTCAACTTAAACTTCC
GGCAGGAATTGAGAATAGTGGGAGACTATACTGATTTTATAAATTCCTTC
TCTATAGCACCAATATGGATATATGCAGATTCACCCGTAAACATACAGCA
GATTTTGTCGCATGACCACATCTATGGTGAAGTGCGGAATGAAGATGATT
TCCGTTTCACAGATTTGATGGCATGGTTTCAAGGTCATTTACATATATTT
CGTGTAAGATGGCGTATTTCGGACATCATCGTGATGACGGTAATAGGTAG
GGAAGCAGCTAATCCAAGCAGGCTTCTGAATGGTTTGCTTAAAAATTTCA
AAAATTCCGAAGAACTCGTCACAATTGTCAAAAAAGTTAATGATAACTTC
GATATTTGGGACTCCGACCGTTCTATTTCATGGTACAAATATCCGGCAGT
GAAGTTGCAAATGCTTGAGGTGGAAAGAAAAATTCGCAGATTCAATTTTG
GGTCGCTCCCTATTTTCCATTTTTCGAGCGAAATAATG
>BgtA-20600 Bgt_ctg-226_consensus 743840 744756 +
ATGAAGCCTGGTTACCACTGTAGAGCCAAAAGATATCTATTTAGCGAAAT
TGAGGCAGCTCGGGAAGCAGCTTGTAGAGGTTTCATGGTAACGAGGACTG
AATCTAGACGGCCTCTCGTTTATATTGAAGCCAAAGATAACAACAACTTG
ATATTTGAATGGGGAATCCCGAAAACCCTGCGCAGAGAGAATAATGATAA
AATCATGAACAGACTAGAAAAAATAACATTTAACAATAATTGTGAACTGA
AAGATGTCCTTTATTACGATCGTAAATCACGCAAATTTCAGCCATGCGAC
AAAGTATCTGAAGACTCAGCAAGCACGTCCTCGGGGAAGAAGCAAGTCCC
CGAGAAACCTTTCCTGCAGTGTGGATCCTTCTCATGGGAATTTGAAGAGA
TTAAAAAAACATCCACTCACAATGTACACCAATACCTGAATCGATTTGTT
GTAATAGAACATACATCCAATAAATTTGATGGTCCTTGGAAGAAAGCCAC
TCTGAGAAAAATAATACTTGTGGCCAAGAAATGGATACCTATACCCTTCG
AAATTATAGTAAATAATCAAAATGAGGTTATTGGCGTGATTGTTACGCAT
CATATAAGCCGAGTATCGACTGTACCCCCTTATTTTATTAAAGACATAGT
TAATATGTCCACCAAAAAAATAGGCCGGGAAAAACAAAAAATAAAACTCA
GATGCCTTTTGGATACAAAGTTTTCGCTATTAACTAAAGATCAAGGCTCC
AATCTGATAAACCCTCACAAGCGTAAGACCCTAGCA
>BgtA-20694_p_homolog Bgt_ctg-49_consensus 300201 301609 -
CGGAAGAATGGAGAACTCGAAGAAATAACAAGTGACTTTATTTGCGATAG
CTATCACTTTGTTAGCCATAGAGTCAAGAAGAGTTATGATGTAGGTTGTG
ATGCGTTGTGGAACGATATTTCGCAAAAGCAGTTTCCAGCCAAATTGGAA
GATGGCCATCTAGTCAATGGACCAAAAAGAACTCTATACTCTTGGCCATT
GAAGGAGGCTTTATTCCCACAAAACCTGGGCTTTCTAAGGATAATGATAC
GCGACGCCCAAAAATATTTAATCGTATTTATCCACGTTTACGAATTGATA
TTAACTATTTTCGGTCCAGGATACACTGGGAATTTCTGGACCGTTTTCGA
TATTAATTGTGAGTTTTATGGCGTAGTAATACGTGGAGAAACCGGCCATA
GATCTTGTATTGAGCTGTCAAACCAAATCGATACCAACATGATAAGTCCT
GACCGAAAAGAATACAAGGGCTATAAGTGTCAGAGAATGATATTCGGAGA
AAGCTATGTTCAAGCATCTCTCTTAGCAGCACGCGAAGTAATTATAAGTA
AGTCACAAGAAAAAGGATATCCTATCAAGATCTCGCGGCCAGGTGTTGAA
AAATGCATGTACGAATGGCCCTTATTTCAAAATAACCTCATCTTTAAAAT
CAAACGCCGCTCTAAACATTTTATCTGGTTTGAAGATGAAAGTGATCAAG
TGCGTGTCATTGAAACAGTTGAATCTTCATGGGCTGTATGCCCATTAATA
ACAAAGACTATTGTGTCTCGTACTGAACATTTCAATTCTATCACCGCCCG
CGAGCGCGTTGACCATGATAACAAGAAAAGCTACGACTGTAGCGGTCGGA
TATTCACGGATTATTACATACAAGAAGTCTATTCCACTTTGAAAAACTTG
ATATCTAGCGGACGCCATCCCAAATTTAAGAAAAGTAATTATCCTCAACT
CGTGAACATAGCTAAGATAGACGCAACAAATAAAGTCTGGACTTGGCGAC
TTCGTATTCCAGAAGCAGACTTCCAAAGTATTTCAGTCCTATCTTTATTC
ATGAGTTTTACTAATGAAAAAGACTCCGAGATAAAAATCAGCTACATGTT
AATAATGAGCCAAGAATACCAAATTCACGGTGTATACCGAGTTAATAAAG
AAGGTTTCATTCAATGTAAGGCCAAATATGAACCGACTATTTCTCAGGCA
AAAGACACATTTTTGAACATGGACTTAAACAAAGGTTATCCCTCTTGTGA
GCGTTGTAAAGATGTCACAGGATGTAATTGTGAAGTAAACTGGCAAGACC
CAAAGCGGCAGAAAATCTCATAA
>BgtA-20740 Bgt_ctg-25_consensus 1048094 1048810 -
ATGAGAGTCAATGCTGATATACCAATGGAAATGAGTCGATTCCTTTCCGG
CCACGGATTGCTGGGAGGAACGCGTCCAACATTACATAGAGAGGTAATGG
TCTGGTTTCAGGGGCATCTACATATATTCCGTGAAACCCAGAATAGCTTC
CATAACGGCTTATATTGGATTCCTCTAACGACCATTGGCCACGAGATACG
GAATGGAGAATTAATAACAACTTTCATCTATAACAACGTGCCTGCTATTT
TTGAGTTTACAAAAATTATAGGTGATCTTTTGCTTCTCGAAAACACTCTA
CTTTCGTCTCATAGTACACGGTACAAGAATAAGCCTGCAGGCTATTACAA
TAAAGCAGTCAGCCAAGCACACGAACAATTTTTGGATGATATATGCTGGC
AAAAAGCTGGATTTCTATTGAAGGGTTGCGCGTGGATAAATAACGTGCCT
GGCTATCTGGAGATTGAAGCTTACAAAAAAGGTCTTCTTTGTCGAAATAT
TTCCATGAGTCAGACTGGATCAATTCAAAAATTTGAGTGCATATTTAGAC
CCCTGGTTCTTAGCAGATGTCGTTTTGAATCGAAACTATGGCAAACATCT
ACAGGCTTGCTCAAACCCCTTCAAATACCAGCTCAGTCTAATACGATAGA
GGTTGCTGAGAGATTAATGGAATTTCATGCAAGTGGGACCTTGTGTGGGC
CCACAGTAAAAGCATAT
>BgtA-20962 Bgt_ctg-49_consensus 972151 972742 +
ATGATGAATGTAAAGGCAGGAGTTCTGGCTCAGACAATTCATCTCGGTTC
CAGAGGTATTGAGATGTCAACTGAAAGATGCAGGCGTCGCTTGATAGTTA
ATCCTAACAAGGAAGTAATCGGCATATCACGAAAAGGGTTCTTAGGCTGG
AAGCCACTTTCCGAGCTCCGCAGTCTTGATGATGCACACAGGATGAAAGT
TTTCTTAGAGAGAGAGCCAGATATAGGTAATGAACCGCTGAATGACATAA
ATTACAAAGGAGTCCACTTATCAGCTGCTATGTTGAAAAGTAATCTACAA
ATAGCTTGCAAAGTTTTCACAGAAAAACAGATGGGTGCAAATTTGAATAT
GGGATATCCAATGTTAACGACCTTCGAGACCATGCCACATAAGCCGATAC
TGAGCTGGCCCTTAAGAATGCCTGAGAATTTTGTTCGCGGCGGAATAAGC
ATCTGGCTCGTTTTAGACGCTGAATGCAATCTGATGGGCGTTAGTACA
>BgtA-21045 Bgt_ctg-106_consensus 250087 251878 -
ATGCCGAGAGATGAGGACGTTACTAACCCCGGAGCTGGTGGGGAAGATGC
GGTTCTTCTCGGCTATTTTCAGACAGAGCGTACTGAGCATACACACCGGC
ACGTTGATATTAAGTATCCATACGTAATGGCCATGAATAAAAACTCAAAT
TTAGTCGGCATGATGCATAAAAATAATAGGAAATGGGTTCGGTGTGTGGA
AATGCAATCTGTTCGGTCAGAAGCGCCAAGATTCCAGGATAGTACCAAGA
ACTCGATCGGTGAGACTTTCTTCGATAATGTAAGTTCTTACACATGCGGT
CGTAGCGATATCTCAGCCACGATATTGAATAGTCACATGCAAGCGGCCTG
CAGGGTAATAAAAGAAGATTCTGGGAAGATCAGAGTCAGACAGACTGCTT
ATCCCAGGCTAAAGCTAGCCGGAATAGACATGGGTAGTGACGTTCGGTTT
TGGCCACTCAGACCTCCAGAAAATCTCAGATACCAAGATAGCGAATTCAC
CACAGACTCCATGACTGAAGAAACCCATCACTTTGGAAAATATGCCACAA
CATCTGAATATTATATCAAACTAAGTTTGAGCTGCGAATTTTTGGGTGTC
TATGAGTCTTCAGATAGGAAATATAAGGAATGCCAAAAAAAACAGCCAAC
ATTGCCGCCAGAGAAAAAGGAACCTAAGATACCAGATCTAAATTTT
>BgtA-21226 Bgt_ctg-276_consensus 787507 788529 -
ATGAAAAATCTAAAATACGCCTTCAGATGCCAGTCTCTCTTACTGAAAGC
TATATTTTTCATGTTTCTAATCTCAGCCAATGCATCATTGACTCTAGAGG
ATGTGAAACAACCAAGAGAGCCTGGATACCACTGTCGTAATAAAAAATAT
ACATTCAGTCAAGTTGAAGCGACTCGCAGAGTAGCTTGTAAAGCATTCTT
ATCAACAAGGGATGATGCGAGAAGACCACTTGTTACACAAGATCACATTG
ATGTGGAAAATTTGATATACCAATGGTCTCTTCCGGCACGTCCAACTAAT
CATCCTACTGATGAAGGTAAAAATGATAAAGGAAAAATCGTCTTTAATAA
TAGATGTGAACTGATAAACGTGGTTTATTACGATCCTAATAAGATTCAAG
ATTATTTATGCCAAAAAGTATCTAAGGTATCATCGATTACAACTTCAAGG
AAGAATAAAGTCCCAGAAAACCCTGTCGTTCAATGCGGATCACTGGCCCT
AAAAATTGAAGAGATTCAGGAATACGCACGCTCCAAATTTTTACATTCCC
TGCCTGAATTTTTTGAAGTGAAAAATACATTCGATCGAATTGATGGTCCA
TGGAAGAGAGCCTTATTTAGCAAAACAATACTTATAAGTCGTCAACCGCA
CGATGTACACTACGAAATTGTAGTAGACAAAAAGGATGAAGTTCGTGGCA
TGGTTGTTACGCACCACATAGGCCGAAAATTAATCTCAGCCAGAACTTAT
GATGCAGTAAAATATCACGGGTCCCGCAGAACAAGGCTGAAAAAGGAGAC
CATCAGACTCGTCTGCTTCTTTGACAAGACATTTCCGCTTCTTCGTCCAA
CCCCATCATCAGATGTATCAAACCCTCTCAAACGCAAGACTTTGGCA
>BgtA-21299 Bgt_ctg-87_consensus 790089 791035 +
ATGCAAGCAAAGCAATTTTCTAAAGGTAGAGACCAATTCCCCATCCAAAA
TTCTTGCACAACAACAAGCAAAAGCGATAATTCAATTCCTGATAAAATTT
TAGGAAATCCTGGTAGCTATCGTGTTCTAATAGACTCGAGCTGCAAATTC
ATTGGAATGATTGTCATCTCAGAAGATAAACATGATATGCGCTGCTATCA
ACCAGTGAATACAGAGCGCTTTCAAAATTTGTCTCTCAGTTCTGGTCAAG
AAAAACAGCCTATTTTCCGTGGTTATAGATGCCAGAACAAAGTTTTACAT
ATTTTGAAAGTAGAAAGTATCCGAAATAAATCTATAAACTTATATAATTT
GTGGAAATCTCAAGGAAAGAAAACAAGCTTATATAGTTTCGAGGCTGTTG
ACAAGCTTTTTGAGACGCCCATCTCTTTACTGCCTAGTGATATGGCCATA
ACTCTGAATCATAATACAGAGATCTTAAGTAACCCCTATTTCATTGTTAT
CAATTCTCAGCATAAAATAGTAGGCATGGTCATACGAGGCTACAATAGCT
GGGCAAAATGTGACGAGCTTTGGGAAATGGAGCCAGAACCCAACCTGTCT
TCGGACCCCTCTGAAAATTCTCTCGGAGAACGTATTTTTGAAGGTGTGAA
AGCATACAAATGCGGCAATATGAATTTCTCGACCGCATCAATCAACAGTC
ACTTGCAACTGGCCTGCAATATAATCAATCTACCACGATCCTCGGACTCT
TCTAGTGCGGGAAGTCACACTAACCGGCCGATAAAAGTACCAAAAATAGG
AAATTTTTATGTTTGGAAGAGAGCTCTACAACTGCCCGAAAAAGATGCAT
CTCTCAAAAGTGAGAATATCTTTGTAAATTATCAAAAGCTGTGC
>BgtA-21331 Bgt_ctg-10000_consensus 7541526 7542344 -
ATGCAATGCGTAATAGCATTTCTCTTACTCGCAGCAATGGAATCGAAGAA
CATGGATCGCTTGATTGTTGCGCAATTTGAGGCGAAGAAGCCTTTATACG
GCGTTTATGAACTTCAAACTAGCAGAAATTTTCCCCATCCGAGGCTGATC
AATCAACCTGACATAATTTATAATCCCGCAATGAAAGATGGAACACATAT
TATGTCCTACTGCTCTAATTCACTCAAAAGTCACGAGATAGCAGATAAAA
TCACTAGTAAGCTGACTAACATAACACCCAGAGCCCATTTTCATTGGAGC
GAAAACATTGAGCCAGAAATGGATTGTTGGAAATCACTTAAATTTGTAGA
CAGCCCAGAAGAGAAGATCGATGACAATATCTTGTCCAAGTTCTCACCAG
AAATGGAAAAAAAGCGCACCAACCAGGTAATCTTAAACTTAGCATTTCAT
GGCATCATTGGAGTAGATGGAGTGAACAGAGAGTACGCCCCTCCCAAGGC
CGAACAACCTATCGTTGTCACTTTGGATCAACCAATGGAACTAAGTTCGT
TGCTATTAAATGGCGAGTTTATAGAGGGGGAGAAAACAGCCTTTGGGCAG
GAGGCGCTTGCTTGGTATCAAGGACATCTACATTTATTTAAACGAAACTG
TGAAAGAAATGCTTGGCTGCCCGTCACGACAATAGGATATGAGATTAACA
ACGGATTGCTGATTGCAAACTTTATTAATGTCAACTTTCCTGAAATAATC
AATAACTGGAAAAATTATTATAAAAAATGTGCAAAATATAAAGAAAAATT
AAAAAGATTAACTCAAAGT
>BgtA-21509 Bgt_ctg-10000_consensus 13165068 13165685 +
ATGAACATTGTGCCTCGTGCTCACATTTTTGATTCCATCGGCGCCCACAA
ACTTATTGTCAATGAGAACAAGAAAAGCTACGACTGCCATGGTCAAATAT
TCATGGATTACTACATTAAGGAAATTCAGTTCACAATTAGGAACATACAA
GCTGATGGCGATTACAACAAATTCAAAAAGAATAAATATCCTAGACTCAT
GAAAATAAATCAAATACAAAGTGAAAAGATAGTCTGGACTTGGCATCTTC
GTAGTTCAGAAGCAGGGTTCCAGAGTATGTCAGTCCTATCTTCATTCATG
GGTTCTGCTAATGTTAAAGTGTCCAATATCCCAACCAGATACTTTCTGAT
AATGAGCCACGAATATGAAATTATTGGAGTATATTATATGAAGAATACCT
CCTACACGAAATGTGACGAGAAGTCTGTTCAGACAATCTCTGAAGCAAAT
AATGTAGTTTCTAGTTTGGACTTAAATAATGATCACCCTTGTTGTGAGCT
TTGTAAAGATCCTACAGGATGTAGCTGTGAAGATAACTGGCATAACCCAA
AACGCCAGAAAATTTCCCATCAATTTGATTGCTATGGAGAGAGTAGCTTT
CAAGAATCTCTTTCATAT
>BgtA-21525 Bgt_ctg-10000_consensus 14223161 14223993 +
ATGATTGAATCAACCGAACCTAGATATCATTGTAAAAAGAAAACATATAC
GTTCAGCGAAGTTGAAACGGCTCGAAAAGCAGCGTGTAATGGATTCATAT
TAATAAGGAGTGATGCGAGACGACCCCTTGTTCACACTGAAGATGATGAT
GATGAAAAATTGATATATGAATGGAATTTTCCTTTATCTACATCGAAAAG
TCCTCAAGGTAAAAGAAGGAAATTTATCGAGAAAATAACTCTTAATAATA
GCTGTGAACTCAAAGACGTGCTTTATTACGATAGTGAAACACAAAAATTT
GAGTCTTGTATAAAAGTACCCGATGTCCCAACAATTACGAATTCTGAGAT
GGAAAATGTTTCCACTGAGCCTATCGTTCGTTGCGGATCATTATCATGGG
AACAAACAGAGCTTCAACTTCACTCAACTCGTAACTTACCCCAATTCATG
AGTGGTTTTGTCGAAGTAAAGGACACATCTAGTGAAGTTGATGGTCCATG
GAGGAGAAATGTTGTGAGCAAACGAATGAAACTAAAGAAAAAAATACAAA
ATATCCCCTACGAAATTATTGTGAATAATCAGAATGAGGTTTGCGGCATA
GTCGTAACTCATAACATAAGCCGAAAACCAAATACAGCTCATAATCCCGA
TTCTAGAGAGGATATAATAGCAACTCTTAAATCGAACAATATAAAAGGAA
CTATCAGAATC
>BgtA-21558 Bgt_ctg-10000_consensus 16749735 16750230 +
ATGAAGAAAATTCGCCGTGTGGTTATTAGTTCTAACAAAAGAATAATCGG
TATATGCCGCAAAAAGGAAATAATCTGGAAACCACTCGCCGAACTACGTT
ACCTTGATGACTTATACAGGGCGAATGTTGTCTTAAAAAGAAAACCTGAA
GTAGGGTTTGCAAAATTACAAAGTATGAATTACAATGGAATTCACCTGTC
GGTTTTCATGTTAAGAAGTCATCTAATTATGGCTTGCAATGCATTAACGA
AAAAAAAGATGGGCATAGATTTGGACCTTCGATATCCACTAAGGACTAAT
ATTGAGGCTATACCAGACCGGCCGATGTTGACGTGGCCCTTGCGAATACC
AGAGAATTCTTTTCACGACGAACGAGATATCAGGCTTGTTATAGACGAGA
GATGCAATCTCATGGGCGTGACTTCACAAAATCCGAAATCTAGTTTTCCT

>BgtA-21577 Bgt_ctg-10000_consensus 18449669 18450601 -
ATGAATTGCATACTTGCCTTTCTTCTGCTAACAGGAGACCAAACCAAAGA
AAATAATCGTCTAGCTACTATGCCATTGAGTGGGCATCAAGATTATTACA
GAATGTACGCACCAAACGAAATGCGGCATTTCCGAGGCGTCGAGGCCGGC
AGTGACGTTATTTTGGCCAAGAGTCAAATAAGAGGACCAGGCACACATAT
GGCAGTTTATTGCTCTCCTTCCAAAAGTTTAAGATATATAGCGGAGTATA
TTAGTAAAGGCGCTGATCACCTGGACGAACTGTCGGCGTATGGCTCTCAC
CATCCTAATTCTCGAGAAATCAAGTGTCTCACATATATTCGACAGGAGCT
CAAAATTTCCTCGGGCACAAAGCTGATCCCAATTAAGAAATTTTTGCGCG
TACAAGACTGCAGTAAAAGTACAATCTATAGTTTGGCTTTTCAAAATAAT
TTCTGTATCCAAGATATCAAAGGGCAAATACTTACGCCTTGTAGGCGTAA
TCATCGAAGAATAGGTGTCGACAATCTATTTCTCATGTCCGATGTGGTAA
TGGGTCGTAGATTCATTTTGAAAATAGAAGCCAATGGTCTACACACTGCG
CTAGCTTGGTATCAAGGCTATTTGAATATATTTCAAAAAGGGAAACTTGA
TACTACTTGGCATCCAATGATACAATCAGTACCGAAGATTGATAATTATT
ATCGTATCACTGAATTCATAGCCAATTCTTTTGTCGAGATCGGATCGATC
AAGTCTGCGTTGACGCAAGATGAAATTACCATTATTTCAACATCAACCGA
TGACCAGCGTCTTAAAAGCAGTAATTATCCCGCAGAAGAATCTCATATCA
AAGAGCAACTTCAAATTCTCAGCCAGAAAGCTTTACGATTAAATGAGTCA
CCTGCGCACGGTTTAATTGGTCCTTTTATTGAA
>BgtAc-30026 Bgt_ctg-3_consensus 35253 36319 +
ATGAAATGCATCTTAGCGATACCTATGTTCTTGGCAAATGCTAAAATATT
CAAAAATCGTCTGGTCATTACTAGTGGAGACCTGTCAAATTCCTACAGCA
CCTACGGAATTCCAGAGAGAGAGAAGCTACCGGTTTTCCAAAGAGGATCT
AAAATATATCAGACTATACCCCCTCATACCAATCAAGGCATGAAAGTAAC
GGTATATTGCTCATTCTCTCCCGAAATCAATATTGAGAGGGAGCTCACCA
GAAAACTACAAAATCTATCAAAAATGGCACACATTGATTCATACGGCGTA
TTAATGGGGGAAACTGAATGCCTTAAACGAATAGAGTTACATACTTTTCG
AAAATTTAAACCTAAGTCAGTGTCAGCTCTTGTCAACGAACCCCCATGCA
GCTATAGTAACATAATTAATCTGGCCCACCGAAATCAGATTGGGATGAAA
GGGCCATATAGTAACTTGGCTCCAGCTGCAAGTAACAATGTTCGAGTGGT
TAGAATGGATAAGCCAATTCCAGTGAGGGAGGTAATCCACGATGGACTAT
ACCTAGTTGAGACAACCGCAACATATCAACTTGCACTTGCTTGGTATTTC
GGATTTCTACACCTCTTCAGACGCAATTCATATTCTAATCAATGGTACCC
GCTTACAAAAATCGGTCTGGAGCGAGAAAATGGAAAAACTCTCTACGCCA
TTATCATGAAAAACATTTTCCCGGGAATACTCAATATTAAGAAAAATATT
CCGAGTCAGAAAGCTGAGTTGGGCCAAGGCCAAGATCTCATGTCAGGTTA
TGCGGAAACTGAAGGCAAAAGAATCACGGAGATGCCCTCGAAAAGCCTAG
TCTGGTTGCATGCTAATGGTGAGCTTGGTAATACCAGAAATAAGAACCCA
GAAGACTCAAAGCCAAAAATATCT
>BgtAc-30054 Bgt_ctg-5_consensus 396037 396921 -
ATGCTCTTGGGAGCGAAAGTCCGCCAACCGGAACACTTAGTTCTCACTGC
TCCAGGTGGAATGTACGGCCTCTACGGTACCTATAACTTGAAACCTAGAC
AAGGATATCCTAGCTTCGACGAAAATTCTGGAATCTACAGTACTCAGACC
CCCAGCAAGGAAGAGGGCATGCGATTTTTTGCCTATTGCTCACATTACCT
TGGAGAAGACACCATCTTTCAGAAACTGAGGGAAAAGTTAAATAAGCCGG
AGCATGCACCTCATCTTGATGTCCAAGATAAAGGCCGAACACACGGAGAG
TGCTTAAAAATCATCGAATCCATGTCACAACCGGCTACTAAAATCCCTGG
TGTCAAAGAAGTGGCAAAAAGAACTGCATGCAGTCAGAAGATGATCATAA
GTCTAGCATATAGAAATCAAATTTATCTTCAAGGACTTCATTCTAGATAT
GCACCAGAGAGTAAATCCATGAAAACGATAGTTAATGCAGACATTCCTCT
GTCTGTCAGTAGGGTAACGGAAACTGGCATGTTTATGGTAAACGCCGGCA
AGACGGGCCAGAAAGGACTCGCTTGGTATTTTGGATATCTACACCTTTTT
CAGCGCGACTCGCCTAGAAAGCCATGGTACATCGTCACTCGAGTCGGACG
CGAGGCCCAAAATGGTGCCTTACTGTCCAAATTTTTGATTCAGCATGTCA
TGCCGCAGCTTCATGTCCTGAGCCAGAAAACGGATTTTAGCGCTACTAAG
TTTAATAATGAGGCTGAAGTCTTGGCCCAAATGCAAATTGAAGGTAGAAA
AGTTAGGGAGGTGCCATCTACGAGCCTGAAAATTTTACGTTTTGCAGGCT
ACATTGCCGGAGACAAGTTGAAGGTCGTACTCAAT
>BgtAc-30080 Bgt_ctg-25_consensus 127545 128555 +
ATGCAGTGCATTTTTGCATTTCTCTTGAATCCGCTGCAAAACTCGCTATA
CCCGGAGCGTCTAGTTGTTGCGAGTGGCGACCCAACGAGTCTACACTATG
GCGTTTATGAAAACAATGATCGTGGGAGTTTTCCGCATGTTAGCTCTTCG
GATATATTCATGACTCAGGCCAAAGTCACTATTCCTGGCACATATGTGAG
GTTATTTTGCTCCTTCAAGTTGAATAGTCAAGCTTTGGTGGAAAAGGTCG
TCAAAGGGCTGGAAAATATCACGCACAACTCCCATCGGAACTTTGGCACG
ACAAGCATTATGGAAGGCGAATGTCTGAACTCTATTACGAAATATGCTAA
GCATGGTCACTATCCGATTACTAAATCAAACGTTCAGAAAAAAAGGGCCT
GTACTGATCTTGTCCTTGTCAATTTGGCCTCTCGGGATTTAATAGAAATA
AGTATTGATCAAAGACCTTCTTATGAGTCAGGATCTAGAGTGCCGGTCCT
TGTCAAAGCTGCTTCAGAAATATCATTGAGATTTGTAGTCCCGGGCGACC
ATTTTTTCAAAGGATATGATCTAGATTTTGAAGAAGCTCTTGCTTGGTAC
CGAGGCCATCTTCATGTGTTGAGGCGAGATGCAATAGACCTACCGTGGTA
CTCCGTTACGAGTATCAAACCTAGGCCCGAGAATGGTGCGGTAATCATTG
ATTTTTTGCTCAGAAATATCCAGCCCTTTATTGCCATGAATGGCGACTTT
GCGGTCGGTATAAAGAAATCCGAAACGACGGCTTTTGAACCTGCGGTGAA
AGCTTTGAATAATCTCAATCTAGACTCTTCGGATTCTCTCTTGCGCGCTG
CTTACTCCCAAAAGGATATCCTGCCACTTATTGCCTCGTATCCTACAGGC
TTCATGGGACATGATTTACTTCACATCCTGGAAGCAAGAAGACCACCTCG
CAAGAAGCAAAGAATTAATCAGCGCACAAAATTCAACTTATCCGTAGAAT
TAGGTGTGGCT
>BgtAc-30086 Bgt_ctg-14_consensus 4603875 4604355 -
ATGCCAGGCTTGCAAATAGCTCGGGCGGCCACAGATAATGATGATGTTCC
CTTCACGAACTTTGCAATCATCGAGGCTCTTGGAAGAATTTACGCAACAC
ACCGGAGACTTCTTTCACTCTACCAAAATGCCCCTTACTCCGATCCACGT
GTGCAGTATGATGGTGCAATAGTAAGCCTGTTCCATGGCGAAGATTTTAG
GGGGCAGCCACGAATAGCATTTTTGTTCAAGACTACTCTGGAACCGATTG
AAAGGAATGCTAATGTACAAGGTCTTTATTGGGTCGTTGCAAGCTGCGAA
AATAATAAATGTTTCCATCGCGGTATTATTCGTATAGGTAGTAACCCTAT
GGATTACACAGCACTTGATGAAGTGGATGAAGCGGATGAGCACCATGATA
TTCTATGTTATCCAGAAAAT
>BgtAc-30087 Bgt_ctg-14_consensus 4623508 4623970 +
ATGGCGGGTGGGGGTGGAGTTCGGATGTTCAAATGTGATGGTGAAGTTTC
ATTCAAGGAGACTAAAATCATGGAGGCCCTCAAGAGAATTCTTGCATCGC
ACGGAAAACTTATTCGACTCAGCAAAAACGATCCTAGTTCAAAACGATTC
GTATATCAGGACCTTGTATTGGTAAATCTGTACCGCGGCAGAATGTCTTC
GAGAAGCCCACTCACAGAACTTTCGTTCAAAACTATGGTAAAACCGGTTG
AATTGCTTAGAAATCTACGAAGTACTTACTGGGTAATTGCAAGTTGCGAA
AATGATGAATGCAAACTTTCTGGTATTGCTCGAAAGAGTAATACTTCCCT
GAAATATACGGAATGCGAGGAGGTGCAAAAGGAATCTGCTCCTCAATCT
>BgtAc-30103 Bgt_ctg-19_consensus 1183892 1184893 -
ATGGCATGTGTTGTCGCCTTTCTTCTGAAGTTACAAGAGATTACAGAAGC
CCCAGGTCGAATAGTAATGGTGGGCAATGATCCCTCAGGGCCTCACTATG
ATGTTTTCGAATCTTCAATTTTACAACTTCCCAAACCGTCTGGTGACATA
CGCTCGAATAGATTGGCAGCTAAGCTTCCCGAAGATTATGATGATGTACA
TTCAAGCTATCTCTCGGCTACATATCCCGCCACATTTTATGCCTTATATT
GCTCGCCCACTTTAAAAAGTAAAGAGATAGTCACTCAGCTCAAGCAAGGA
ATGACTGATTGTAAATTGCAGTCATGTCGCGGTGATATCTTGGAGGATAA
GATTGATGAAAAATGTCTATCCTACTTGCATCAATCAGAGTACAACAAAG
AAGGATCGAATGAGATACTATGGTCAGTGGTCCGAAAAAAAAATAAGGCA
TGCACCCCGAAATCGATCATCAGTTTGGCAAACAAAGGTTCTATATCATT
AGTGGGAAGATGGAGCCAGTATCTACCATTTAATAAAAATGTAAAGATTA
CAATAAATGTTGATAACCCATTTCTGCTGCAAGGCTTAGTTGACCACTCA
GCTATTTTTCAAGGTAAAAGTCGGTCTATGAATATGGTTGCTCTTGCTTG
GTGTCGAGGACACCTTCATGTATTTCAACAGAGAGATGATTTCGCATGGT
ATCCCCTCACAAACTTGGGCGATGAGTCACAAAACGGAGCCACTATTCTT
TATTTCGCACTCGGTACTGATTTTAGAATCTGGAATAGTAATAGTGAAGG
ATTCCCGGGATTATGGGTGTCCGAAACTGATACATCACATGCAATTAAAC
AGAAGTTGGCAGGCTCGCGTTGGAGAAGAGTTGAAAAAAAAACACTTTCT
GGAGTCAATTCTAACCCTACCAGATCAAAAACAAAAACAAATATAAATGA
ATTAGCTGGATATCTTCTATCAAGTTATCCAACGAGCGTGGTCAACGCGC
CT
>BgtAc-30128 Bgt_ctg-37_consensus 150154 150507 -
ATGGAAAGTGATTCAGAGCCATTTGATAGCCTATATCCCGAAATCATAGC
CGCTATCGATAAAACACTAAGGGAAAAAACTTCTCCACTGAAATCGCCAA
ATGATTATGTAAAAAGACTTGCTCGAAAGTTCAGAGTCCCATTCCTAATT
CCCGTTCAAGTTAGTGCTGAATGGCATAACGAAAGTAAGAAGTCAATCCT
AGCTTTTGGTAACATGAAAATTGAATTACCCATAGAATATGAAAGTTACA
TCGCCAATGATAGAATGGATAAACTTAACCTCTGGGTAGTTGTTGAAAAT
GGGGAGTGCATCATTACAAAATTGGTTGATAGGTATGTAGCCCAACCTGG
GGCT
>BgtAc-30142 Bgt_ctg-276_consensus 972938 973879 -
ATGAATTGTCTCCTTGCAATTTTGTTTTTCACGGGGAAGGAAACACCAGA
AAACGATCGTCTAGCTGTACTGAGCAACTCTCCTAAAACCATGAATTACT
TGTATTCTCCACGCGGAAGTCCTACATTTCCTGAGCCTCCGAAAGATCAC
GACTTGTATAAGACGCATAGCCACATCAAAGGACCCGGCACGTATGCTAC
TGTTTATTGCTCGCCAAGATTGACCAGTGAAGAAATACGTCGCTTGATCT
GGGATAAATACACGAGACCCACGTCTTACATCGACCAAGTGTCGAGCTGG
AATAGTGAAGAGGAAAATCAATGTTTCAATACCATATATTCAATATATAG
AGATTCTTCCAGCCCAACGCAAATCCCAATTCCAAGCTCAAATCTCATAA
AATCGCAAAAATGCACCGAAAGAGTTTTGGGTAGTATAGCTTTTCAGGGT
GGGTTTGAAACCATTGGTATACATCAATCACCCAAGAATACATATCCGTA
CCCTCGCCCCACCGTTACGTTTGACAAACCTATGGAAATGTCAAATATGG
TTCAAGATGGTCGATTCTTCAACATGGTAAGCAGAGAGGGTTCGACATAT
GCCCTAGCTTGGTACCATGGACACATTCAACTCTTTCAAAGGTTGCAGGG
TAGCGAGGAATGGTTTCCGAAGACATCTATTAGAAATGAGCCGGAAAACG
GAGGATTAATTACCAACTTTTTGTTGAAGAATAATTTGCAAATCAGTAGG
GCCTGGAAGAAATTAAAACCAAGTGAGAGTGGCTCTCGCAACATTCAGTC
ATCAGAGACATGCGAGGCGAGTTTTGAAAATTCCCAAAACGGGAGTAAAT
GCGGAAGACTCGGACCGGTCGTGGATAAGCTTGCCTCAACGCCTGTGACA
GGGTACTTGGGAGGCGAAATATGCGGATATCTTGGCGACGCC
>BgtAc-30163 Bgt_ctg-7_consensus 1703550 1704485 +
ATGCATTGTGCTCTTGCAATCCTACTGGCTACAGGAGAGAAATCGCTGTA
CACAGATCGTCTAGTTATCACCAATGATGCAACATCAAATTCACACTATG
GCGTGTACAGTCCCCGAGGAAAAGGGTTTCCTGAACCAAGTGCAGACTCA
GCTATTTTTATGACTAAGAGCAATGTGAAAATCAATGGCACACACGTCAA
GGCTTATTGCTCCCTCAGTATTCCAGGTCACGAGATAGCTGAGAAAATGG
CCAACGGTTTGACTAATATTACCAAACACGCCCATCGAAATTTTGGCACC
ACTCCCCAGGCAGAAGAGGAGTGTATGAATTCAATTAAATCTCTGTCCAA
GAGGCTCTTTTTTACGAATCCAGTTAGCATGAAATCTGCAAAAGAAAGTG
ATAGCTGCTCTCCTGCGCTGATAACCAGTCTAGCCTATCAAGACAAGTTT
AAAGTGCGACAAGGCTCGGTCGTTTTGAACTTTCCTTTTATTAAGAGAAC
TATCTCTGTTGTGCCGGATGATGATATACCCATGGAAAATGTTGTCTATG
GTGGTAGCTATTTCGAGGGAAACGTCTCTAGTCCCAAACAAGTACTAGCA
TGGTACCTCGGTCATCCGCACATATTTACGCGAGATGAGGCAGACGAATG
GCAGGCCATCACAAACGTTGGAAAAGAATCGGAAAATGGAGCGATCATCA
CCAAATTTCTGTGGAATAACGTCGGTCAGCTTTCATATCTCCGAAACTTT
GTGGGCAACGTGACAACTTCGAGTGACCAGAAAACTGTCTTAGACCCGAC
CTACTCCACGGATTGCCTCGACACTAAAGTTCAAGAAGAAGTTGCTGCTG
ATAAAGTTCGCAAGATTTTCATTAAAAACCTCAGCACAAAACCTGCCATT
TGCTCGCTTGCCCTAAAAAAATTGGGGACTTTAAAT
>BgtAc-30168 Bgt_ctg-7_consensus 1613008 1613943 -
ATGCATTGTGTTCTGCTATTCACGATACCTAAGGCGCTAAATTTGTTTCG
ATCGACTGGTATAGTGATGGTAACCGAATCTCTTACTAGTAACTATTTCA
TCTTCAAAACTCGTTCGCCAGATTTGTTCCCTACATTCCGTGAGGATTCT
AAAATACATCGGCTCAAGACCTGGGTCTATGGTTATGACGATTATATTAC
AGCATACTGCTCAGATGTGTTGTATACCAACCAACTCAAGAAAACTGTCG
CCAAACATTATGATAAAGTGAACGAATTTTCCGAATTAGAGTCAACCCAA
AATCAATATCCCGAAACTGAATGTCTGAAGAACATTCAATATTCACAACA
ATACATGTCGGGAGAAAATCCAATTTCAATTACATCCCTTGTGGGTCAAA
GTTATTGTAGTGAAGCCCAAATAGCTAGCCTGGCCTATCGGAAAAAAGTA
AAAGTAATCGGAGATTTTAAATACTTTGCTCCGCTAGAGAGTTCTGCTAA
GTATTATATCACAGCAGATAGACCATTAGAGATAAATAATGTCTTGTTGG
GCGGGAATTTTATCTTGCAAACCCCCGATGAACGGGGTGTGTCGACAATT
GGATGGTATCACGGTTATTTGCACGTTTTTGAAAAATCGATCGCTTCAGA
CAACTGGAGGTTGAATACCAAAATCGGAAAAGAGCAAGATAATGGATATC
AGATTGTCTCAAGTTTAATTGGAAACTCTCAATTTTGGGAGCTCAAAAAA
CATTGGGAAATTTTGCCATACGGAAAAAAAAATAAGAATCAAATTGAAGG
TTCAATTAATAATTTTGGTAATGAATTAAAACATACTTTCCGAACATTAG
TTAAACCTATTTTGGATACTGAAGTCTGTTCACTGCCACTGATACCTGCA
GTTGGCATCTTTGGCTCTTCGCCCAACATTGATTGG
>BgtAc-30169 Bgt_ctg-7_consensus 1606623 1607567 +
ATGCACTGCGCTTTCGCGTTCCTCTTACACACTGTGCAAAAATGGCCAGT
GCCAAATCGCTTAGCTATAACGTCTAGTTACGGTTCGGAATCTCGTTACG
GTATTTACCGGCCGAAACCGGGTGTCCTATTTCCGCAGCCAACTGAGGAT
CTCGGGATTCAAATGACTGAGAGCCATGTATGCGAGCCTGGCACGTATAT
TACGGCATATTGCTCAAAAGAGTACAATCCTCTTGAAATTTGGGACAGTG
TTATCCATGGACTCGATAAAGTCACGGATAAGTCCCAGCTACAATTTAGC
AAAACTTCTTTCAATCGAAACAAATGTCTGGAATCCATTCATTTGTTACC
TTCAACCTCGACGGAACCAAATAGATTTTACCTCTCAGACATAATCCTTG
AGAAGATATGCACTGAAGAAGATATTGCCCACTTAGCCTACCATGAGAAA
CTGTCAGTAGAAGGAAATTTCGGCACCTTTTTCTCGTCGCAAACTTCTGC
CGGGCCAAGAGTTGTGGCAGATCGAGCAGTGTCGATGCGAAATATTGTTC
TAAACGGAGAGATCTTCAAGAGAATCGAAGACGCAGGATTAGAGATGGCA
CTTGCTTGGTACCAAGGTCATTTGCACATTTTTAGTAGATATAATCTCAG
GAAATATTGGTGTTTAGTCACTAGCATAGATGATGTCTCGAAAAATGGTG
CTCACATCAGCAGGTATGCAGTCTCCTACTTAAATCTCTTACAAAATACA
CTACATATTCCTAAAACTATAGCCACACCAAATAATTTTTTAACAATAAA
ATTATTACCATTACTCAATCAAATCAGAGATATTTGCACGTATTTCGATC
GCAATTCAAAGAGAATTGATCCAAGCAAGCTTGTACCTCGAATTACCATG
GAGAATCTTGGCGGAGTCTCTCAATGTAAACAAGGCTCTCAGCCA
>BgtAc-30393 Bgt_ctg-273_consensus 268802 269614 -
ATGACAGAAAGTAACGTCAAAGACCACGGTACTTATACTAAACTGTATTG
CTCATTTGAATACACAGATTCTGAACTGATGAGAATTTTATACAATGAAA
AGATAAACTCACCACCTCCTTACAATGAAAAGTTTGACCCCGAGTCCAGC
TTGGAAAAAAGCTGCCACCAGTCTCTTTCTACTAATCGCAAAAGAATAAT
GGGATCAAATACCCCACGAATGTCCGAGATCTTGGGAAAGAATGGGTGTA
CTGTTAGTGTGTTAGCCAGTCTGTCTTTAAAGAAAAAAATTGAAACAATT
GATGAAAATTGGGTAAACCCCGATACTACAGTTGATATAATCCCTAAAAT
GATAGTTGATAGGGAAATCAAACTGGAAGATGTGGTGCTCGGAGGTAATT
TCTTCAACGAAGCGAAAACGATTCACAGGCGCTACGCATTAGCTTGGTGC
GAAGGGTATTTGCGGCTTTTTGAACGAGAACGACTTTCTACAGTTTGGGT
GTCGACGACGACTGGACTTAGTAATATGCTGAATGGAGCGCCAATGAACC
AATTTCTCTTTTTCCACAACCCACAAATTAAAGCGGCCCAGTCTAAGCTG
GAAAAGTATAACGCACGCCCACTTCTCGCAAAAGCATCTAGAAAAATTCA
CAAGCTCAAACATCCCTTGAATAAGGATGCGGCTCATCGTGACTATTCCA
ATTTAAACGGTGTGGTTCTAGATCGACTCCCTTTATCTAGCGCAACCGGC
CTAATTCACCTCTGGCCAGCACCAGAAGACGTGCAAATTAATTGGGCTGA
GTTTAAAGTAGAA
>BgtAc-30466 Bgt_ctg-125_consensus 376688 377467 +
ATGCACTGCCTGTATCTCATCATCTCACCCATTTCGCTCACTCAACAGAG
TGATAAACTCAACTATCACCTGGTCTCACACTACAGAGAAGGTCATCTCG
ACGAGTATATTCGCTATAGGGGGAGTATTCCAAATGTCCATAATTTAGGC
CGTAAACTTGGAAATATTCATCATTTCCCATTGGCTATTATCGCAGTAGA
TTATTCATGGGGAAAGCTTTGCGCCACGGACATTATTCATCTTCAAGAGG
TATATAATTATTTCGGTGGGAGGCCCAACCGCGAAGTGAACCTCAAAAAA
GGCTCGTCAGACCTAATGGACAAAGATTACATGGTATGTCACAACATTCT
ACTACAAGCAAGAGATAAAAGATCCAAAATTCGACTATCAAGCGTCATTA
ATGCAGAATTTGCCCCCTGTACGCTAAAAATACTGCTGCGACTTGTTTCG
TCAAATCATGCCAAGGTTGTTGGTCCTTTTAGTAGTTACAGTCATCAAAA
AAAGTCAAGACTTTCTGTCATAGGTAACGTCAATATTCCAGCAAAAAATA
TATTAGATTCGCCTGATCCAATTATCTCGACCGTGATAGAAGGAACTGAA
ATGCACCTCGTCTCTGTCGCTGGATATCTCAAGCTGATCATCAAGAAGGG
ACCTGATATATTTGAAATAATGCCACGCTTAGGAGATCATCCAGACGATA
AACTCTACGATTTCTTGGTGAATTACGAAGCATTTCATCAAGTTGCTCCA
AAGCTCAACCTGGAACAGGCTAGTATTGTC
>BgtAc-30509 Bgt_ctg-782_consensus 44309 45239 +
ATGTACATGATTAGAGATGAGCTTGATAGAATCCGCTGCGGTGATCAGAT
TATGGTCACGAAGGAATATGTCATAGATGCTACAAACCGAGCCTGTAAAC
GAAAATTTCGTTTAAAAAACTCGTCATGGATACCTGCGCCCAAGGGCCTA
TTTCCTTCTGACAACTTTTGGTTAATCCCACTTACTATGTTTAAAATGTC
TTACAATAAAGGGTTGAGAGATGAAAGTGTCAGCATTGTCGATGACAATT
GCAAATTGCAAGGAATGCTTTATGGCAAAGCTGATAATTGGCATCATTGT
ACTGAAGCAAGAGTTACAAACCCCACCCGATATGATGCCGATAACCACAT
TGGCTACCAGACAGATGACCATGAGGAACGCCTACTAAAAAAGACAGACA
GGTTTAAGTGTTCTGGTGTATCTCTGGATAATGAAGTAATCATTAAAAAC
TTCAAAGTAGCCAAGGACTTTTTTAAGATTAACTTGATGGAGAGCAAGAA
AATAAAAGATGACGAGGAAAACGAGAATGAAAATACGGAGAAAAAGGTTA
AAGATTTGCCATTTCCCCGGCAATCATTGCAAGGACACGTATGGCTGTGG
CCACTAAGATTACCCGAGACACCAACACAAAGCGCGAGAAAGAGAAACCA
TCCGGCCTATTTCATGTTGGGGTTAAACTCTTCCAAAAAGTTGACTGGCA
TTTATTTTTCTAACACGAGAGCAAATAGAAAGCGTGAATTAAAGCGGTGT
TTGGCAAGACATGAAACGAATAACAGGAGCCACGATGAGGTAACTTTGGA
CCTTTTTCACAATAATCCTATTGAGGAC
>BgtAc-30688 Bgt_ctg-67_consensus 305363 306857 -
ATGAAATGTATTGTGGCGTTCCTTTTGATAAATCCACCAGACTCGAAGGT
CAAGGATCGCTTAGTTATAACGGGTAATGAAATGGGAAGCCCACACTATG
GCGTCTACCTTCTCAAGTCTGATCGACTTTTTCCAATACCCAATCCTGAT
TCACACATATACATGACTGAGAACCATATCGATGGATCTGGCACCTACGT
TAGGGCCTATTGCTCAGAAAGATGGAGTAAAAATGAGATAATTGCGAAAA
TCACGAGCGGCCTGGAAGATATAACAATCGATGACGAAAATCGGATTCCC
GAAATGAGTGCCATCCATGAAAAATGTGAAGAAATTATAGATAAAATGAT
AGAGAAATCATCACCAGAAGAACCGGTCAAATTTTCTGAAATCTTACGCC
ACGAAGATTGTTCGGAAAGCGCAATTGTCAGCTTAGCCTTTTTGGATAAG
TTCAGTGTCTATGGAGACTACAGTAACATGTTTTCGAGAGGAAACCAATT
TTATCCAACATCAGAATTTATGCTACTTGCGGTTATTTCT
>BgtAc-30689 Bgt_ctg-67_consensus 259230 260785 -
ATGAAATGTATTGTGGCGTTCCTTTTGATAAATCCACCAGACTCGAAGGT
CAAGGATCGCTTAGTTATAACGGGTAATGAAATGGGAAGCCCACAGTATG
GCGTCTACCTTCTCAAGTCTGATCGACTTTTTCCAATACCCAATCCCGAT
TCACACATATACATGACTGAGAACCAAATCGATGGACCTGGCACCTACGT
TAGGGCCTATTGCTCAGAAAGATGGAGTAAAAATGAGATAATTGCGAAAA
TCACGAGCGGCCTGGAAGATATAACAATCGATGACGAAAATCGGATTCCC
GAAATGAGTCCCATCCATGAAAAATGTGAAGAAATTATAGACAAAATGAT
CGAGAAATCATCACCAGAAGAACCGGTCAAATTTTCCGAAATCTTACGCC
ACGAAGATTGTTCGGAAAGCGCAATTGTCAGCTTAGCCTTTTTGGATAAA
TTTAGTGTCTATGGAGACTACAGTAACATGTTTTCGAGTGGAAACCAATT
TTATCCAACATCAGAATTTATGCTACTTGCGGTTATTTCT
>BgtAc-30693 Bgt_ctg-118_consensus 37947 38908 -
ATGGAGGCTGTCCGCTGCATCACAGCATTTCTTCTTATAACTCAAGATCT
TGCGACTTCGAATCGCTTGGCTGTAATGTATTATGAGCAATTAGAGAAAT
ACAGCGTCTATGATTACAAGTCGCGCACTGAATTTCCAAATAAAGATTAT
AACGGAATCTACATGGCGCCGCAACAAATAAACTCGCCTGGCACATCTGT
CACCATTTACTGTTCAAACATCTTCAGTTATTCCGAAATAGAGAGACATA
TTGTTCGAGGTCTGGGCCGTATTGACAGCACGGCAGCTCCAAGCAACCCG
CGCCATGGAACTAGCTTGTTGAAGTGCAGGCAATGTGCCCCAGCCTCTCA
AAATGTCGGAATATTGGTAGAAAGAGTTTGTTCAGCAAGACAAGTAGTTG
ACCTTGCTACCAAAAATTATCTGAAAATCCAAGGACTTTACCAGTGTATT
GCCCCTCCCACAAGGTCCTTGAGTCTCGTTATCGATGCAGACCAGCCTGT
GAAGCTTAGGGACTTGTTGGTGGGAGGTACTGCCATCAAGATCAAAGGCA
GAGGCTCAATGCCTAGGAATAGGGCACTGGGCTGGTACGGAGACGAAATA
CACATTTTTAAAAACGACTTGAGGGAAATCCAGCACTGGAAATTTGTCAC
TTCTCTCGGCTCAAGAGAAGCTAATGTTCCTGAAATCGAGAATTTTCTTC
ATAAGCATTGGACTGACTTGAGGGTATTCATGGCGAAAGTAGTAGAGGCA
GTTAAGGATGTTTACTTGCATCCCTTGGCACATGAAAACTCCGCTGAACA
CTTGACGGGACGAGTACGTAGTGTTCTAGAGGAAACAGGGGAAACAATTA
TTGGAGGCTTTGGTATGGTGCATATTAATGGACAACTACTCTGTGATCCT
GTGAATGTGGAAGGACAG
>BgtAc-30747 Bgt_ctg-438_consensus 80795 81634 +
ATGCCTAAAATAAACCCCGATCAGATTGTTAAGATCGAAAGGGCTTCAAA
AACCGGCAGTCACATGGCGAAATACTGCTCGACCAATATTCCAATCGCTG
AGATTCTAGCCTTAGTTACCAATGGTTTAGTGACGGTCACGCAAGCCTCA
AATCTGAAAACCAACAGCTATGGCGATGCAGAAACAAAATGTCTGGACCA
CATTGAGCACCTATCACGTACAAAAGATATAAAAGCTACGATTAATATGT
CAGAGACTCTTCGGGTTGAGAAATGCTCCATTGCTTCGATTACTAATCTT
TGCTTTCGCGGAAAAATCTCAGTCCTAGGGAATTACAGTGGCTTTGTTCC
GCCGCCTTCAAGGAACACAATCAGCATAGTAACTGACCGACCTATAAAGA
TGAGGAGCTTGATTGAGGGTACTGAAATGTACAAGGGATGGGGACATATT
GAAAATCAGGCACCTGGCAGTTCTCGGGGCACCTACAAGGGATGGGAATC
TATTGAAAATCAGGCACTTGGCTGGTATCGGGGCAATCTGCATCTTTTCC
AAAAGAACGAAATCAAAAATGTTTGGGTTCTAAGAACGAGTCTCTTTCCC
AGCGTTCAAAATGGAGTATTAATAGCTACATATTTGACTCTCAGCAGTTA
TCCTGTGGATGTAATTGATGATGGTTTTATTTACACAACAAAAAGCGATG
AATACTCAAGGACTGTGGCCAAAGGGGTAACGGACGATCTTTCTGAGGAA
GAGGTCATGAAAAGATACAGTTATTTGCTGTACAGTGTAATTCCGATGAG
ACCAGAGAAAGTAAGGGGCGACATTGGCGCCTTACAACAC
>BgtAc-30750 Bgt_ctg-14_consensus 4139382 4140338 +
ATGTACTGCGCTTACGCCCTTCTGTTGTTCCCGGAGGAGTCTATGCGGCA
ACAGGAGCGCTTAGTTGTCTTTGGCAGCGACCATCCATATTCCCACTACA
GTATCCACAAGCCCCAGATCAGCGGCCAGTTTCCAGAAATCGACTGGGAG
AATGAGATTATTAAGACTAAGTGGCAAATTAATGGTCCAGGCACCTATAT
GAGGGCGTACTGCTCATACACACTCCCAGTATTGGAGATTGCGCAAAAAA
TTATCACTGGCGTAGATTATTTATCGAATGAGTCTCATGTTGACTTTGGC
CCTACCGATGGCTCCGATAAGCGTTGTTTAGATCAAATAACTAGGTTACA
AGCTGAGCGCTATAAAGTTCACGAATTAACCTACAACCGTGACTTGATAA
AAGCGCCAGTCATAAAATTATCCGAACTCAGAAGAACGTCAGCCTGCTCT
GATCTAGCGATAGTCAGTTTGGTTCATCAGAGAAAAATAACCGTTACGGG
GAAATATGACTTTGATGCTCCACCAAATCTTTCAAGATTACCGTTTATAG
ATATTGATAAGCCAGTGCAAATGACAAGTGTATTCTCAGATAATCAATTC
TTCGGAGGATTGTCCAATCACATTGGACTTTTCGCCATTGCTTGGTATCA
AGGTCATCTACACGCATTTTTACGCAAACACGAGGATAATAAATGGGTTT
TGCAGACGAAAGTCGGAGAAGAGAAGAACAACGGGAGATTCATCTGCTCA
ATTCTATTCGGTTATTTCAGTTTGCCTAGAAAGTTCAAATCTCTCATTTA
TTCAATGTCAAGCAATATAGACAAGCCTCCAACGAAGTTGGCTTTACTCT
GCAGCCAGTGTGTCAATACCCAAGAAAGTCGTGCGACTAAGGCTATCATG
AATTTCGACCTGGAGCTGCTTCCTACTATCATTCCCGTAGGCGAGCTAAG
CCGAGAT
>BgtAc-30757 Bgt_ctg-56_consensus 230099 231141 +
ATGAAAATCCTACATCACAAATCTAGGTTCCAGTCTCCCTGGACAATAGC
CGCCTTTTTTATGCTTATAGTATCAGTTCATGCGTCATGGACACTTCGCA
AAAGGGACAAATCAGATGAACCTGGATATTACTGTAATAATAATAGATAT
CTATTCACTGAAGTCGAGAAACTTCGTAAAACAGCTTGTAGAAGCTTCGT
TTTGCCGAGCCCGAAAGCGCGACGGCCTGTCGTTCACTTTGAAGAAATTG
AAAACGAAGATATGATATTTGAATGGTCTTTTCCTGCACCTAGACGTGTA
GGTTCCGGCGGGAGAGTTAGACCTATTTCGGATAAAATCATCTTTGATAA
TAGCTGTGAGCTAAAGGATGTTGTCTATTACAATACTAGATCAAAAAAGT
TTCATTCTTGTGAAAAAGTACCAGAGATTCCCAAAAGTTCGACATCGGAG
ACCGAGCAACTCCCCATAATGTCGTCCCTACAATGTGGATCTTTGTCATT
TGATATTAGAGAGATTCAAGAATCTGCGTTAAGATATTTATTAAATTCAC
CGGAAAAATTTAAGGAAGTGAAGGATACGTCAAATCAAGATGATGGTCCA
TGGAATAGGGCGACCTTGATCAAGCAATGCCCCGTGGAAAATACAGTAGA
CAAAATTAAATACGAAATCATAACAAATAATCAAAATGAAGTTCGTGGCG
TCGCTGTTACGCATCAAATAAGTCGGAGACAAAAGGTAGGCAATAATTCA
GCTCAAGGTGTTTATATCCTCCCTACTCCAAGAAAGACTACAACAAAGCA
TGTTATCAACCTCGTGTGCATGTTTGACATTAAGTTTCCGCTTTTTTTTG
GAAATCAAGATCATAGACCAATCATACGTCGTAAACGCAAGGCTCCAGCA
ATGCTAGGCTCCGAC
>BgtAc-30847 Bgt_ctg-118_consensus 102250 102909 -
ATGCTCTGTATATCAGTCCAAATGATGGCAATGTCTATCCAAAAAATAAA
CCCTATGGTATTGCCAGTGCCCAACCCGAAATTTAATTTCAAGTTTAAAT
GTGGAGGAGTGCACCAATACGAAAAGACGTACCTAGATCTAGTTGTCAAA
ACGGCGTTGAAAAGATTGAATTCCGGAATGTTTTATCCTGCCATTTTTGA
TGAGTTTACATATGCAGCAAACGGACAGCACTGGATTTATCCGCTTCTCC
CTTCTCACGAGATCTACGATGTTGGACTTCCAATTCACAAGTTGGACATC
CTAAGAAATAAATATTATCATAAGATGGTTAAAGCAATTGCCCCAGATGA
GTTCGTGGTATTCGATAAAAAAGGAATGATAGTTGGGGGAGTACAGTATG
TTCTAGGAACTAATAATTCGAAATATTTGTCGTGTGTCTTTGCCGATAAA
ACTGTTTTTGAACCTAACAATAACAAATATAATATCTTCTGTGGCCAAGC
CGACTCGAGCCATACGAATAAATTTCAAAGCAAGAAGAAAGCCAAAGATG
CTCACAGTAGAAAGGCAGATGTTATACAAAGCGAATTTGATTCAATTGAT
TCCAATGCATTTTCGCAAAATCAAGATCATGGGTGTAATCTCCAATTGGT
CAGTTCTGGT
>BgtAc-30857 Bgt_ctg-234_consensus 709358 709773 -
ATGGATGAGATCAGAAAAGAAATTGCTCGGATACAAAGAGAAAATATTGA
ACTAAAATCGCCAAATAATTCAATAAAATCACTAGCTACAAGATTAAGAT
ACCCATTCCTAATTCCTATTTCAGTTGGTTATGAATTTAATCAGAAGGGA
CATGGAAATTATGTCACCAATGATGGTAACAGAAATCTAAATTACTGGGT
TGTTGTTGACAGCGATGGCAAGGAGGTCTCATGCTGTTCAAGCTCTAGTG
CAAATACCAAAGAAAAGAAGTTGGGATGGATTTTGAATTTTGCACCAGTT
GAAGATATTATAGCTTTA
>BgtAc-30865 Bgt_ctg-183_consensus 267506 268477 -
ATGCAGATTAATCGCTTGGTCTTTGTTGATAATGATGCTTCAAACCCTAT
ATATGAAGTCTTTAAAGCCCCTCAAGACGGACAGTTCCCGGTTCCTGAAA
ATAATCAACATATAGTGATGACCCGGACTAAAGTTAATTATTCCGGCACA
TTTATCAATCTATATTGCTCCAACGTATGGAGTGGAGTCGAAATTATCCG
AGAATTAACCCCAAATAAGTACGCTATTGCCTATGATTCCCACAATAGTT
TTACCACCAACCCCAGTGTGGCAAAAGAATGTCAAACAGAAATCAGTAAT
AAAGTAGAAATAGCGAAAAAAAGACAAGCGGTGCGATGGTCAGATCTTGA
TACAGCAAAATGTGCTCCAGATACAATAGCCAACCTAGCTTTTGGTAACA
AGCTTGATATACATGGCAAATACCAAAACTTCGCTCCACTTAGTTTTGGT
GCGCATTTGATACTAGATGTTGACAAGTCATTTGAACTTGATAAATTATT
TCTCAACGGCGAAATGTATCCGAATAAGGCTGGATACAAAGAGGAAGCAC
TTGTCTGGTATCAGGGCCATTTACACATATTCCAGAAAGTCAAGGATCAA
AGCTGGTTCCCATATACCACAGTCAGCTATTCTCAGGAAAATGGCCCTAA
GATCACATCTTTCATCCTTCGAAATTATTTCAGTTCTCCTGAAATTAGCC
AGTATTTGCCTTACAGTATGAGGATTCTTTGCCAAAGTTCTAGATCGCCT
CATCCCACGAGCGAGACAAATAATTTGGGTATCGGATTAGGATCCCTCAA
TCCCTATTTCCAAGCAGTGGATTTCGGCCGCCTCAAGGCGATACCAGCAT
ATGGCTATATTAGCGGTAAAAAAATACGGGAAATTGAGATTTTTCGAATG
AAGAAAGAAAGGCGAGAGTTGGATAAGGAACGTCAAAAAGAAATGGATTT
CAGGCGCAATTATTGTGGCGAC
>BgtAc-30982 Bgt_ctg-33_consensus 41377 41663 -
ATGGCCAACAAGAATGAATACGATGAATACCATGATGATGAACTATTTGC
TATTGGGACTTACAAGGCTCGCTATATAACCAAAAAAGTAAATATCCCTT
TCGACATCACGGTAGGAGTCACAATTCATAAGGTTATTCTTTGGGTAAAG
GCTACAGGTGGTGGCCGAAATATTGAATGTAAGCGAACAAATTCGCCGGC
TGATCAGTACACAGAGGTCTTTCCATCTGGTTAG
>BgtAc-31108 Bgt_ctg-82_consensus 14378 15337 +
ATGCATCCAAAAAGATATGAAGAGGTCTTCAGTAATCTTTGGCGTACTGA
CAAGTTTTCTGAGCTACACGATTGGGGTATTTTTTGTCATCAAGCCGCGA
ATGATGCTTGTCAAGGCCTCATTCATGCACAAAAGGACAAAAAATACCCA
TCAGTGTACGATGGTTCATCAACGTTCTTCGTTTCTGACGCTATTCTTTT
CGCCTCGGCTATTTCACGTCAAGGCGAAATAAGCTACAGAGGACCTTCTG
GAGATCTTCGATTAATCATAGACTCAAGTTGCAACTTTTTCGGAATTGTC
ATAAAATCCAATACCTCGCCAGATCGACGTTGCTATCAGCCTGCAGATCC
ATCAGGAGAACTTGATCTTTATGACAGCCGTGTCTCAAGAAGTCTACCTG
TATTTCGTGGTTATAAATGTGGCTACAAAATATTTGGCAATTCGCAAGTA
GAAAAGATCCTGAAAGAGGCATACGAAAACTCTAGTTTGTGGCAATCCCA
GGAAACTGTAATTAGTTTCTCTAGACTTTTAGATATTGGACAGTTATTCG
GTAGAGAAATTTTATTGCTTCCAAGCAAGATTTCCTACACTCCGGAACAG
GTCACAGAAGTGACTTCAAATCCTAGCCTCATCGTTATAGATTCCGAGTA
CCGGTTACTAGGCATGGTAAACAAAGTCGGCAACCAATGGGAAAAATGCT
TAGAGCTCTGGGAAAAGGAGCCAGAACCTTTTCAGTCAGTGGATAACACC
AGAAATTCATCGGAGAGTGGCTTTTCAGCGGCG
>BgtAc-31195 Bgt_ctg-2_consensus 814504 815346 -
ATGTTAGGACCTCCATTTTTCATTCTTATATCATCGGCTGGGATATGGAA
CAACGAAGAGATTTACAATTACAATACTGTGTATCATCATCAAATAGGGT
CAGATATCCAATACTTCAGCAGTCTACCACCCATCGAATATACGAGTCGG
ATTTCTAGATTTATCGATATAAACTTCCAGTTATCTCGATCAGGATCCCG
GAATTTTATCAAACCACCGGATTACCATACCATAAAAAACCAACAAGCAT
TCCTCAAATCATACCGAGATTTTACTCAAAATTACATTGAAGAAAGTAAG
GGATTAGATCATGAGTACAAAAATAGCTTCAATTATCGAGATTGTAGGCA
ACAGTTAGCGAGTATAAGTCAATATTTCGTTCCAACTATCTCTAATATCA
TAGATGGACATTTATCACATTGCAATGTGAAATTACTCATAGAGCTTATT
CAGTCCAAACAGCTCAGAATTGGGAAATCAGAAAGAGATTGTAAAGCTGC
ATCGCATGAACTCTGCATTATTGGGGATAGAAGCGTTCCGGCACAATCGA
TCATCGATGAATTTGAACCCATTTTCACTTTGGAAAGGCAAGACAGGAAA
GCCTACCTTGTTACTGTTGCCGGGAAACTTATGATCATTTTGCAACAGTC
AAGAAAAAAACACATCATGTTCCCGAAACCTGGGGTCCAACAACATACTG
ACATCTATCAATTTTTAGTCACGTACTCAGCGTTTAAATTTCCCAAAAAG
CCAGAAAACCTAGGATCAGCTCTCATAGATTTGTATGCCAGTTCGAGTGA
TGAAGGGGTCAGTTTGTACAGAAATTTACTTCGAATTGACGAT
>BgtAc-31196 Bgt_ctg-2_consensus 822412 823254 +
ATGGTACGCCCTCCCTTTATCCTCCTAGTATCATCAGCCGGTATATGGAA
TCACAAAAGTATTTACAATTACAACACTGTTTATCGTAATGATGTAGGGT
CACCTATCCAATTCTACAGCTACCAACCACCCCACGTATATCTGTCCCAA
TTTGGCGGCAGTACCACTGGAAACCTCCAGTCTTCCCAATCAGGACCCTT
GAGTTTAATAAAACCATCAGGATACCATGTACACAACTCACAGAAAGCCT
TTCTACAATTATACCATGCCTTTACTCGTAAGCTAGCTGAAGAGAGCAAG
CAATTAAATATGGAATTTAAAATGAACTTCAACCATCAGGCTTGTGCAGA
CCAAATAGTGCAGATGAGCAAAAGTGGCATCATAAGCATCTCAAATATCA
TCGATGGATTCTTATCACACTGCAAAGCAAATCTCCTCATAGAGCTTATT
CAATCCAAAAGAGTTAGGGTTAGAAAATTGGAAAGCGAGTGTAGGAACGA
ATCGCCGAATCTGTGCATAGTAGGAGATAGAAGTGTTCCAGCACAATCGA
TCATGGATGAATCTCAGCCCCTTTTGACTTCAAAAAGATATGGTAGGAAC
GCTTACCTTGTCACCGTTGCCGGGAAACTCAAGGTTATTTTACAAGTATT
AGGGGAAAAATATATCATAATTCCAAAACTTGGTGGTCCGCCAGACGACG
ATATTTTTGAGTTTTTGAATTTGAAACACGAAAATCGTATTTCTGCAGAC
GTAAAGAATCTGGAATCTGCTGCTATAGATTTATATGCCAGTCAGACGGA
TGAAGGATCTAGTATATACAGAAACTTCCTCGATGTAACAAAC
>BgtAc-31225 Bgt_ctg-276_consensus 776820 777744 -
ATGGAACAACCAAGAGAGCCAGGATACTACTGCAATAAGAAAAGATATCT
ATTAAAAGAAGTTGAAGCGGCTCGTGAAGCAGCTTGTCGGGGATTTGTAT
CAACAAGAGAAGATGCGAGACGACCTATCATTCATACCAAAGGTGATGAT
GTCGAAAATTTAATGTTTGAATGGTCTCTTCCTCCGTCGAAGGTTCGAAA
TGCCAAAGCTGAAGGAAGAAATTACAAAGGAAGTATAGTTTTAAACAACA
GCTGTGAACTGAAAGGTGTGATTTATTACGACCATAAATCAAAAAAGAAT
CACCCTTGCCATAAGGTACCCGAGGTCTCAATAAGCACAACTTCAGGGAA
GGAGCAGCTCTCCAAGAAGCCTGCTGTTCAATGTGGATCATTATCATGGG
AAATAGAAGAGATTCAACAACTCGCTGTTTGCGACTTATATAACTCACAG
CATGAACTTGTTGAAGTGAAGTACACATCTGATCAAGTTGATGGTCCATG
GAAGAAAATCTCGATGATCAAAATAGTAAGAATAAGTAATCGACCACATG
AAGTACAATTTGATATTATAGTAAACAATAAAGATGAAGTTCGCGGCATA
GCAGTTAAGCATCACATATGGTGGTATCAAACCATGGCCGAAAATTTTAA
TAAAGACAATATTTACCTCTCAGTCCAGGAAAAAAGGCCTAAAACACTCA
CAATCGATCTCGTATGTCCATACGACAATACTTTTCCGCTTTATCCTCCG
AAGATGATGCCAATTGTATCAAGCTCCCGTAAGCGCAAGACTTTGGCA
>BgtAc-31249 Bgt_ctg-33_consensus 118917 119185 +
ATGCAAGAAACTCTAGGAGCATACGCACCTGATGATTTTTATAACGAAGG
ATCCTACATAGTTAAATATAAGTCCCCAAGAGTAAATATGGATGTTACAA
TCAAAATAGGAATTACGTTTAGCGAGGATGTTCTTTATGTAAAAGCTGCA
GGCGATGGCCAAGAAATTGACTGTCATCCAACAGATAAGCCGGCTACCAC
GAAAAGAATTGTCCCT
>BgtAc-31402 Bgt_ctg-10000_consensus 9355466 9355954 -
ATGGAACATGTATTCCTTACGCGCAAGGGTTGTTACAGTCGGCCAGTTTG
GGTTGATTATCTATTCAAAATGACCGATGTCGTACTGGACGGTAAATTTC
TTCTGCTAACGGAAATCGAAGGTTCGCAAACTGTGCTAGCTTGGTATCAG
GGCCATTTAAATGTATTCCAGAAGGGCAAGCAGAGCACTATTTGGGACCC
GATAAAGCGATCGTTACACGACGACGACGACTATCACTATATCATCGACT
TCTTATCCAATCATTTTGCCGAGATTGACATGATTAGGTCTGCATTGGAG
GCATCCAGTCCCACAACTGGCTCACCATCATCCAGTCATCAGCGACTCGG
GAACAAAATCAATTTTGACAGAAAACAAGAAATCAAGCGGCAACTTGGGC
TTCTTGCAACCAAAAATTTGCGGTTTCCTGAATCACGTGTTAATGGATTA
GTTGGTCCATTTAAGGATAGGACTGAAGACAAACAATGC
>BgtAc-31414 Bgt_ctg-179_consensus 462467 463312 +
ATGAATAGAGGCCAGTTTCCAGCTCCCGAATCTGAAAAATATTTACTCAT
GACCGGTGACACCCCTGACGAATACGGCACTTACTTAAAGGCGTATTGCT
CATCCCGGATGCCAATATCCCAGATAGTTAGCAAAATTATTGAAGGTCTA
TCGGTATTAACAACTTCGTCTCATCTCGACTTTGGCACTACGAATGATTC
GGCACAGGCATGTCTAGAACGGGTCCTAAACCTTTCTGATAGCATGCCAC
ATGGTGATATAATAACGATTACAGATATCAGACAAAATCATATTTGTTCT
GATATTAATATAGTTCATCTAGCCTACAGTGGTGAAATATCTGAGGGTCA
ATCTGTCGAAGGTTTTTTCCCGCACAACCCAGAAGCCAGAATTAAAATTC
GCTTGGATCAGCCGATAAACGTGATGGAAGTTGTCTCGGAAAGCCAGCTC
CTTGGGCAATGTCGTATCGAAAACAAACTTCATGTACTTGCTTGGTACCT
AGGTCATCTGCATATATTTTATAGAATTACTGGGTCGCCACTGCTATATC
CGCTGACAAAAATTGGAGAGGAAACGGCAAACGGAAAGATTATTGAAAGT
TTTATCTTCCAGCTTTTCGAACCTTTCAAGGATTTTAAGCAAGCAATTAA
AACATTTGAATCGGAACAAGAGGGATTAACCGGATGGTGTTCAAGGAAAT
TTTGCGCCCCAGACAAAACGTTTCAAAAAATGTACCCTACAAGTTCGGTT
ATTACACAGTATAAATTCAGAGGACTTAAACAGGCTAACTTCCAGGATCT
GGATGTGTTTCGTGGTCAACGGGTAAAATATTCTGGCTGGAGTTTC
>BgtAc-31456 Bgt_ctg-10000_consensus 10661359 10662492 +
ATGTTACTGGGGTTATCAATCCAATCCGAAGTTGGTGGATACATCTGTAA
TGATCAGGTTGTGTGGTTTAGTAAGGCTCTTACCATCGCTGAGAATGCCT
CTAATCTTCTGAAACCTTTCAATTCTCGACGTAAATATCCCGCATTACTT
GATGACACACATATATTCGGCGTAGAACATGGGCCCCTCTTCGTGGTTCC
TTTTAGATTGTATGGCACTATGCATTCTGCGGGATACACCGGGCGGGACC
GTGTTGTCATAGATACCCTGGGCAACTTCAAAGGTGTTGTTATTGATGGT
AACGATGGAAATAGTATTCTGCCTGCCTATAAAGCGTGTAGACCATTTCT
AATCAACAATCCAAGTCCCGAATTACACGTGGACGATGGATATAAAATGA
CTGGGTTTGCTTGCGCCTCGAATTTTGTAAGCGCCGACATCATACCTGAA
ATACAGAGTAGATGTATTAAATATCTCGAAATAATCAGAGATGGTAAAAA
AAGATACTTCCCTCGAAGAGAATTTATCAAGACGGATAAAGGATTTTGGT
TTACTCACATCGGGAAGATCGATTATGAAGCTAAACACCCAAAAAACCAT
GCTCTTTACTATGTAGAGTTCGACTCAAAATGCATTTTTTTGCGTACTAG
ACGGTATTATCGCAGGCCATCGAATGAGGATCCCTGTGCAGAAACATGGA
CTCAGAAACCATTATCGCCCGCCAATATGGCCGAATCGTTATCTGATTTT
GGAAGCAAAAATTTGCAAGGAATTGAACAACTTTATACATGCAGAAAATT
TATATTCAAGATATCAAGTATCCGAAATTATATAAATTATGTTTATAGCC
TATTTAGTAATAATTCGCCTCATATAACAGAAGGAAATTTGATAAGTCAG
GGCAATGGTCTATCGCTGTGGCCTATGGTACTGCCTGAGAGACGTGGACC
AAGTAAAGTATCCCTTCATCTTCCAAGAAATGCACTAACTTTACAGCCCG
AACCAATCCACATGTGTTCGCAT
>BgtAc-31483 Bgt_ctg-14_consensus 2455452 2456577 +
ATGGGTGATACCGACTATGTTCTATTTGAAATGAACCCTACCCTCCATAT
TTTGAAAACTACCATTTCTATCATTACAAAGTACTGCCAAAAATCATCGA
ATATGAGATATCCCCATCGTGCCGTCCGAGACCAATATACATGGCTAAAA
GCTGTGTTCACCATACTTCTTCTCTCAGCCCCTGCCTCGTCAATGACAAA
TAGAATAAAAGTAACATCTGAGCCTGGATATCATTGTGGATATAAAATAT
ATCCACACAGTGAAGTTGAAACGACTCGCCTGATAGCTTGTAGAGGGTTC
ACGGCAGCAAGATCTAATGCGAGACGACCTGTCCTTCATTTTGACGACAG
TAAAGTCGAAAATATGATATTTGAATGGTCTTTTCCTTCAGTTGTAACTT
TAGATCCTAGAGGCAAAAAAAGAAGATATGCAGACAAAATTACTTTTGAT
AATAGCTGCGAACTGAAAGACCTGCTTTATTATGACTATACCCTAGATCA
ATTTAAGCCATGTATAAATGTACCCAAAGTTTCGACAAGTACAATCTCTG
GGATAGGCCAAGTTCTTATAGAACCTTTAGTTGAATGCGGATCATTATCA
TGGGAGATAACAGAAATTCAAAAACACGCCAGAGATCAACTCTACCAATC
ACCGGATTGGTTTGATGAAGTGGAGGACACATCTAGAAGGGTTGATTGTC
CATGGAAGAAAATCTTTTTGAGCAAAAAAGTAACTTTAGATGGTAAAAGA
GAAAATAAAAGATACCAAATTATATTAAATAATCAAAATGAAGTCCGTGG
TATAGTCATCATGCACAATATAAGCCTAAAAACATTCGCCACCCGAAAAA
TAATTCAAAAGTCGAGTAAACAGCAGAAGTTGACACCAACGCGGGAAAAG
AAAATTATTACTCTAGAATGCTTACTTGACGAACCATTCCCACTTTTTCC
TAGTGGTCAAATATGGGACTTACCAAGCCCTAAAAGACGAAAGACTTTAG
AG
>BgtAc-31526 Bgt_ctg-19_consensus 988042 988839 -
ATGAAATTTCCCGAACCGCCGACATACATACGCTCAAACAGGCACCAGGC
TAGTTTACCCGCCACGTATTACAGGCTATACTGCTCAGCCAAATTTAATA
GTCGAGAAATTGTACAAAATATCAACACAGGAATGAAGGATTTTACGTCA
GAGCCCTATCCAGTTGACAGACTAGAGAGAGAAAAGACTGAAAAGTGCAG
GACTCACATTACTATCTTACATAACAAAGGTAATAGATCGAATATGATAA
AGTACTCAAAGATTAGCAAAGCAAAATGTCCTCCGAAATCAATCCTTAGC
TTGGCAGATTCTAGTTACATTTCATTAAATGAATTTCAGAACAATCTTTC
CCCCAAAAACTCAAAGGCCAAATTCCAAGTTATAATCGATGATAGATTCC
AGATGAAAGACTTAATCACTCGCCAATTTATGTTTCAAGGATCGAATTGG
TTGAAAAGTAAAGTAGCTCTTGCTTGGTATCAAGGAAATTTGCATCTGTT
CCAACAGAAGAATGATGTCAGCTGGTATATCCTAACAGAAGTGGGCCAAG
CGGAGAAGAATGCAGGACTTCTATATTACTTTGTGCTTGGAAAAGACGCC
ACTATTTGGAGATCTAATAATTTGTACAGCAAAATTAAAGAAAGGTTGGC
AGGCGTGGACTGGAAGCATATTCAGGAACATTATACCAATCAGATATTTT
TCAATGAAGATCAAGTGCAAACAAACCTAAAAACGATTTCCGGGGCCCTG
GTGCCAACCGTTGCCGAAGGCAGACTTAGCGCAGTGAGCAGAAAAATA
>BgtAc-31542 Bgt_ctg-10000_consensus 15431625 15432650 +
ATGAAAAGTCTACACCGCATCTTAAAATGCCAGTCTCACTTTCTGAAAGC
CATAATTTTTACGTTTCTAATTTCAGCCAATGCGTCACTGATACCACTAA
GTGCGGAAGAATTCATGGAGCCTGGATATCATTGTAACAAAAAAATATAT
TCATTCAGGGTAATTGAAGAGACTCGTGAAGCAGCTTGTCATGGGCTCAT
ATCAATCTACGAAACTGCCAGGCGTCCTCGCGTTTACATTCATAAAAATA
ATTTCGAAGATTATATATACGAATGGTCTATACCTGTATCTAAATCTAGA
GATTCTGAAGGTAGTAAAAGAAGATTTATTGAAAAAATTTCTTTTGATAA
TAGATGTGAACTCAAAGATGTGCTTTACTACAACGGTTCAACATATCAAT
ATGAGCCGTGTAAAAAAGTACCCGATGTTTCAACAAGTACAAGCTCTGAG
GTGGAAAAAGTCCCGGCTGACTCTCTCGTTCATTGCGGATCGTTATCTTG
GAAAATTGAAGAAATTCAATTGGGCACAAATAGTCATTTATCGAAATTCT
TGAAAGGTCGTTTTGAGGTCAAGAACACATCTAGTCTAGCCGATGGTCCA
TGGTTGAGAAGCATTTTGCGAAAACGGATAACAATTAGGAAAATCACACA
ACTAGTCCCCTACGAAGTCATAGTAAACAATCAGAATGAAGTTCGTGGCG
TAATCGTTACCCATCACATAAGCAACAAAGAAACCACAGCTCACGATTCC
AATCAAACTCAGAGTGATCTGCTAACTCCGATATCGACTTGGAAAAAGGA
TGAGATCAGGCTCGTGTGCTTATTTGACAAAACATTTCCACTCCTTTCTC
CCGCACTAATATCAAATTCATCGAGCCAGCGCAAGCGAAAGACTCGAGAA

>BgtAc-31552 Bgt_ctg-615_consensus 136040 136338 +
ATGACAAGCGTCAAAGCTTGCATCAATGAAATAAAATCAAGTGGTAGAGA
ACTAGAGTCTCCAGATAGTGAAAGCAGAAGAATTGCCAAAAATTTACAGA
AACCCTATGTAATTCCTATAAGAGTTGGATATCTAGATAACCAAAATGGA
AATAAAAATTTTGTCACAACTGATAAAAATGGAGATCTGAATTACGTAGT
TGTTACTTCAAGAGATGGCAAAATAATCTGTCAATATACTGTTGAG
>BgtAc-31568 Bgt_ctg-10000_consensus 17710629 17711789 -
ATGGTCGGCCAGATCTCGAAAATTAAAGCAACAGTAACAGCGACAGTGAA
ATTTCTAACCATCTTTGATATGATCATGCTTCTGGGTATCTTATTCCCGG
TGATGACAATGGCCACCAATGATGATACTCAGATCAAATTATACGTTCCA
CCGGAAAACATTGATCTGAGTATCAAATGTGGTAACGAGAGATCCTATAG
CGACGAATATCTCAAGCGTTCTCTTCAGAAAGCGAAGTTTGAAATGAATC
CACAGATGTGCTGGCCAATGCGGTTCGAAAAATTGAGTTATACTGAAGGC
AGCACATATTGGACCTACCCGCTTCTACCCAATGAGATTATTTACGCAAA
CAATATTTTGGAAGAAACGCAAAAGTTGTATGGAATCAGCATAACTTTAT
CAGTGCCAGAACGTGTTTCACAAGATTTCGTTGTATTTGACGAAAAGTTT
AAAATCATGGGAGGTGTACAGTACGAGGGTGATACACAAATGTTTACGCA
TTGCTCATTTACATTCCCCGATCTCAGCAAAGAAAGGAGAACCAAAATAG
AGAATAATTTGAGACGAGGTTACGCGCAGCGCGATGATTTTATTTGGGGA
GAAGACCGTATGAGCGGACCAGATCTTGCATGGCGTATACAGGACAGAGG
GAGCCCAAATTGGAGTCGAATAATACAAATGGACAATACATGTAACTTTG
TGCGAGATCGCAATGATAAAAATGTTGCAAGCATACAAAAGACTCACGGG
GATAAAAACTCCGCATGGGATGAAACGGGCCTATACTTCAAACACGTCTA
CAAACACGTTAAAAAATGTTTTGCATCTGAGCATGAGACAAAACAGCATC
ATCAGGGACACAATCGACATTCACAACCTTACAGGTATCGATATTCACCG
GCAGATAGAAGCCAATCACGTTACTCTTCGTACTCACACGATACATCATC
AGGGGTTGACTGGGGTAGTACGGATATAGGTAGCTTCGAAGTTTCATCTG
ATATAGACTTTGGAGGCGGGCTCAGCCTTGATAGATCTAAAAAGAAAAAG
AAAGAAAAATCTGAAAGCCAATTTATCAAAGATATTAGCGCTGCATTAGC
TGGATTAATTGTCTTAGGTTGCGAGAAGAGCTTTGAATGTTGTGCTAATT
GCGGAAGCCCT
>BgtAc-31579 Bgt_ctg-10000_consensus 18674134 18676399 -
ATGGAGTGCACAATGCTCTTAAGTAAGAGAGACTCACTCCAAAACTACAG
CCTTCCCAAAAATCACTCTACAATCTATCCTGATAATTTACACGTCTCCC
AAAGTCTGCCACCAAGCTTTGCGCATAACAATTTATCTCCTCTTGCAGAT
ATCAATATTATCGTGGGCGTAATATGCAAGATACAAAAACCAAAGCAACT
TCAAGTTGATCTCGTTTTCAACCCCTACTCAGTACAATTATTACTAGCAA
TAGTCATGTTAGCACGTTTATTTTTCATCCTCATATCACCTGCAGGAATG
TGGAACAATGAAAAAATCTTCAATTACAACCTTATATATCTCGTTGACGT
GGGGTCACCAATCCAATACTTTAGCAATCAAAACGCCAATGATTTTTATA
ATGAACATGGTCGGCGTTTTCTCGAATCTATGCCATTTAAAAGCTTACGC
TTCATTACTGAGGGCTTTCCATCTGGATCTTTTCGAGCCGAGACGGATCA
GAGTTATATGCAACCTTATTATCTTTTTACTAAACGATACATAGAGGAGA
CCAACAAACCAAGTATTAACAAAGAAATAGCCTCAAACCACCGCTTTTGT
CATCAGGACTTAAAGAGTGCGAGTATATATGGCCCTATAAGTATTTCCAA
AATTATAGAGGGGCACTTTCCACGATGCAAAACAATTCAACTAATAGAGC
TTATCCACTTTAGACTGATCAAAATTGTAAGATCGAAGGATGATTGTAGA
TATGATCGGCAGAGACTGTGCATGGTAGAAGATAAAAGAGTTGAGGCCAA
ATCTGTCAAGGACAAATTCCAGCCCATTGCGGCCGTGAGAAGTAATGGAA
GAAACGCCTACCTTGTGACCGTGGAGGGAATACTCAAGATTATCCTACAA
AAGTCAGCAGACGAGTACATCATAATTCCGAAACTCGGAGGCCTGCCCAC
TAACGACATTTACAAATTCTTATCTCGGTTTGATTACCCGTCAGATTCTG
CTGAT
>BgtAc-31588 Bgt_ctg-10000_consensus 19337633 19338268 -
ATGCTAATGAAAAACTTTAGTGAAATGAAAGAATTGTTAGGATTTGTCAA
AGGGATTGAAGACCCAACTAATCAGACAGTACTGGTTTGGTATCAAGGAA
ACCTGCACCTCTTACATCGTCGACCCTCAAAATTTCCGAGACAAAATTTG
TGGAATCCACTTACTCTTATTGGGCACGAGCTAGAAAATGCACCATTGCT
TGCTAAATTTGTGAATAAGAGCTTTCCCCAAATTGACGAGTTTACTAGAA
AAATGAAACAGTACAGGACTTCATTTGTAAGAGATGATTTGAACATCGAA
TTAGGAGCAAACACAATTAAAACTTGGTACGACGAAACTTATTATCGCCT
GCCTCGACATTTTGTGAGAATTCCCGAATATGTTCAAAGTCCCGACTTCA
TAAGTAGATTCAATAATTATATTCAAGAAAACCCTGATACTTCTCTTTCA
GTTAAAGACTTTCCTAACTGTCCTCCTCGCTACTATAAGTATACTAATAT
TAATGAACTTACAAATAATGCGTTTGGCGAAATTATTAAATTACCAAGTC
AGTTAAATAATCGTTCACCTACCGCAAAGTTTACAGAAATCCCGAACTTT
GGACAGCTGTGTGTTCCATCTGATTTGGCAAAGCAT
>BgtAcSP-30002 Bgt_ctg-163_consensus 135648 136447 +
ATGGCAATTATCAATATCGGGTCACGACTTCTCGTTATCATTGTTCTATC
TGTACTACTTGACTTTTCTGTGTTGGCAACGGAAACGGGTTCCTACTATC
GCCAAGTTAAAAACATAATACCCAGAATTACACGCAATAATTTGGGAATA
ACATGCGAAAAGTCTCGCTCGTATAGCTTCGAATACCTCATAAAAGCTGG
CAAAAATGCGCATCCTACAAGAAATTTTCCCCTTAAATTTGGAGTCTTTA
AATACGAAATAGAAGGACCGTATTATCTCTATCCGATTTACATAGGTGAA
AGATATTACAATGAAGGACCCATCGGGGAAGATTTTGTTGTTATTAATTC
ACAAAGGTTTATTCTAGGCGGAGTAACAGTTAGGATGATCTACAATGAGC
TGAATTATTATCCGTGTTTACCGCAGAAAACAAAGTTCCGCTTGACTGAT
GACGATACTATCCTTAACGCTATGGAGGCCGCTGTGGATAACCCTGGATC
GAGTAGCAGTGAAAGTAACACAGTAGGAGTAGTAGATGACCGAAATACGA
GAAGTAGTGAAAGTAAGACATTAGGAGTAATAGATGACCGAAATATGAGA
AGCGGTGAAAGTAAGACAGTAGGAGTAATAGATGGCCCAAAAAAGGAACT
GGTCGTCACGCAGGATGAGACAGGCCCTCAAGATTGGAATCCTTTCATGC
CGATGAAATACTGGAAATTTGAAGGCCAGAATCTCTTTAAT
>BgtAcSP-30056 Bgt_ctg-5_consensus 277195 277818 +
ATGAGGCAACAAGTAATTCTCATCTGCCTCAGCCTTATATACTTTGGAGC
GGCTGGCTCCGACAAGCATACGTCAACAAAATCACCGCATGAAGCAGCAG
TAGCAGTGCAATTAGCAGAAGGAAGTGAGACTCATGACAAGCAGCCCATT
TCGTGTGGTGTATTTACGCTTCAATGGAACCACGTGCAGGCTAAAAAGCA
GAAAGCTTGCCATGAGTTAAAGTATCAGACCGCCCCGGATAATCATTTGT
CAAACACACTCGGCGAAATATATGAACCACGAAGAACAAGCATACCATGG
AATAAAAAATATTACATGTACCCTCTGACCCAAATCGTGGCCGATACCGG
CGGAATTCTTAGCAATACCCCGTACTTATTTATCACGAATACATGCTCCC
TTGTCGCTATCTATCTGCGCATAGGTGCGAGAACTAAAAGTAAGGTGCGG
ACTCCAATTCAGCAAGAAATATACAAGCGCTGCTGGGACAAACGCGAGGG
AAATGAAGCGGTGGTTACAGACGAGAATGATTTTGTCAACAGTATTTACC
CTCATTCCTTCATTCAAGGATCCCAAAAACCAGCCGCTCCGTCAGTTCTA
TCTCAAGAAAAGCACAAAAGGCGA
>BgtAcSP-30091 Bgt_ctg-48_consensus 262660 263074 +
ATGAAAATTTCTCTAATTGCTTCTATTGTCACAGGACTTAGCTTCCTTAA
GCCTATGGTTGCTCACATGGTTTTTTGCGGTATTCAAGAGGTGAGTATGG
ATAATGTCAGAAACGTGGCGAGGGTACAATGGGATATAGAGCTTGAAAGT
GTACATACGCATTATAATGGTAAATTTCCTAGAAATATCCGACTGGACCC
TAAATATGGAGAGGGACCTTTCAGGGGATATCCAGTTAATACCCATTTTG
CAATATATGAAGGGCCAGCATCTTTTATTTTCCTTGTTGTGTCAAATAAG
GACTTATCGGTGCTCAAATTGTATTACACCTTTGCGGGTGGCTATGAGGA
ATGTCCTTTGGAA
>BgtAcSP-30107 Bgt_ctg-175_consensus 50188 51293 -
ATGCGATCTTTACTCATCTTAGCCGTGGCTGCCCTTTTCACGTCTATTGA
CGCTTCTCATTTCCCATTTCGTCGGCACATGCGAAGACGTCTACATAGGA
GAGAGGAACCCCAACAGAGCTTTGCCTGCAGGCTCGCCAAGTACGACAGT
GCCGACATAGAGAGGGCTCGGAATCAAGCTTGCGTTCTTCTAACTCAAGG
TGATACAACCAAGGGAAGTCACAAGTTTCCTCTCGATTATCGTAACAACC
ACCTCTATCCTGTCTTAAGTGGCGGAAAGATCTACACTAAATCTCCACCA
GCAAAGAAGGCCAAAACAGCACAAACCAATTCTCCGAAAGGGGCCGATCA
GGAAGCTGAACCAGAAGCTGAGCCCGAAGCTGAGGCTGATGTTGAAGCCC
CACCAGCAAAGAAAGCTAGAACAACAAAATCTAATGTCGGGAATGGAGCT
GAGGTGGAAGAG
>BgtAcSP-30120 Bgt_ctg-352_consensus 459363 460784 -
ATGACTTGCAAATTGACTGCTCTGTCGGCACTAATTGGATTGTTTCACGC
TTCTTCTTCGCTCTTGGGAAAGGCAATTGCGCAATCACTGCAAACCAGAA
CATCTAAAGCCGAAGTCTTCGATTATAATTGTGTACATGTCATATTCAAA
GCCGATCATGTACGGTTACGTGTGAATGATGCATGTTCCGCGCTCAAAAA
TTCGCCCGAGCTTTCACAATACCCAGCATACCTTAAAGAAAATTACATGT
TTGGCGAAGAAAATTATGGCAGACTTATTTCTTGGCCCTTATTCCTGAGA
GACATGAGATATCAGGGGGGAAATACGGGACCCTTCCGGATAATCATCAC
AACTTCCTGCGATCTTGTCGCTGTTGCCGTCATCGTTAAGCCCAGAAATG
GAAATAAAGAAGCCAGTTTAGTTTCCTGCCCTCAATTCATAACGATCGGA
AGCCAACCCGGACCAATTCCAAGTAATGGTGAGGCGGTAGACGAATTTGC
TAGATTTAAATGCGGCGAAAATGTAATGTTTACGAAAAATTTTGCTTCTG
AACTCGTGAATCGGGGGTGCAAAAGAGAAATCATAAAGCATAAATTTGTC
ACACCACCGCACCAAAAGAATATATTTTCTTCCAGCAAACTATTGATGTT
TCCACCCAAGTCAACTGAACAACATCTCGGAATGGGCCAATCCAAATATT
ACGGTGCCGTCTTTGATAATGAATGCAATTTATACGGTATGATCTACAGC
GAAGACGGGGGTGTCAAGCGATGTTCAGAAGCAAGGGTAATTCAGTTTAA
TCCTAACAATGCTGAAAAGCGGCTCAATGATGCAAATGACGAGTCGATCT
TATTACATAAGAAGAACACGATTCCATGCGCCGGTCAAAACCTAAATTTG
CGAATGGTCATGGACAATCTAAATGTGGTCAGGCCTTTACTTGAAGAAAA
GTTGCGAAATCCCCCCACAGCAAGTAATTATCCTATGATGACACAAGAAG
GACGGGTATGGTTATGGCCAATCCGCTCGCAAGAGAACATCTCAGAAAAA
TACAAAAAGAATCATTTGTTTTTCATGCTAGGTGTAGACTCAGCAGGGAA
AATGATAGATATTTATTATACAACGTCTCGTAGACCAGATTTAAGGAAAT
ACACCCGCTGCACAAAAAAGCATAAAATTGAGGAACAAATAGACTCACAT
GTATCTTTAAAACTTCCAGTAGTTATAAACAATCTGGATAGTGAGGAGGA

>BgtAcSP-30129 Bgt_ctg-355_consensus 13980 14333 -
ATGAATTTCTGTCTGCCCCTACTTCTTATCATCCTTAAATACCCAGCTTT
CACTCATGAGGCCTATACCTTAAAGCCTGCTGGACGTAAGAGTACTCCGC
TCACACCCGAAAATATGGATGACTTTTCCTATCATCTTCTACAATGTGAC
GACAAATATTACAGCAAAGAAAAGGTTGAAGATGCCTACAAACTTGTATG
TAACCAAAAGTTACTTAGCTACCAAGACCTAGAGACCAACAATGATCTTA
TATCTGTCGATGAAAATTCTTTTGCCCAGGAATACTATTTTCCAAAGAAT
TCCGAGATGGCTCGCTTTCATAATCCAAAACGTCACTTATTATCTGGTGA
GATT
>BgtAcSP-30152 Bgt_ctg-179_consensus 603517 603888 -
ATGCAGTTTTTTGGTCTCTCCGTATTTGCAATGGCTGCTATGTCTGTTTT
AGCACAGGAAAGTAAAGAAAAGTCCGACAAAGGGATGGGAATGGGAATGG
GAAATGGCATGATGATGGGAGGTGGCATGAAGCCAACCGGAGCATCACCT
AGAGCAACAGGCAGTCCCACCAAGACGAACGGTACGGGTAATGGTACATA
CGCTGGCGGACCTATCCAAGCCACAACGACAGCTGGAGTCACAAGTCTAC
TTTCACAAAGCGGCGGCTTGGTCTCCATCGCTGGCCTGGGTGTAGTCTTT
GCAGTGTTTATG
>BgtAcSP-30161 Bgt_ctg-48_consensus 2296109 2297291 -
ATGATTTTTCATCTTCACATCAGAGGATTTTTCTGGATATTTTGGTATTT
TAATTACGCCAAGGTTATATCACAGGTTCTGAATTCCAACAACCTCGGGG
AAACTAATTATGACTACGTTTGCGCTGGGATATACTACAATGTTGAAGCC
GTAAAGAAAAAACATGATATAGCTTGCGATATGCTACATAATGCCAAACC
AGATCAAATGTTTCCGTCACACTTGAAAGAGACTCAAATCTTCGGCACAT
ATTCTGAGGCTCTGTTCACATGGCCGATTACCTCTGATAGTATAACCTTG
AAGAATCCTATTCCCCGAGATGCTCGTATTGTCATCAATCTGAGCTGCAA
ATTCTTCGGTCTTATAACTAATGGAGATAGTGGCCCTAAGAGATGTACTG
AATTATTAGCGAATGAGGACGAGATGAGCTCTGCTTCAAACTTAGAGGAA
TTCAAGGGCTTCAAATGTGGAGATGTAATATTTGAAGATTCATATCTAGA
AAAATCCCTAATTGAGGCTAATCGGGCAAAACCTATCGACTCATTCAATC
ATTATCCTCGGACGCATCAATCGCAAATAATTGGCCACAATCACCTAGAA
TGGCCTATATTTAGACAAGAAATTACATTCAAACCATCAGGAAAAAATCC
ACTATCACGAGACTATTTTCTTGTTTTCTCGAAGAGTAATCAACCTATGA
AAGTAGTCGAAGTTCATAAAAAAATATACCATGAATGCAAGCGTTACAGG
AGAACTAAAGTGACATCTATTATCCCCTCAGGCTTTATGAATGCACCAGT
AAGGGTACATAAAGGAATGGATCAAACCTACAACTGCAAGGATATAAATT
TTGAAGACTACTATATTCAGTCCAATAAAGAAAGGGCTACCTATCTACAT
GGCACTAACAGTCCCAGAAAAGGAATGAATGACAAGTATCCCGGCTTAGT
CAAGGGAAATGGGATAACTCTCGAAGGAAAAGTCTGGCAGTGGCCTCTTC
GAATTCCAGAGCAAAAGAAAAAAAGTATGAAATATTTACCATTCTCTAGA
GCTTGC
>BgtAcSP-30210 Bgt_ctg-73_consensus 101956 102669 +
ATGCGACTTAGCAATCTCTTAATCATATTGGCTGTTGCCATCGTAAAGCC
AGCCTACGGAACCTTAGATATCAGTACAGGTGTGTATTGCATAGGCGTTG
AATATACGTATGGTGAACTCGAGCATGCCAGAAGAGAAAATTGCGACTAT
GTAAAGCGGAAGCTATCCGGGTTGAGAGCACAAGCAAAGAAGGATAAAGA
AAGACTCAAGAAAAATCTAGAGAGAGACAAAAAAACCTCTGAAAAAATTG
ATCGTGCCCTTCAATCGGGACAACTTCCTGCCGACGTCCCAAGTTTCTAC
TCGATGAGTACCTTCGAAATAACTCCTGATCAACAATCTATTCGACCGGT
GATAGATACACGGACTAAAGAAACATCTGGCTCGACATATTTTGCTCATG
GCCCCGGTTACACACCGCCCTTGCCTACTGTGGATATTCCAACAGAAGTG
CCAATTACATTACCGCAGAAGGGTGAAGGAACTGCTAATGATTACAAAGT
ACAACTTTCAATGAACGAAAAATGCAAGGTTGAGAATGTAATACAATTTC
GCGATGGCGCAGAACCTTACATCTGCTTAACACCCGATCAGGTGAACAGA
ACGAGGGAAAGGATACAGGAAGGACGGCAAACTTTGGCAAGTATGAGATT
CTCACGACGT
>BgtAcSP-30282 Bgt_ctg-93_consensus 161846 162200 -
ATGCGTTTTATTTTAACACTTATTCCCATTATCTCGATCTTCTCGAGCAT
CCAGGCCCTGCCTTTCTCAACCGATGAACAAGCATTAGTTCCGAGAAACT
CTGACAACCGAGCTATACCTGGTAGTAATAAACTTGGGACCAAAATTGGT
GTCAGTTGGCCTATTACCAGTCGTAAATTGACGCCAAACGATAATAACGC
GGATTTAATTGCCAGAGCAGCCGAAGATGTCGTGTCAATGGACTTCAAAG
CACTTACCAACGGCTTTAAGGGAGCTGCCAGGATCGAGTCGCTACCAGAA
CAAAAT
>BgtAcSP-30305 Bgt_ctg-14_consensus 4834243 4834774 -
ATGCGGCTCTTAAATCCGATCTTTCTGGTAGCCTATGTTCTGCCACTTGC
TTGCGCCATGCCGGTTGTGGATAGAGAACGGACGTTCAGAGGTAATGGTG
ACATTTCCATAAAGGAGAGTAATATCTTGGCGGGCCTCAGAAGAATTTAT
ATAACATACGGAAGACTTACTTCAATCATCGAAGATGACAACAACTTCAC
TGACTTCGTATTTCACGAAGGTGTAACAGTAAATCTGTTCCGTGGCACAA
ATTTTCGGGGAAATCCACCAGTAAAATATTTGTTCAAAACTATAATCCAA
CCAAATGAATGGCAAAGCAATCTTCGAGGTCTTTATTGGGTCGTTGCAAG
CTGCGAAAATAATATATGCACCCTTCGCGGTATTGTTCGTAAAGGTAACA
TCTCTATGGAATACACGGTATTTAATGAAGTGAATGAGGGCCTTCCTTCT
CTATCTTATCCAGAATAT
>BgtAcSP-30320 Bgt_ctg-37_consensus 1217179 1217886 -
ATGGCGTCGACAAACCGCTTCCCTGGTTCAAGAGGGCCACTTCAAATCCT
CCAATTATTTTTTATACTATTTGTACGATGGTCAAGGGCGCTACCAGCTC
CCAATTCCGACTCATACCCGCCATCAACAACTACATCCAGCAGCTCTGCA
ACATCAAGCACTCCTGCAGAATTGCGAGATACAACCAGCAACCCAGTGTA
CAACTATTACTTTGTCATCGTGGCCGTAGTGGCTGCATTTGCTTGTATAT
TAATCATCTATTTCCAGCAGCGCAAGAAGAGGCAAGCGAACTTTACCCGC
CAACAAGTGGTAGAAACTTTCGGAAGAAATAACGGAATTGCTCGGTCTTC
TGGAAACAATGGTGGAGTAGCGGCCGAAGATTGTCGATTGCAGAGACAGC
AGCCTCAAGAACACATAAGTACTGAGGGCTTAGACGAGCGAGGCGAGGCT
CCCCCTCCGTATGCTCCAGCCATAAAACCTCCAAGCACAACAGATGCAGA
TGGCGTAATATCTCCCCAACAAGTGACCGAAACGGCCGTACTTCCTGTGT
ATGACGAATCTGTATTTCATACACCAGGCAATGATCATGGAGATCTAGGT
CTTGCACGACCAGATGCTTTCCTAGCTACAGAATTAAATATATCGCCGGA
AAATACAGGCGGAATGCCCCAACCTTCGAATCAACAGAGAACGATATCTC
CAGTGACT
>BgtAcSP-30403 Bgt_ctg-346_consensus 1047755 1048345 +
ATGCGGATGTTCATGGTGTTTCTCGGCATAATGGCCACCAAGCTTGTAGC
TTTACCGTCAGACGTGCATGTAAAACGTTCAGTAAATGACCATACCATTG
AATACACGATGTCACAGATTCCCGAGCAACCAAACCCCGAAAAGAAATTC
AGAATCCTAGGGAGAGATGAAAAAGAAAACTCGGGAAGAATCAACGACCT
GGTACGGACGTACAGCATTACTCCAACTGGCGAACATACCGATTCTCTCC
AAAAATTTTCAACCCCGTCCAATCGTTTAACTCGTGTCATGAGCGAAGGG
CTACCCGGCAAACATGTAAAGAGAGGTCTCCATTACAAGCATTTTCTAGG
CCGACCTCACTGGAAACATGGACCTCCGCATCACCATCATAGAGTAATGT
CTCGTCTCGGACGGCTATTACCCCATCGTGGAGCTTTTCACCCACCCCAT
TGGGTCCACCCACCACATCATCCTCACCCTCACCCTCACCCTCACCCTCA
CGTGAATTTCCGGCACCCAGGCAGACCGTAG
>BgtAcSP-30419 Bgt_ctg-89_consensus 139650 140675 +
ATGAAATTCCCACACTACACTTTCAAGGGCCAATCTCTCTTGATTAAAGC
CCTGATCTTGATACTTCTAAGTTCAGCTCATGCATTATTACTTCAACGTG
GGATAAGCCTATCAGATTATCCAGGATACTATTGTAAAACTAGAATAGTA
TCATTCAGTCAAGTTGAAAAGACTCTTGAAGCAGCATGCAATGGGTTCAT
ATCAACGAGGAATGATGCGAGACGGCCTCTAGTTTTCATTGATGATGAGG
AGGTCGAAAATTTAATATTTGAATGGATCATTCCTTTAATAGATACCAAA
CCTTCAACCGGAGAAAAACGGAAATTTATAGAGAAAATCATTTTTAATAA
TAGCTGTGAGCTGACAGATGTGGTTTATTATGACCATATAGAAAAAAAAC
ACAAGTCTTGTCAATTAGTACCCGAGGTCTCAACAAGTACAACTCCTGAG
AAGAGGCTAGATCCCGATAAGTCTCTCATCAGATGTGGATCCTTATCGTG
GGACATTGTAAGTATCCAACACGACGCCTTCCGCTACCTCTCCTATTCCC
TGCAAGAGTTTGTTCATGTGCAGTCAACATTCGGTCTAGTTGATGGTCCA
TGGAGGAGGGCCCCAATGAATAAAATGATGACACAAAACAAAAGATCGCA
TAATGTATCCTACCAAATTGTGATAAACAAACATATTGAAGTTTGTGGCT
TTGTTGTCAGGCACCATATTATACGAAAAGTACACGTCGCCGTTAAACCT
GACGAAGGCAAAAAGAAACGGTTATCTTCAAAAACTATTCAGGAAAAGCA
GAGTATTTCAATAGTATGCTTTACTGACCAGAAGTTCTTGCTTATTCCTC
CAAATTGGAAATCAGAGGACTTCAATCCTCTCAAGCGTAAGACTCTCGCA

>BgtAcSP-30434 Bgt_ctg-6_consensus 475058 475987 -
ATGCACTGCTTACTCGCCATTCTATTGCTAGCTGGAGATCTAGCAAGAGA
TAATGACCGCCTGGCCGTCATGGGTATCGATCGGCACAGTGATTATTATA
AAGCTTTCCACCCGAACGGAATACGACAGTTCCGAGGTGCCGAATCTGGC
ACTGACATAATGGTGGCTGCGAGGCCGACCAACGGGCCCGGCACGTATAT
GGCAGTCTACTGCTCTCCATCAGAAGACTTAAACAGTTTAGGGAAGTATA
TTTCCCGGAACACTCGACAGCTGAACGAAAGATACAAAGATATCATTCAT
CAGGGTATTTCGAAAGGACCAAGAGGTCTCCAACTTAGCAAAGATAAACA
CAAGAACCTATCGAAAAGTTGGGGGCATCACACTAGTGAGCTCTTGCAAA
AAGAGGATATAGCTATAACTCGAATAAATAGTTTGAATTATCAGGAATGG
TTAGACACCAGAGATACAACTCTTACGCCTGACAGGGATTACGTTAGGCC
AAATTGGCTTGACAATGTGTTTGATATATCCGATGTGGTACTTGACGGTA
AATTTCTTCTTTCGTCGGACATCCAGGGTGATCAAAGTGCGCTGGCTTGG
GTTGAGGGTAGATTAAATGCATTCCACAAAAACGAGGAGAGTAATATTTG
GAACCAGATGAAATTTAGTTCAGACGACGACGGCTACTATCGTTATTTGA
GATCCTTCTTAACCCATCATTTTGTCGAGATCAAAGAGATTAAATTTGCA
TTGGAGGAAGTTACTTTCATGAATGTGTCACGAGCATCCAATGATCAGCA
ACTCAAGCTTCAAAAGGTTTCTGAAATAGAACTGAAGATCAAACAACAAC
TTGAAATCCTTGGCACGAGAAATCTGCGGTTTGTTGAATCACCAGCATAT
GGATTAATTGGTCCATTTAAGAGCGTGAAC
>BgtAcSP-30464 Bgt_ctg-734_consensus 242264 242809 -
ATGGCTCATCAAGTCTTCCTCCTAACCACGCAGCTTCTGGCTGACCTCCA
GAACCTTCAGGCAACACCGTCTGACCCCGCCTTGGCCTTACTTACTGCCC
ATGAGAAACGTGCAAATGCGTCTCGTGCGACCCCGAAAGAGTCTCACCAT
CCGGATCCTAGCGTCTCTCCCTCACCCGGGTCTGCAGCTGGCTTCCTTCT
CAAGCAGACAACTACAGACAGGGAAAGACTCGAATCTAGCCTTGGGAACA
AATCCCCAGGCGAAAGCTTTGAGATGGTAGAAACACTTTTAAAGTTGGTG
GAAACGAGGGAGCAGATTATACAAAATGTCGAGACGGGCATGACCCGAGC
AAAAGAAAGGGTAGATATAATCGCAACCAAATATACTGGGTCTAACGAGA
AGGAATTTATGGACGATTCTTGGTCGGCATGGCAA
>BgtAcSP-30530 Bgt_ctg-18_consensus 1456837 1457418 -
ATGAAATTTCAATGTCTTGTGACCTTGTTTACGTTCTTTTGCTTAGCGAT
TCAAGAAATTGTATGTCGTTTTCTTCCAAACCAAAAAGCAGATAATGTTC
CAATGGGGGGCGATATAAGCGACCACATTCACGAGAGAGAAATGCACAAA
GCCTTCTCCTGCAGGAATAAGGTTTTTGTCTTCAAGCACTTTGGTCCAAG
TCTCAAAGAGGTCTGCCAGATTTTAATGACACAACATCGCCAAACTGTCT
TCTCCAAAAGTCTAGTCAGGCTGCTAAATGATGATCCTGTCGCAACGAAT
GAAGATTATCTTTATCCAGTCATGAAAGACGGTACAACCCCAAGCTTACA
CAGCGATGAAGGTGAGTTATTCTACCTTGTCACTTCGTCAGGCATGAAGA
GTTTATCAGTCACTAAACCATCACTAGAAACACCTATTGATTACAACCAA
CCTTATGCCATGGTAGTATCTAAAAGATGTGAGGTTAAAGCCATGGTTAA
TTTGCCACGATATTGGAATATCAATTCGAAGGGCACACGAAGATTAATCA
CATGTCAAATAATTCCTTTGGGAACTGATGCT
>BgtAcSP-30541 Bgt_ctg-384_consensus 340164 340400 -
ATGAAGTTTCTCAGCGCCGAATACTATGCCGCATGGGCTGGTCTTTTACT
ACTAGTGCCAGCCGTTTATGCACGCCCACACTTTAAATGCGGCAAGGTGA
TCGCTTTTACACTCAAGAGACTTATAAGTATTGAAGAAGATGATGGATTT
ACGATGGCGAGGCCTAATGATCCTAGTGGTCCCAATGGGGAAGAATACTT
GTCACACCGATACATCACCGTACCAGAAGGTGGATGT
>BgtAcSP-30555 Bgt_ctg-123_consensus 352628 353626 +
ATGGGTGTTTTTATTTTTGCAGTGGTGTCCATTTTAACCGCCATTCAGGT
TACAGCCATCGAAATGAGATGGTTCAATGCCTTTGTGTTTCCGACAAACA
ATCTTGCCACAATTTCAAAAGGCAATCTTAATCTAGGCAAGTTGGGAACC
ATCCGAACACTTTGCTGGAAAGATTGTCTCGCCCATAGACCGGTGGCAAA
GGAATTACCAAGTACAAATGAGACTACGCGTAGTATGTTTCTCAACGGGC
ACCGGCCCCAGGGGAACGATCTGACCGTTCCTACTGGATCCATAAAACTA
AGAATACCTAGTCATGATCACAGCCTCGGCCTACGTAAATTTAGAGCGTC
TTTCGCCGCCTCTCTTTCGACTTGGCGCAGATTTGATTCAAAGCTTAGCC
ATAGCTCGATGATTACATCTTTATTGACTCCTATCCCGCATGCGATAAAT
TCATCAACTGAAGAATGGGGCCACAAGATAAAACCCCTATACACTGTTCC
TTCTTCAAGGTTTCTGTATCAAGTGCCAGATCTAGTTCATGATGACTTCA
AGAAAACTAGCCGCCTAATCACTGGTACAAACTTTCAATCAGAAACTGAT
GCAAAGGGAATTGCCTCATGTTTTACCATATTTAATGACCTTTTCATGAA
AGATAAAACCCTGTTAAAGAGATATTGGATAATTCGCTCATCTAATTTTC
AGTCTTTCAAAAGAATCCCATCCAAGGTGTCGTTGGACGAAATGGAGAGG
TCTCAGAGCTATATTGGTGTCGGCGAAACGGAATTGAAGAATCCTACATC
GTACGCGCTAAATACGACTAGAACTTTAAGTAGTGACTCCGGTAGGGAAG
TAGCAGCTCTCTGTGCAGTGGGTGCTGCCGTTCTTTTCGCCGCTGCGCTT
GTCTGT
>BgtAcSP-30596 Bgt_ctg-30_consensus 758966 760094 +
ATGCGAATGAAATATCTTTTGAGACAGGCTATATTTTCTACATTATGTCT
ACATCTATTAAATGGCCTTATAGTAGCCACCACAAGTCGAGAAATAGCTG
AATTTCTCAATGTTACGTCTCTCATGAGCAAGTTAGAGATACAAATAGCA
TCATCACTTACAACCTTATCTCAGCCCGTGCCCAGACTCAATGGCAAAAC
TTCTAAAAATAAATTCGAGTCATACATTAGGAAAAAGCTAGATATTCTTC
TAGGGTTTAAGCCATCGGCTCTAATCTTGATACCGGAAGGATTCGAGACT
CGAGGAAACAATAGAATTTTTTCTGGCACTGCTGGTACACAACTTGTAAT
AATTGCCCAAAAGATCGAAGATGTAAAAATAGCTTGCTTCCAACCGAATC
TTCGTCAGGTTTACCATGAATGGGGAATAATAGAATTATGCAGTGATCAG
ATAGGAATAAAATTCTTGGAGTATTTCCAAAAATTATTTAACGCAAAAAA
CAGAGTTGCCGTGTCAGTAGATGACATCAAGAGTGCTCCGATTGTAGAGC
TAGGAAAGTTCAATTGTTTAAAATTAAATGGAGTTTGTACCTCTCCACGG
CCCAAGAATAAGGAAATAATATCAGTTCTGAGATCAAAAGACACATCTCG
CGAGGCTTCAGCAACAACAATGTCTATGAATCCAACGTTAGCTCCAATTC
TACAAAATAGCTCAGTACTAGTGATAGTATCAACTCTTGTGATATCACTT
ACTACATCTCTAGCGCCGCTATCGAACTCTACAGACTATGTCATGACTAA
TAGGACGATCAACCGAAGTGATGATACTAAAGAATCTAATATTACGTCAT
CTGTTCAAAATAATATTTTTCGTGATGAATCCAATTCAAAATCTAAGGAA
TTAATTTTGACGTCTAATATCAAAAGTACGCCCCTGGTTTTTTTGATTGA
ACCTACAACTACACCAACCAAGTCAGACGTTCGTACAATACATCACCATC
ATATTGAGACAGTAACAAAGACAGTTTTTGGAACATCTACTAGTAATACG
TCTATAGCTACTAGCGGT
>BgtAcSP-30622 Bgt_ctg-57_consensus 625199 625855 -
ATGAAACTCTTTATCTTTACCTATGCAACTTTACTCCTTGGTAACTCTGT
ATCAGGAGGACCGACAGATAATCACACTAGAGCGAAGCAAGTACTTCTTG
TACCAGTTTTAGATGAAAACTTTGGAATGAATTGTGATCTTAATTTGAAA
TTTGAGAGAGACGAGATCATAAAAAAGATTGAAAATGCTAGAAGTAGACT
GAATTCAGTTAACTATCCACCGGCCAAATTCTGTCATCCCAACTATCCAG
GAACTAAAGTATTTTACTTCCGTGTGTTCAGATATCGGCTTGAAAATGGT
TGTGGAGCTGATGTCAACGTTCTATTAAGTCGCGATGGATATTTCTTGGG
CGTGTTACTAACATATAGGAATAAGAATAGGAATAGAATAAAACATTTAT
GTTCCTTTACAGCCAGTACTTCTTTCTACCAAGTAAGCGAACCTAAATCT
ACTATTGGCCATTTGAATACTACGCCAGATCCTAGATCGACACGCGCAGA
TATTCCAACGGGGCAAACTGAAGACAAATGGCATTCTTTCTCAGGCTTAA
AGTATCCGGTTATTGAAAATATCATGAAAGAAAATGGTGTCGTCGAC
>BgtAcSP-30632 Bgt_ctg-333_consensus 171210 171992 -
ATGCAGATTTTTCCTCTCTCAGTTACTGCGACGCTTGTTGGCTTAGCTAT
TGCTGGAAGCTCTCCGGCTTTGCCACCCCTCGCTATCGTTACAAAGAATA
TCACATCTACAGTCTACACCACCAGAATTTTCACTTTAACAACGTGTAAT
GCATCAGGTACTTGCCGATATGGTCATGTCTCCTCGACTATTATACCAAT
CTCTTCAACAGTCATTCCACATCAAAACTTTAGTGTCCCATCATCTTCCA
TGGCTACAACATCCAAGACAACGATGCTGCCTATAATGAGCACCAATTTG
CCAGTTACTACTTCATATGCCCCTATCTTCAGTACTACAGTCAATGTCAC
CAAGATTTCAACCATCACATCATGTACGGCGTCAGATAAAAAATGTTCTG
TCACGTTAACATCCGCGGTTGTGGTGCCCATATCTTCCTCTCTGACTAGG
CCTAGCAATATTATACCGAGTCAAGAGCCCCGAAAATCTCATCAGGCTAG
TACAACAACATATGATGCAACCTACACAAGCTTCTCCACACACGCTACTT
CATTGGAGACTGATCTGATTCCCACGGCTATGATACCGGTCGAACATACA
ACGGTGGTTTCTATCGGAACGCTTGTCACCCCTAAAGAAAGTGGCAATAT
TCAGATCGGTACGGAAACGAGGGCACATAAGAAGCCTAAACCATCTACAA
GCGTGGAGGCTACGGCTGCAGTTTCAAGGGTGACGTGGAGTTTGAGCTTT
GTAGCCCTTGGTATCATAGCACTTGTCATGTGG
>BgtAcSP-30639 Bgt_ctg-66_consensus 209041 210060 +
ATGATATCCTGTGTCTTTGCCCTCATCTTCTTAACTGCACCTAATCAGAT
TTATGACCAGAGCTCTCTAGAATCACCGAACCAATGGAAACAAATGCCAC
ATTTGAATCGATTAGTTCTACTCTCTGATAGTTATAAAGGTTCTTTCTAT
AGCGCCTACAAAATTGGCGACAGCAGAGGATTCCCTGAAATCAAAGTAGG
AGACGATATTTTTACGACGGCGGACCAGAGTACTCATAAGCCCACCAAAC
TGCGCGCTTATTGCTCACCTACCTTGTCGTCCACGGAGATAGCAGCGATA
ATCGCACACAACTTGGACCCAGATAGCAAATTTTTTTATCCCAAGCTAGA
GGGTCACGAATTGTCATCAGAAAAGTGCCGGAAGGTAATCTATAAACAAT
GGGACGGCTCTAAAGATAAAACGAAATCGGAAAACCAGATAATCTCTCAA
AGTTCTACCTGTTCGAATAGCGATATCATCGGCTTGGCTTTTCAGGGCGA
TATATCGATTGTAGGAGGCTACAATCGTTATGCCCCATCAAAAAATCAAA
ATGTGCCGTTAGTAGCCTTTTCAAATACCTTGGATTTGGAAGATTTAGTC
TCAGATCGTCAACTCTACGCGGCATGGGAAAAGGATGCGTCGCAGATGGT
GCTTGTCTGGTATTATGGACAGCTACACCTATTCAAACGAAGCCGCGAAG
ATAAATCATGGTGGCCGATGACTGACCTCAATAACCCGCCAAAAAATGGT
GCGATGATTTTAAACTTTTTGCGAAATAGGTTGAGATTGTTCCAAGAGCT
AGATCAATTGCTCGGAAGGTTTACTTGGCCACAACTTTTGACTGACTATT
TTTGGCCATTATCAAACCGTAACCCGTCTAATAAAAGTGGGAAAGCGTAT
AGGTTGATGGCTGAAATAAGCTCCGTGGCGTTGCAGGAGCCAGCTACGGC
CCCCTCCTCATATTTAACGCGTACTATGGGGCTTTCAGCATCAAGCAATG
TAAGGGCATTTAGCTTCAGA
>BgtAcSP-30641 Bgt_ctg-66_consensus 215371 216383 -
ATGATATTCTGCGCCTTTGCACTTCTTTTGACTCCAGCGTCTGAGATTTA
TGAGTCGAGCTATCTAGAACTAGAACAAAGCCGGAAACCAGTTCCAAACT
TGGAAAGATTAGTTTTACTAGCTGATGGTACCAAAGAATCGTTCTACGGC
GCTTACAATGTTCTCTACACAAATGAATTCCCAAGAGTTCAAGCTGGAAA
CGACATCTTTACAACGGCTATGCAAAAGGGTATTATACCCACAAAATCAC
TTGCTTATTGCTCACCTACTTTATCTCCAATACAAATATCGAAATTTGAT
TACCCCAAACCTGAGGAAGGTGTTCTATCGGCGCAAATTTGTTTGAATGC
GATTCGCAAAGAGTTGAATAGTATGAATACTGGAGGTTCAACACAAACAC
AGATACTCCATCAAAAAGATACCTGTTTGTCAAGTGATATTATCGGACTA
GCTTTTCGGGGCGACATATCAGTTTCGGGAATCTATGCCAGTTTTGCTCC
ATTGAATCTTGGAGTTCCAAAAGTAAAATTCAAACGTTCGTTGTATTTGG
AAAATTTGATCACAGAACATCAAATTTTCGCGGCATGGGAAAAGGAACAC
CTGCAGATGGTTCTTATCTGGTATTTTGGCCAGCTTCATCTTTTCAAACG
AAATCGCGGGGATAAAATGTGGTGGCCGGTGACAAAAATAGGCGCGGAAG
AAATGAACGGTGAAATAATTCTAGACTTTTTGCGGAATAGATTGGGATTG
TTCAAAAATTTGTATCAGAAGCTTGGAGAGCGTTATAGGAAACCTAAATC
AAGCGATTTTCACCGTCAATCATCGCTTACAGGTCAGGCCAACGGAAATA
CCAAATTAAAAAAGCTGATGGCTGAAGTCGGTACCCTGGAATTAAAGACA
CCACTTAGAGTCACTCACAGATACATACGTACCAGTTGGGGATTTCATTT
TTCAGATGATAGAATAAAGTTGTCTAGCTTC
>BgtAcSP-30643 Bgt_ctg-66_consensus 238853 239872 +
ATGATATCCTGCGCCTTTGCATTTCTCCTCCTGATGAAGTGGAACGAAAT
TTATAGCAAGGAGTCCCTAGCATCAGAACGACCTTCGAAACAAGAGCCAA
ACTTGAGGCGTTTGGTTCTTCTAGCCGAGGAAACTAAGCAATCGTTCTAT
GGCGATTTTGAAACTCAGGACTACAATGACTTTCCTAAAATCATTGGAGA
GTACGATATATTCAAGACAAAGGAGCAAGTGAGCCGTGAAAACACGAGAT
TTCAGGCTTATTGCTCTCCCACCTTGTCTTCCATGCAAATAGCAGCAATA
ATCCAGGAACAGCTAGGCCCCAGAGTCAAATTTCAATATCCAAAGTTAAA
TAATCGTGCTCTGTCATCAGAAAATTGCTTGTCACATATTTATACCGAAT
TGGAAGGTGTTCAAAAGGGAGCTTCGTCACAGACACAGGTAATCACTCAA
AGTTCTATCTGTTCAAATAGCGATATTATCGGCTTGGCTTTTCAGGGCGA
TATATCAGTATCCGGAGTCTACTACCCTTATGCTCCATCTAATGGGCAGA
ATGTCCCTCAAGTAGCTTTCAGTGGTCCGTTAGATCTGCAAAATTTAGTC
CAGGAAGGCCAAATCTACGCGGCATGGGAGAAATATAATTCACAGATGGT
GCTTGTCTGGTATTTTGGTCAGCTCCATCTTTTCAGGAGAGATGGTATAA
ATAAATTGTGGTGGCCTGTGACAGAGATAGGCTCAACAGAACATAATGGT
GCTATTATCATAAACTTTTTGCGACATAATTTAGGATTATTCAAACAGTT
GGATCTGAAAATCGAAAGTTCTCGTCCACAACGAAGTCTATTTGACTATT
TTTGGCGGCCATCACCCAGCGTCCAGCCTAACAAGGATATAAGCACGAAT
AAATTAATGGCCGAAGTTATTTCCACGGAATTTAAGATACCGCGAAAAGT
CTCGCTTAGTTATTTAAGTTCTGATCGTGGGAAATGTTTCGACTCAAAGA
GTATAAAGCTGGCTAGCTTT
>BgtAcSP-30691 Bgt_ctg-48_consensus 2781635 2782212 +
ATGTTCAACCTAACATTAATACTCGCCTTACTGCTCGTCTCAATTAGCCC
TGCATCTGCTAAGTCACTTCAGAAAAGAATGCTTATCTACAACTGTGATG
GTGTGCATTTTGACCGAGCCCAAATCATGCAAGCCGATCCAGTGCACTGT
GTGTCTCCCATAGATGATCCCGGGCATGGGGCCTACCGAAAACAGTCTAA
GCAAGTCAAAGATTATAGCAATCTTCGGGCACGAAAAGAGACCATAATCT
GTCCATTATACAGATCTACAAGAATTGATTACGGTGACTACATCGATAGA
AAATACTCCGTTACCTTCTCATGGACACCGGGCACTCATAATTGTAAAAT
CATTGACGTCAACTTTATCGACGAGTACAATCAGCGTATAAAGTGTGATA
TCAGGAACGAGGCTGCTTCCTTTCGCATGCCTGAACCCAGAATATCATCT
ACTCACTTCCGTGCTGAAACAGACTTTTCGGGCGCACCTCCAGCTCGGGG
CTTTGGCCTCATTGAAGAT
>BgtAcSP-30729 Bgt_ctg-142_consensus 437444 438035 +
ATGCATTTTATCTTTTTTATTGCGTTTGCCTTTATCGGGGTTGCTGTAGG
TGCCGAGACAACCACCACGAAAGCTGTCACAGTAACTAGCTGTCCTCCGA
CTGTCAGTGCATGTCCAGGAAAGGGACCTCTAAACTCAACTGAACCTGTA
TTCCGGCCTGTTGGTCCGACTGGGTTAAGTCCTTCTCCCACAGCAAAATT
GCCAGATCCCAAGGGCAACCCCAACGCAAAGCCGACCGATGGAGTTATTT
TGAGCACAATGATTATCTCCACTTGTATTCCGACCGTAATAACCTCAGTG
GTGACTATAACCCCTCCAAAAGTAACAGAGAAGCCTATTATATCGGCCAA
GCCATCTTCACCAGGGTTCATTACCAAACCTCCCCAACCCCAATTTACCG
GTGCTGCAAACGCACTAAAGGGACCAACAGTCTTAGCTGGATTAGCTGGT
CTCCTTGTCTTTGCGTTG
>BgtAcSP-30730 Bgt_ctg-142_consensus 469344 472346 +
ATGGCAGCAACTATTACTAACATCTGGATACTATTTATCTGCCTGATGTC
CAAAATTATGTTGGCATCACCTATACTGAATGAAACGAGTAGTTCGCATC
TTAATTTAAGACTTCGGGATGAAACAGATACAAAGCAAAATTTATCGCTG
AAGTGGTCTAATTGTGAACGCGAGCCTCGTGAAATCCTCAGAAATTGTCA
TGAGCAGAATGACATGGACTATTTTGCATTCACTCCAAAAAACGTCTATG
AATCTCAACATGCAATTTGGTATGCTAACTGGACATTTTCACGTCAAAGT
GATCCTAGATGGCTCGAAATTGGAGAATGGAGATTATTTTCGATCGAATA
CTTTCATACTAGAAACTTGGATTGTGGCAGCTTTTGGACTGATTGCAAAG
ATATGCCTACTTGGCATGAAATCCTCAATCTCTATCCAAATGATAGAGAG
CTTGCCCGAAGAGTTTATTTTACTAGTGAAAGCTATTTGATCATTAGAAA
CTATCTCAACGCCATTCAAACAATCTTGGACGAGGTTCACATGTCCCTCT
ATGGAATGCTTCCGGAAATTGTGCAGGTCTTCACCAGTCAACCAGACCCA
TCAGCCCAAGCCGCATGTGCAATGATTGGAGCTGTAACTGATACGCTTGT
CAATGTTGGTGTGACTGCCGTTACTGGAATGATGACGAGCACCTTAACAA
GTTTTTATGATAAAATGAAATTAAGTGTGCTTAAGGCACTGCGTGACCCG
GAAGTAGCAGCTACATGGTATACAAAGACATTAAACACCAAATGGATCCC
ACCTCCTGTAGTCAGATGGCTCAGGAACCAAGATCAGTTTAATGCTTGGG
GTGAGATGACACCAGATACATCTGATGAGCTCGACTCTTTACCTGAGCGT
GTCTCAAAGATATCTCAAAATTTACCCAAATCCAACTATCCACCGCATTC
GAAACCAGAATTGACACCTGAGCTTAAAAAGATTAAAGATGCATATAAAA
AGGCTTATTCAAACTTGCCATGGGTAAAGCCAGTAACCCAAATTCCAAGG
AATTTACGATTTGGGCTGCGTTTTAATCTACAAATTTTGGTTAAAGAGCA
AGCTAAATTACGCCTTATGTCTGGCTCATTGGGAGGAGGCAGCACTTGCT
CGCGTTTTGGTGGCTCAGATACAAATAATAATGCCATCAATATTAATCAA
GTTCAGGGGCAACTGGCATCCGTCTTCCCACAGGTTTTGGATTCGCTAGG
TCAAGTGTATGAAGGTATCTACAATGGCTCCCTAAGTGAGGAAGGACAAC
CATCATGGCTTGCAACTTCAATGCTACGTCACAATTGGGCCGAAGAAAAA
TCATACCTGGCACGCCTTAGGCATGGTAACTCCATGAAATCGCAGGTAAT
GCGAGCCTTTGTTCTAAATATTGCTTCTCAGGTTTCAGCAAAAGATGGCA
GCTACATGAAATGCAGTCATAAATCATGGGCAGCCGAAAAGTGCTACAAG
ATGGCCCGGGCAAAAGCTACTGATGAGGCTTCGCTGTCATACTTCTGCCC
TCGCCCAGATACAGATCCTGGTCTTATATGTCAGGTCGGAAGATGGGCAT
TCTCAGCTGACAATTCTCATGAGACACCGTGGCCTGCACTTCTTAAGTTG
GAGAGTTTCTTGCATGACCGATTCGAGCTCACAAGGCTAGACGTCCTAAA
TGATATATATGATCACTATGAGCTACAGGGAAATGATCTACAAGTAGATT
GGAATTCTTGGTTTCTTGGATCATTGTCTTCAATGGGCAGTTTTTCTATG
CCTGTCTGCAAGAATGATAGACTGGAAATTAAAGACAATACTGTGCATGG
CCCTGGGCGTAAATCATTATTCGGAAAAAATAGCTGGGCGGTTCCTAATG
TCTGTGGTATAGACGGCAAAGAGACAGAGAAATTCTTTGAGGAAATGGGG
TTTCTTGAGGGCTCATTACCCTGGAATTCCAGAAGCAAGAATGAAAGATG
GGCCGGAGGTGGAACAAATGAATTCTATAATGACCGATTAGTCAGGGCGA
ATCGAGATTCTTTTAAGACGAATCCATTTGCACGTTATCGTACGATGTGC
TACCAGCACATTCGTTTTGCCGAGCATAAAGATTGGAAGCGTTATGACGC
CTTTAACCTTAATAATCATGCTCGAGTGCACAAAGGACGTGATCAAGATT
GTGACCTTGTTCTCGAGGCGACAGCCAATATGACTGAGGAGCAAGGGAAT
CGTTGGTTCTGTCAGAAGTACGATGAATATGGCAATGATTACGGACACAC
AGTATTCAGCCGTGAAACCTGGAAAGTTGAGATTAATCGCGTGCCGCGTG
ATTGGGTCGAAAATCATGAACACGATTGCCAGAAATGGCTACAAAAGAAT
GGAAAAACCCCCACTCCACCGGCACCAGTGATAACTGGTGTACCGCGTGA
GAAAACTGGCAAGTTATGGCTTGAAGCCATAGCTGCAAAAAAACAACATG
ATGAAGAGCTAGCAGCCGAGGCTAGGACAAAGAAGCTAGATGATGAAGCC
GAGCGAGAATTTGAAGAGAGCTTGAAGTCGATGAGTATAAAAGATTCCGA
AGCGGCTCGGAAAAATCATAAGCTAGAACAAGAAGAAGCAAATGAACTTC
GAAAGCAGATAAAAGAGGAAGCTAAAAACCAGAAACTTAAAAAAGATGAG
GACTGGAAGAAAATATTGCAAGAACCACCTCAAGATGAATATAAATGGAA
AGGATGGAAGGGGCTTGTCACTGCAACCTCTCATCCTATTAAATTTATCA
AACGAATCTGGAGAAAATTAACACAGCCGCATAGAAAAGATTCA
>BgtAcSP-30748 Bgt_ctg-438_consensus 114542 115076 +
ATGAACTTGATCAGCTACACTCTACTCTTGGCGCTGCTGGGCTATCCGAT
TTCTGCGGTCGTTGTAAGACAAGACGATGTACGGATGGGAAGCATCAGAG
TTCAACCAAGGTCACTAGGTCACCCAGCACCAGTCCTGAAACCCGAAGAT
AAAGGAGTCCTTTGCGAGCAAAATCGATTTTATTCCCGAGAGCATCTTTC
AGGCGCGGCCGCGAAGGCTTTAGAAGAGAAAGAATCCTGCAGAGCACGAA
ATGTTTTCTGTATGTTCCCCATGGCTTTCGCCGCCTATGAATATCCGACT
CCGGTATTACCCTCAATCTACCCGGTCCTTAGTGATGGGACCATCTACGA
AAATAATTCCTATCTCCAGGGTAACCATGATCGCGTGGTTTTAACTGCGA
CTGGCCAAGTCTTGGGCGCGACTACCAGCAAGCCGCTTGAGGATGGCACG
GGAAATTATTATGCGCCTTGCGCAGTTGTCGCC
>BgtAcSP-30749 Bgt_ctg-177_consensus 393204 396730 -
ATGAAGATCCGCCTTTTGTCTACAGTAATTGCCTTACTCTGCGCCACTCA
CTCTACAGCGATCCATTTCGTGATGAATGACTTTAAATTCATAGCCGTAT
TTGACCCAACTGTGTTCAGGAATGTCCCTGTCAAACACATGGATTTTATA
GACTACTATTGCTCTCCTACCCACCAATATAATCAAAAACATATTGATCA
AGTCATAACATTCGCCAAGGCTATTTTTGAAACACGAAAGAAATATAAAA
GAGAGCGTCGCATTAAATGGTACCCGGTCAAGAAATATATTAATGGGTTT
CTAAAAAAGGGACCTTTTAGAATCCAACCGATAGCTCCCGGCTCAGATAT
TCCCCCTTCTGATGAAAATTTATACAAAGATTACGTCATCATGGACTTGG
ACTTTCGGTTTATTACAATAATCTACTTTACAGGTGGTAATTGGAACCAT
ATGTATTTTAATGAATGTCTTCCGTTAAACCTAAAACGAATGATTTCAAA
GGTTGCCATGTATAATCCAAGACCTGACCTCTTGCTCCCTGACGTAGCAG
AATTTGAAAGAATTAAATTTCAGAGGGAATGGGAAAATAGCAAGCGAAAG
AATAATCCTTTGTATTATCCGAAAAAGACCAATCCACCAAAGGATGAAAT
GCATCCTGTCAAAATTATATCCAAAACAAGTAATTCTAATCAATTGGATG
AAACCACTTCATCAAGTTCTCATCCCATTCATAATGATGATAACGACAAA
ATTGTCTCAAGTATCATACCTAGTAAAGAATTACTACCGGATTCAAAACA
AAATTTGGAACCGAGTAAATCAATACCAATGTCAGCAGATGGAGACGACA
AAGACATTTTGGTGTACCCTAACACCATGGCTGTATCTCCAGACTTGAAT
CAAGCGATTGGGAACCCGGTGCAAAGTTCAAGATCCGCTTCTCCGAATCA
AAGCCCCGTGTGGAGATCAGCTTCACCAAACCTGAGTGACGATGTGAAGA
TACAAACCCAAGATTCCAAATCCATCTCTCCGAAAACTAAACCTTTACCG
GAGGTGGATAGGAGTGGTGCAAGTTCTGCATCATTAGAAAGCAACAAGGA
AGGAGAAAGATCGGATCATGAGTCACAGCCTAATTCTCTAGAAGAAGAAC
ACAAAATAAACCTAGAACTAGATGATACTTTAAAATTTCCATCATTACAA
GAAGTCCAGCTGTCGAAGTCTTCCCCTAAGCGGGGTAATATAAAAAACTC
CCAATGGCCACGTTTGGAAAGGAAAAAAAAGGCTGCAGGTAACGAACCCG
ACCAGAAAGACACAGGATTCAGCAAAGCGAGATTCCGCACACCAGATATG
TATTCAGACAGGAAATCTAAGAGCAAATTTTCGCCGCAGTCTAGCTCTAA
ATTAAAGTTAGATAGACCAATATCTATATTGACAAAAGGAAGTTACAGGG
ATCTTTCGGGTTATCCTAATCCCATGCCTGTATCTCCAGACTTGAATCAA
GCGATTGGGAGCCCGGTGCAAAGTTCAAGATCCGCTCCTCCAATTCGTCA
GGGGTCGCCGGAGATTGGACGCGGTCGATCTAGATCTAGATCATCACATC
AAACTGAAAATAGAAATAGAGAAAGCCCTACATGGAGATCGGCCTCATCA
AACCTGAGTCATGATGAAAAGGTACAAAACCAAGACTCTAGGTCCATCTC
TCCAAATACTAAACATTTNNNNNNNNNNNNNNNNNNNNNNNNNNNNNNNN
NNNNNNNNNNNNNNNNNNNNNNNNNNNNNNNNNNNNNNNNNNNNNNNNNN
NNNNNNNNNNNNNNNNNNNNNNNNNNNNNNNNNNNNNNNNNNNNNNNNNN
NNNNNNNNNNNNNNNNNNNNNNNNNNNNNNNNNNNNNNNNNNNNNNNNNN
NNNNNNNNNNNNNNNNNNNNNNNNNNNNNNNNNNNNNNNNNNNNNNNNNN
NNNNNNNNNNNNNNNNNNNNNNNNNNNNNNNNNNNNNNNNNNNNNNNNNN
NNNNNNNNNNNNNNNNNNNNNNNNNNNNNNNNNNNNNNNNNNNNNNNNNN
NNNNNNNNNNNNNNNNNNNNNNNNNNNNNNNNNNNNNNNNNNNNNNNNNN
NNNNNNNNNNNNNNNNNNNNNNNNNNNNNNNNNNNNNNNNNNNNNNNNNN
NNNNNNNNNNNNNNNNNNNNNNNNNNNNG
>BgtAcSP-30775 Bgt_ctg-318_consensus 125259 125918 +
ATGCAATATTCACTCTTTTTATCGTTCTTTGGTCTTTCCTTCGTCTGGGC
CGTCAGTTCAACTCGACCTAAAACATCAAATAACCCCGCTGAAGATAATA
AATCTACCAATATTAATGAAAAGGAGTACATGGGCCACATTCCATATTAT
CACGGAAAACCCGGTTACCAAGGATTTCCCGATAGTGGCATGACCTGTGG
AGAATGGACCATAACAAAAGCAGGAGTTGATAAAGCAGCAGAAAATGCCT
GCAAGGAGTTTAATAGTCGCAAGCATCACATGTGGATTCGTACTAGGAAA
GTCAGGGGGCTTTACTATAACCCGAAAGGCAAGAGTAGAATATTCAAAAA
ACGACACTACATGTATCCTCTTCAGAATCAACAAAGCATCAAAAAGAGTG
AAGAAAAACCAATCCCTGTCATTTTCATTGACAATTCTTGCAAACTATAC
GCTGTTTATATCCGCTCTAGGGTAAAAACAAGAAGATTTGCACTTTTCTC
CAAAACCAAGTTTGGATCCTGTTGGGACGCTCGCACTGGAATAGTAAAAA
AAACTGATCGTACTGACTCTACAGCTGGCATTACTAAGGACGAAGAGAAA
ACTACTGTTATGGGACACACTCCCAAACAGCCCGAAATTAAAATAGATAC
GCCAGCCAGC
>BgtAcSP-30782 Bgt_ctg-219_consensus 260406 260938 -
ATGCGCTTTTCTAACAAAGCCATCATCTTTGAAAGCGCAAGCATATTTGT
CGCCACTCTAGCTGCCTCTACCACGGGCCACATTGAAGAGATGGAGAAAA
GTTTTCAATGCGACAACCGTTTTGTCGAGCCAAATGAGTTCTCAATAGAG
CTTTATGAGGCAAAACTGCTGTTATTTAGCGGTAGAATGCACCCGGTTGA
TGCAAGAAAGGTCAAAGTTTTGGTAGATGATCAAGAAGATAGGAGAACTA
TACTATATGATGATCAACGCCCTACATCTTACTACTTTTATAAGTTGGAC
AGCACTGCAACGACTGAATACAACGGTCAAGACATACTTAATGTTCATCT
TGCTCTTGTACTCGATGACATTGGTCGATTGTCTGCGATGGCGATACGCA
AGATCTCTCGTCAACGTGGAAGAGAAAGTTTAGACAGGAATTGGGCACTG
CCAAGTTTTTCGCTCTGTAGCATCAATTTT
>BgtAcSP-30824 Bgt_ctg-213_consensus 207004 207549 +
ATGCGCTTTTCCAGCATAGCCATCATTCTCCAAAGCGCAAGCATCTTCTC
CACAGCTGTGGCTGGGGTTACTGCACATCAAATAGAAGAGCAAAGTAAAT
CATTTGTTTGTGACGGAGTCCCTATTAAATTCAATAAATTTGGATATCAA
CGAAGTTTAGTAGAGGATACAACGAGCATGTTAGTTCCAGGGAGTTTGTA
CCAAATATACAGGGAGAAATTGATTCAGGAATCCGAGAAGGATCAAAACC
ATGGGACTCCTTTGCAATATGCAGATAATTATACCACTAACTTATCTTTT
TACCTACTCTCAGATTTGACATCATACGAAAACCATCGTGCTTATTTCAT
CGTATTTGACTACTATCTCGTGTCGGACGGCCGCTATCGCGCTACTGCTA
TAATACTTAAAAAAACACAGCAAAATCGACCAGGATTTAATGAACAGTTG
ACAGACCCATATTACGAGTTATGCAAAGTTGGATCGTTTCGC
>BgtAcSP-30848 Bgt_ctg-396_consensus 28303 28581 -
ATGAAGATCTTCAGTCTTGTTCCATTGGCAGCTATTTTGAACTATCTGAC
ACCTGTACTTGCGACTTCAAACTACAAATGTGAGAGATATGTTGTGGGCG
GGAAGTACGCAGATGAAGCTGTTGATGAAGCATACGCTAAAGTGGCCGAA
AATATGCCCGCAAATTTCGATCACGAGGCGCAACTTGGCGAAGGATACAT
CAGAATTAAAATGAAGACCTCATTTGGTACGCAATGCTATTTTGACAAGA
CACTATTTCCTTCTAATGCTTATGTCTGG
>BgtAcSP-30893 Bgt_ctg-318_consensus 175382 175937 +
ATGCAACTACAAGTCTTTTTCATTGGCCTCGGTTGCTTCTTCCTAGGCAT
AAATGGTCATCGGGACATATCGCTTATCAAAAGAGGTCAGAGGGGCTGGA
ATGTACCGGAGAATGGAGTAACTTGTGGATCACAAACATTTACCAAAGAC
AATATTATGATGTTTGGAGAGAAGGCCTGCAATGAATTTGGCAGGCGGAA
TAATCACTCGGCTGGTTCTAGCATGGTAGATGGAAAAGCTCACAGAACTG
GCACATGGCCTAATAATGGGGAAAAATATTACTTATTACCAATGAGATCT
AATAGAGAGGGTTCGACGCACCATCATTCTCCCTCGATTTACATGCTTGT
CACAAAAGATGGTAGAGATATCGGCATCTACTCAAAGAATTCACGAAGCG
GATTCGCCAGTAATTCGTACACCTTTTGCTGGGATAGTTACAGAAATCTC
CCAAATGATGGGAGGCCTGCAGCTGATTATAAAGAAGAATATGGTCTCAG
ATTTTATTCA
>BgtAcSP-30986 Bgt_ctg-711_consensus 181224 181974 -
ATGAAGGTCACTAGCCTATCTCTCGTCGCTGCGGCAGCCGTTGTGGCGGC
ACAGGAAGATCGGAACGGGACCTGGGTCGGGCCCACGGCTCATCCCATTT
CACCGCTTGCGCTGCACCCATCCCCCACCAGCTATACAACTTCGACCATC
TATACGACCACAGTCTTTACAGTCACTTCATGTGCTCCCGCCGTCACATT
TTGCCCCGAACGAGGATCTGTGGTCACCAAAACCGTATCTCTCTACACCA
CCGTCTGTCCCGTCTCCAGCGCGGTTCCCCATCTTCCGCCCCCCGAGCCG
ACGCCCACGTCCTTTGGCGTCTCGACTGTGGAAAAGACCATTGTTAGCAC
TGTAACCTCTTGGTATGATGCGTCCATTTCCCCTATGAATTCGCAACTGC
CACTGACAGCTTGTGCCAGTCCTCCGGCAGTGCCTAATTGTGACATTGGG
CGCGAGGTCACCTCCGTCTCCACCTACACCACCACATACCCCATCGGAGG
CCCTACTGCGGCGCATCATAATGCAGGTCCTCAAGGGACTGGTGCCCTGA
GTCCTCATCACCCCATGTCGCCCAAAGGCAACGTGACGCTGCCTAGTGCG
CCCAAAGTGAGTACCGTCAGCGGTGCCACGGCACTAGCCTCGAGCACCCT
GTTGGTCTTCCTGGGTTTAGCCGCGGGCGCTGCGACAGCTTGGATCCAAA
TC
>BgtAcSP-31023 Bgt_ctg-226_consensus 555807 556349 +
ATGCGCTTTTCCAGCATAGCCATTATTCTCCAAAGCGCAAGCATCTTCTT
CACAACTGAAGCTGGGGCCACTGTAAATCACATTAATGAGCGAAAGAAAT
CATTTATTTGTGACGAAGTCACTTTTAAATTCAATCAATTTCCACATCAA
CGAGGTTTAACAGAGGATGCAGCGGGCATGACAGCTTACGGGAGTTTGTA
CCAAATATATATGGATAAATTGGAGGTACACGAGAACGAGCATACCAATG
GGATTCCTTTCAGGTATGCAGATCGTCATACCACTAACTTATCTTTTTAC
CTACTCGCCAATTTGACATCATACCAAAACCTTGGAACTTACGACTTGAG
ATTTGACTATTATGTAGTGGTGGACGGCCGCAATCGCGCTACTGCTATGT
TACTTAAAACAACACCGCACAATCGATCGGGCAATTATGAACAGTCGACA
GAACCATACTACACGTTATGCAAAGTTGGAGCGCTTCGC
>BgtAcSP-31098 Bgt_ctg-17_consensus 234503 234739 -
ATGAGGTTTTACGGTGCAGCTTCTACAGGTGCACTGAATTGCCTTCTACT
CCTCTTGCCTGCTGCACTTGGAAAGGTTTTTTATTTGTGTGAAAATCAAG
AAAGATTTCATCCGGAATTAATCAGCAAATATGCCCGCGATGCTACTACC
AAGGAAGTGGAGACTGGCGATCCAACATATCCTGATGGTCAAGTAAACAA
GGCATGTCGCTTCATCAAGCAAAAAGAACGCAGCAGT
>BgtAcSP-31145 Bgt_ctg-177_consensus 416018 416675 +
ATGAAGATCCGCCTTTTATCCGCAGTAATTGCCTTACTCTGCGCCACTCA
CTCTGCAGCGACGCATTTCCTGCGAAAAGAGTTTACTTATACCGTTACGG
CTGATTTAGTTGGATATGGAGATAAACCCGAGCACGTCGATCCTCAGGCA
GCATATTATTGTTCCAAAACCCGCCAATATAGCCAAGCTTTGATAAATGA
AGTTGTAGCATTTTCAAAAGCTAAATCGGTCTATCGTTATTATCTTAGAC
CCCCCATCAATCTCACCAAACCCACATATCCTATTCAGGTCGTCATAGAT
GGTTTCCGCGTATACGAGAATTTTATAGTGCACCCTATATCACCCAACCC
AGAATTTTTCTATAATCCTAGTGTCGAAGTTAAAGATTACGTAATCATGG
ACTATGAGTTCAACTTTATAACCATCGTCTACACTTTGATTGAACAATGG
GAATCAGTAATATTTAATCAATGCTTTCCACTCATTCCAACCAAACCTGT
CTCGCAAGTTTTCCTCTACTATCCAGGCTCGCCTCTTGGACTATCAAAAG
CTATTCAACCTGACATAGTGCCTGGTAGCGAAAACAAAATCATCAATTGG
GTACAGTAT
>BgtAcSP-31175 Bgt_ctg-61_consensus 87004 87387 +
ATGAAGTTTGGATACTCCGTGATTTTTGCTTCTATGCTCGGTCTCTTTTC
TACAGTCTTTGCTGGAAAGGTTTATATATGCCCAACTGGTGTACAGATTC
CTGAAGAAACCGTTAACGCCGCCGTCAAAAACAGACTAGCTTTACTTGAT
AATGGCCAAAATACTTATGTGATGGCTGGGAATCTTATCAGTGTTAGACT
TCTGAACCACTCGATTGGTGACGTTTACTATGGAATTAGAGCTTATATCA
ACATACAAGACAGAACATTTCAAGTACTTGAGGAGGAAGGTGGAATTGGA
AATGAACAGAAGTGCAGCCTGATGGAACAG
>BgtAcSP-31194 Bgt_ctg-2_consensus 808517 809353 -
ATGGTATACAGGCTTTTCTTTCTTATATCACTCGTCGAGTTTTGGGACAA
TCAAGTTATTTATACCTACAATGTTGTCTATCCTGCAAACCAAGGGGCAT
CTATTCAATATTTCAGTAACGAAGACCCAAAGACATTCACGTTAAAGCAG
GCTATCAGCCCTTTTCAATACTTCAGTTGGAACAAACCAAAACTCATGAG
TCTAAACGATCCCTCCGCATACTACGCCACTCAACACGCAGAAGATTTTT
CAAGATGCCACAGTAAATTTATGCAACTCAAAAGTGAAAGTAGCAATTTA
GCCTATGAGTCTATGATAAACTCAAAGCATGAGGCCTGCGCAGATCAATT
TAAGATTGAGAGTCAAAAAGACGTTATAAGCATTTCTAATATCTTAGCAA
GACGTTTGTCAAAATGCAAAGCAAGGCTCATCATCGAGCTGATCCACTCC
GGACAGATCAGAGTCGTCAAGCCGGGAAATGGTTGTAAAACTAATTCGCA
GAAACCTTGCATTGTGGTTGATAGAACTATCCCACTTCAAACCCTTGTGG
ATGGATATGAGGCCCTTACGTCTGTGAATAGAAATGGTATTAACGGTTAT
CTAGTCGCCATTTCAGGGAAACTTAAGGTGATTTTGCAAAAGTCAGGAAA
AGAACACGTTATAGTTCCGATGCACAGTGATGAGCAAAATGCTGTCATTT
TCCGATTTTTATCCTCAACTTTAAATGATCGAATTCCTGGTGATAAACCA
ACCCTACGTTCAGCTGTTATAGACTTACATAATAGCTCTACAGATGAAGC
GGTTAGCTTGTTCGACAATTTTGTAAATAATATTATT
>BgtAcSP-31200 Bgt_ctg-86_consensus 138071 139213 +
ATGAGTTGCGTATACGTCATTCTTTTTACTACCTTGAGGCGTATGGTCGT
CGTCGGAAACTTTTTTTCGACTTCTCATTATGGTGTATATGAGGCCTCTT
CATCCAGTTTACCTGTGTTCAGTCCTGACCTAGCTATACACATGTCCCCA
AGCAAAATTATCAAGAAAGGGGCATCTGTTGTGGCTTATTGTACTATTAT
GGACAATTTCGAGACACTCGTCGAAATAGTCACTGGAGATTTGGTACAAG
TCAAGGAGTTACCCTTGACTATATCTAAGACAAGAAATGTAGCAGAAAAG
ACTTGTCTAAAATACATCACTGAATTTAATAACAACAAAAAAACAGCTAA
GCCTCTATCACAGCTTGGTAATACCGACTGTTCGCACAAGATTATAGCTA
GCTTAGCCTATAAAAAAGCTATTACACTTGAGGGAAGATATACATGCTCT
AAATCTTCGATAACGGGCAGTCCTATCAGGATTAACGCTGATGTACCGAT
CCGCCTCCGAGAATTTCTCTCCGGAAGGCCCATACTGAAATCGTCAAATA
ATGACCTGGATGAAGCTCTGGCTTGGTTTCAAGGAGATCTTCACTTAATT
CGACGCTTGAAATATTACAACGAAGGGCTTCCTCAGTGGAGGTTTGTCAC
CGAGGTTGGCAGGAAAAATAACAACGGTAGATTGATTGCAGAGTTAATAG
AATATAAATTGGTCGCGATCCGTGACTTCTCCAAAGCCATGAAATATTTC
GAGTCAATCAAAAACGAGTTCGATAATTCTGCCGATGGCTTACATCATTT
GAAAACCAATCAAGAACAATATGGTGTTGAACTAAGCTACTTATACGATA
GTAGTTTTTTTACGAATCATAACGACTTCAAGCACGTCCCCCGCTATCTT
GTATCGACTGATGGCGTAGCGCCCGGAGATTTCAAAGTTGACTTTAAGTT
CAAGTCGAAAAGTATGCTTTCGAGGAATCGAGGCCCGGCCGACAAACACA
CTTTCAAATATGACCAAGGAATTACTTATCTAACATACCGCTGGCTTAGG
CTGAAGAACTTTATGATCCCACCACAAAAAAGTACTAGATCAATCGCTGG
AAGATTTTCAGAGTCGTATGAGGAAGGTTGGCTATGTCCTTTA
>BgtAcSP-31216 Bgt_ctg-10000_consensus 4945570 4946550 +
ATGCAGTTCTCAGCCTCCGCAGCCGTTCCTATCCTTGCTCTATCACTAGC
CTTTATAGGTTCAAACGCTCAAGGATCCCAAAATAACACTAGTACCACAT
TATACTTGGCTGTGAGCAGCTCAACTTCTACCGGTCAAGGTTCGGCTGCA
GCTTCAGGAATGGCTATGGGAATGGGAGGAGGATCTGGCATGGCTAGCAG
TAGCAGCAGCAACAGTGGTACTAGCGGCAGCAGCAACATGACAAGCAGTG
GAAGCAGAGGAAGCAGCGGCAGCAGTAGCAGCAGTAGTAACAGCAGCAGC
AGCAACAGCAGTAGTAGTGGCAGCAGTGGCAGCAGTGGCAGCAGTGGCAG
CAGTGGCAGCAGTGGCAGCAGTGGCAGCAGTGGCAGCAGTGGAAGCAGTG
GAAGCAGCGGTGGCGAGAGCAGCGCTAGCAGTGCTAGCAGCCCTGACCCT
AATAATAATGCCAACGCCGACTCCAGGAATGGAACTAACCCATCAATGCC
TGACATTCCAACTTCAATACCCTCACCCGTCATCCCTCAAAATCCCACCT
TTACATCTCCGGCTATTTTAATGCCTACTGGAATGAACCCTGCTGGAGGC
ATGGGAGGCAACAACGCTGGTGGATCTGGTACCGCTGGTTCCATGGCCAT
GGGAGGCAACAGTGCTGGCNNNNNNNNNNNNNNNNNNNNNNNNNNNNNNN
NNNNNNNNNNNNNNNNNNNNNNNNNNNNNNNNNNNNNNNNNNNNNNNNNN
NNNNNNNNNNNNNNNNNNNNNNNNNNNNNNNNNNNNNNNNNNNNNNNNNN
NNNNNNNNNNNNNNNNNNNNNNNNNNNNNNNNNNNNNNNNNNNNNNNNNN
NNNNNNNNNNNNNNNNNNNNNNNNNNNNNNNNNNNNNNNNNNNNNNNNNN

>BgtAcSP-31262 Bgt_ctg-6_consensus 15421 15929 +
ATGCGCTTGTCTACCACTGTCCTCCTCTTCCAAAGTTTCAGCCTCTCTGC
TGCAGTTCTTCAATATTATGAAAAAGATAATATTTATGATGAGAATAAAG
TTTTTAACTGCTATGGCTCAGTTATAAGCTTCGGTGGCTTAGAAAATTAC
AGATCTCAGGCCCGTACAGCGTTAAACCAAAGGACATTGCCAGAAGTCAG
CATAACAGAACTTGAATCTATCATCAGTAACCAGTGGCAAGGTTTTCAAG
TTTTGTACAAAAGTCAAGCTGCTCAACCCAGATATTTTTGGCACAAATTG
CCGGGCGATTCAAGGGATCATATTGGTACAAAATATATACTTATTATTGA
CATTCTCGGCAATATATCTGGCCTCATGGCAAATACAGCCTCAACTACCA
GCAGAACACCAGTGACAGTAGCAAATTCTCACATGTGTTATATAGCTACA
GGG
>BgtAcSP-31267 Bgt_ctg-228_consensus 913918 914856 -
ATGGCATGTGTTGTCGCATTCCTCCTGAAGTCGTGGATTCGTACAACGCT
AGTTGATCAAATTACTCTTGTCGCTAACAACGCGCAAGAGTCTATCTACG
AAATGTACGAACCAAGGGATGGTAAATTTCCCAAAGTTGGTGGTGACATA
CAAATGACCAACGTGGATGTCAGCGCCTCGGGCACATATATCTCAGTCTA
TTGTTCAAAGACATTGAAAAGTCGAGACATTGTAAACAAAATCAGTCGCG
GAATGGTGGATCTGAATATTCAACCAAATAATCGACTTTTTCCTGATTCT
GAACAATTTCACCTATGCTTGGAATCCTTGGCAGATATGGATAAGAAACT
CTGTAATCCATATTTGCTCAATGTTTTTAAACGCTATATATCCTGGTCGA
AAATTAACATCTTTATTTGTCCCCCCGAGATTATAGTTCGAATGGCCCTT
CATTATGGTATCACAGTGGTTGGCAAATATCAAAACTTCGTGCCTACGAA
GAAAGAGAGAAAAAAAGACCTAAGCATAAACGCTGACAAGCAATTTAAAA
TCTCGGAATTAGTCCAAGACAGATTTGTTTTCCGAGGTAAAAATTGGTCG
GTTAACTCGGTGGCACTAGCTTGGTATCATGGACATCCTCATCTATTCCA
ATGGAAAGATGATCACGGATGGCTTCCCCTCACGCGAATAAGCCAGGAGC
ATGAGTATGGAGCTTTGCTCTTTTATTACGTGCTGGGAAATGACCACGAA
ATCTGGAATTCCCGCAATTCTTTATCAACCGAAATCAACCGTATCTTGGA
AAGTGTGCAATGGCAGGAACACGAAAAGCACATAATCGATCTAGTGGTTT
CAGGAAGTGCAGAAGTTCCACTTAAAGTTGTGGATGACCTAGGCAAGCTT
AAGCCAACTGCACCATTCGGCCTAATCGGTGAAAAGCTT
>BgtAcSP-31269 Bgt_ctg-618_consensus 131067 131597 -
ATGCAACTCCCAAAGCCGATACTTATGCTCGCCCTTCTCTGTCAACTGGT
TGCGTCAGTCGAAAGTCAAGATACTGATCTCGAATTTAAGTGTGGTAGTT
CAAACATAAGCATGAAGAGAAAAGAAATGCAAATTTCCATGGACAGAGTT
GCGAGAAGGAGTCATACATATTTCAATGAATGTGGAATAACGCAACTTAT
TTTGAGTTGTTCACTTGAAGATGCAATGGTGAAAAGATACGATGGGCCGG
ACTTTACAGCCCCAAGCGGTAGTATTTTATTGAAGACTCCGGTGAAGGTG
AACCATGCATTAAGGAACTTTAAAGGTGAGATTTTATTATTTGACAATAC
TTCAATTGAATGGAAAGAGATACTAACTCTTAAAGGTTTAACCTGGGTTG
TTCTTAGCTGTAACAAACTCACATGCGAGTTCAAGGGTGTGATACGTAAA
ACTTACGTGGATATGAAATACAGAACTTGCGACGGAATATCGCGCGTAAA
AGCTGGTCCAAATTCACCTACAACTCATGTT
>BgtAcSP-31292 Bgt_ctg-10000_consensus 6546907 6548206 -
ATGAAAGCATGGAAATTGTTCTATATTTTAGCTATCTTTCATTATTATTC
AGTGGAAATGAGGGGTCCTGATCGCAGCAGAGAATTCTTCAAGTGCAACA
ATGATCTAATACCAAGTACAGAGGCAAAAAAATCTGCTGCTCTTGGTTGT
GATCAATTGAAAATTGCCCATCCTACGAGTATATTTCCAGCATCGTACAT
TGACCCTGGAGTTTTTGGCAAGGAAAATACTGCGTACTTTACATGGCCAG
TATATGTAAGAGATAATACATTGTCGCGAGATTTTTCTAGCCAAAACCGT
GTTCTAATAGACTCAGACTGCCAATTAATTGGTCTCGTAAAATTCACGTC
TCAAGGACAAGAAGCCTGTATGCATCTGATATCTCGTCACAAAACTGAGT
TGGATCATAGTAAACATTCAGATCAATCACTGTGGACAAATCTTCCACAT
GCTGGCTTTAAATACAAAAAAGAGTTGTACCTCACAAGTGATATTGAAGA
TTTTATTCAATCTGATACGCAATTTTTGCTCAAATGCTACAGTTCAATTG
AAACAATACTTGATTTTGCCGCCCCAACGAGTCTTGGAACAATTAAAGTC
TGGAAATGTCCAATCGCACTTGAAAATGGAGTTATTAAGAGCGGAAAAAT
TCATTCTATTCGCTACTTACTATTGGGGCAGGATAGGAAGATTATCGGTG
TAGCCCGCAGGGATATGAATCGGATGAGAGTTCTCACTGAAGTTCGGATT
CTCAACGAAGCAGACAAGGCGAAGCTTGAAGCTAAAAAGTCGACAGAGGG
AGTTGAGGAAGAAGTTCCTGATGTAAAATATGACGGATTTCTTTTTACAT
CTTCATTGCTGAAAAGCCATCGTCGAGTTGCTTGTTTTACACTGCGAAAT
GATGGGAAATCAATATTACCATTGAGCGCATATCTTTCCAATAACAGTGA
TGAGAGTAGTGCAGGTCAGGCTACATGGACGTGGCCATTGAGAATGCCCG
AGACTTTTCGCAACGATCGGAATTACTTGTTATTAATAAACAATCTCTGT
GAGATTATTGGCATAAGGAAGGGAATCCTTAAACTCAATACTCCCCGCAT
GAAAGGTGGTCTGAGAGAA
>BgtAcSP-31310 Bgt_ctg-148_consensus 287879 288304 +
ATGCGCCAAATGAAGTTTCTAAATGCTGCTTTGACTGCGGCGTTGGCTGG
TCTTTCACTCCTTGCGCCCACTGCGTATGGAAGAAGATATTTGGAATGTA
ATAGTGGTGAAATATTCCCATTTTCACAAATTCGAGAATACGGAATGGAC
GCTTCCCTCGATTTTACGAGAGAAGGCGACCCTGATCCACCCACTGGAGA
ATGGTTCGGGGTATATGGATTTACTAGTCCGGCAAAGGATGGAAGTGAGT
CTTCCTACTCCTTCGAATTAGCCCTCACTAAAAAGCTTTTGCCACGATCA
GGAATCATCGATTACTTGGTGCAATCATTTAGTGATTACCCATACTTCAC
ACTCCATGAATTTACAGGAACAAAATGGGAAAAGTGTATTCTCAAGGGTA
GCTACCTAGACGCCACAGAGCCGTTA
>BgtAcSP-31356 Bgt_ctg-10000_consensus 8193714 8195075 +
ATGCGGACAATAATAAACCTAACAGCTATTACATTTGGCCTCCTTCACCA
AATATTATTTACAATAGCCACCTTGACGGATTTTGCAACCCAGTCTGCAG
TGAGCGGATATATTTGTGATGACCAAATTATTTGGCGTCAAAAGGTGCAA
GAAGTGGTCAATCATGCCAAAATATTGGTAGAGAATTCAAAAACTTACAT
GAAATTTCCTTCACTATTTGAAGATACTAAACTATTCAACGTTGGGTATC
AAAATCTCTATGTGGTTCCCATCAGAAACTTTGAATCCTTGGGTAGAGGC
GGATCGTCCGGAATGGATCGAATTGTCATCGATAAATTCGGAAATTTTAT
AAGTGTTGTGGCTTTATTGAAAAGAGAAATTGATCCTTCTCCACCGACAT
ATGCAAAATGCATACCATTCCAAACATACAGTAACTACAATCAGGAATTA
CATACGGAAAAGACCATTAAAATGGCTGGGTATGCTTGCGGTGCGAATTT
CATAGGCGATACAGTTCAAGAGTCTATGAAACGCCAATGTAATAGATTTG
TTGATATCTTTGTAAGGTCTCGTGACCTGTCGAAAATTTCAAATAAGAAA
AGAGTTGTATTTTCAAAAAATAAAGTTAGTTTTACACACAACATAAGGAG
AGATTATGATAGTCAAAATTTAAAAAATTTGGTAAAATATCGAGTAGAAT
TCACGTGGCAATGCAGCTTGATTCAACTAAGTCGATTGGTCGAAAAAGAT
TCGTCAGAAAAGCCATGTAGAACCTTATATACCACATCAGCATTACCAGG
AACCATGACCAATGAACCGTCGTTAAATGAACATGGCAAATCTATGGAAT
ATGACAAAGAAGAATACGCTTGTAACGACTATTCATTCAGAATAGAAACT
ATTCAAAATTACATTCTTGAATATCTAGGTCTGGAAAGTAATACGTGGGG
CCCAATCAATGAGAATTTTGTGGTCAGAGTTTCGCCGGATTTAACCCTTT
TTAATATGAGATTGTCAGAAAGGCAAAGTGCTGCTCGGAGTATGCATCCC
CAGTTTGCTCTAGGCTTTGACGTGGAGAATAGATTTACCGGCTTGTATTA
TGCTTCGGTCAAAAGTAACTCTAGAGGGATTTACAAAGTATGTGATGATT
TTAAGTATTTAGAGCAACGCCTTCAATATTGGTGGACTCAAAAACGGAGT
CTA
>BgtAcSP-31373 Bgt_ctg-10000_consensus 8574955 8575357 +
ATGAAAAACTTTAGTCACATTTTACTTGTAGCTCTGTTAAGCTATATGCT
GCCTGTGCTTGCTCTTCCATCCTATAATTGTTATGGCGAGCAAGTAAGTG
GGGAAACAATTCAACTGATGATTGACGAAAAATTCCGTGATCTCACTGAA
GGTGCAAAAAATCTTCATCTTTTCAAAAAAGGGCAGTATTTTGGTTCTGC
AGCGCTTGATATAAAATCGACTCTCGAAAAAACACCAATAGAGAATGATG
TTACAGTTTTGGCGGCATTTGATATTGAGAAAACACTCCTTAAGATACAA
GCTTCGGTGTTGGGGAATGTTACGCCATGTGAAGAAATTAAACAAAGCAA
AAATTCT
>BgtAcSP-31400 Bgt_ctg-100_consensus 2057036 2057962 -
ATGGCATGCGTTGTCGCGTTTTTCCTGAAGACGTCAGCCTATTCATTATC
TGTCAATCAAATAGTTTTAGTTGCCAATAACCCATATGAGTCAATGTACA
AAATCTACGATCCTATAGAAAGTAAATTCCCTACAGTTAATGGCGATATA
AAACAAACCGACGTCGAGGTCAAAGACTTGGGTACATATATTTCGGTCTA
TTGTTCAAAGACATTGAAAAGTCGAGATATTTTCGACAAAGTGGGTCGCG
AAATGGTGGATCTAAAGCTTCATCTACAAAATAACCTTTTTCCTCCTGCT
GATATACTTCACCAATGCTTGGATACCTTGGCCAACTTGGACAATAGACT
ACATAACAATTATCTTCCATCACTTTTTCAACGCAGTATTCCCTGGTCAA
AAATTGATAGCTATTATTGTCCTCCGAAGATTGTGGCTCAATTAGCCCTA
AAGTATGGTCTCACTGTGGTTGGAAAATATAAAAACCTCTTCCCGACAAA
CAATGAAAAAGGAATAACCATAGACGCTGATAAGCAATTTCATCTCTGGG
AATTAGTTAATGACGGCGTAGCTTTTCGAGGTAGGAATTGGTCGACAAAT
TCGGTGGCGCTTGCTTGGTATCAAGGACAACCACACCTATTCCAATGGAG
AGAAGAACACGGCTGGCTCCCTCTCACCCTGATAGGCGCGGAGCATCAGA
ACGCAGCCATGCTTTATTATTACGTGCTAGGAGACAACCACGAAATCTGG
AATACCCACAATCATCTGTCCACAAAAATCAAAAACATCTTGAAAAGTGC
GCAATGGCAGGAACACGAAAAGCGCGTAATCAGTCAAGTAGTTTCAGGGA
GTCGGCACTCACATTTAAACCTTGAGACAGTCCAGGGCAGGCTTGAATCT
ATTAGGCCAATTGGCAGTATAGGCGCA
>BgtAcSP-31411 Bgt_ctg-93_consensus 2043365 2044702 -
ATGTCAAAATCAATTCATTTATTCTTTGCTTTGATTGGATTATGTGAATA
TTTCATTTCTGCGACAGACGTATCAGTAGAAGCAGCTCTTCCTGGAAAAG
TGAACGCATACATGTGTGATACGACATTCTTCTCGATGAAATATCTAACA
CAAGAAGCTGAGAATGCATATCGAAAATTTACTCATCCGTCTTATAATAC
CCGTTTTCCCGCATTATTTGATGACACACTGCTTTTCAAATTAGATACAC
AAATTCTTCTATCGTGGCCCATAAAGGCTTCGAGGATACCTCACAAAGCT
AGCTCACCGGATATTTATCGTCTTATCATCAATACTGACAAGGATGTAAT
CGGTGTCGTGTCTATAATTTATCAGAGTGATGCGCAGAAAGGTTTAAAGA
AAGGTTTAAAATATCACAAATGCAAGCCAGTGTACCTCTCCAGCAGGCCC
ACTAATGAACAGAGTAACTTTGAGATCCTAAACTCTCTTCAAAGCTTTGA
ATTCATCGGATACTTATGTGACTCTACACTCATAAGAAAAGAAGCTTTTG
TATACACACGAGAAATAATTGAAAAATATGACCCGGTATCTAGCATTGGC
AGTAGAAAATTTATCAGTAAATTTTCAAGATATACTGGTAAACTTAGTAC
TAGAGCTGATCTCTATCAGTATCCTTTGCGTAATTTGAGTACCAAAGGCC
AACCAACAGGTCAGGTTAGCGGACATCGAATCATTTACCATCATGACCAG
AAGAAGAAAATTGTGTACGATGGAGTCATCAGTAAGGGTCCAAAGGAAGA
TTTTTGTGCCGAAGTATGGTACATAATACCACTCCAAGATCGCACATGTG
AAAACTCATTAATAAAATCCCAAGACGATGATCTTTCGGGCATCGATATA
ATGGTCCCCTGCGGTACCCAAGAATTGAGTATGACAACTATTCAGCTCTT
CCAATTTTTTGGTCAATCTCAGGTGCGACAAGTTCAAAGTTATAATCCAA
GGAATTACCCAATATTACAGGAAGATATATGGCTTTGGCCCATAAGTTTG
CCAGAGACGTCTTTAGCAAATTCACATTTCGCATTCGCAACAGCTTACGA
CTCGAGTTCAAATTTTATTGGAATTTATCACGCACCTCGAATCCATGGAC
TAGTCTTAACCTACAAACCATGTTTT
>BgtAcSP-31429 Bgt_ctg-10000_consensus 10057574 10057831 -
ATGAAGTTCGCCATCTTCGATATATCATTCGCTTTAGCTCTTTTCGGATT
AAATAACGAAGTGATCGCTTTACCACCAAAATTCGAGAAACCTCTACATC
CAACGAACAAGCATCAGTATGGTGGTCGCCTTGAAGAGAGAAAATTTGAT
GCTGATCGCTGGAATTTCACCTCCGGTCTTCCTAAGGTGGAATCAAATCG
CAAGCATCAGCCTGATACTTTTGAGAACTATGTTATTGACCTGGAAGTTC
CACCAGCT
>BgtAcSP-31430 Bgt_ctg-10000_consensus 10105611 10107095 +
ATGTTGAATCCATCAGCTTTACTATCAACTTCAATCGCACTACTCATTCA
TACCTCAGTATTAGCATCTACGCCAGTGTTACAGACAAGAGAAATAGAAG
CCGAAGAATTTGATTACAATTGCCAAAACTTCATAATTTTAAGGAAAGAT
GTAAATTCACATGTGAAAGATGCCTGCACAGCATTAAAATTTTCACCAGA
ATTCAATACATTTCCAGCCTACTTTGAAGAGTCTTATTTATTCCCTGCAT
ATAATGATAGGGTGCTTTTTTCATGGCCTGTGTATTTGGGCACAAAGAGA
TTTCAACCTGGATCTACTGGTAATTACCGGCTAGTGCTAACTCATTTATG
CGAACTTGTCGGACTTGTCGTTGTTAAACCTTCCAAACTGATCGCTGGTC
AACGAACAGTATCTCTGTGCCCTCATGTATCAAAAGCTGCAAGCCAGCCC
GGCCCAATTTCCGACTTCTCTGAGACCGAAGATGAGCTGGATAGAATTCG
CTGCGGTGATCAGGTTATGTTCACGAGAAAATTTATCATAGATGCTACGT
ACCAACTTTGCAGAAGAAAAGCGACTTTTAGAAAATCGAATTGGAAACCT
GCGCCAAGGAGACTTTTTGGTTCCGACCAATTTTGGATCAGCCCACTACT
CGCGATGTGCAAGGTTTTTAATAAAGGTTTACGTAGTGATATCTTTACCG
TTGTTGATGAAGATTGCAAATTAAAAGGATTTCTTTACAGCAAGGGCGTC
AACTTACATCATTGTACTGAAGCAAAAATTACAAAAACCTACCAATACGA
TCCTGATGACCACCTTGACCATCAAGAAATAGATGACTATGAGGGACACC
CTCTAAAAAAGACTGATACATTTAGATGCTACAACATTTTACTGGGTAAT
GAAATGATCATTAAAAACCTCAAAGCAGCTAATGATAATTTCGTTATTAA
CTCAATGGCAAGCAAGAAAAGAAAAAAGAACGGCGCATATGAGAATAAAA
GTGAGGATGATGAGGAGGACGAGATGGAGAAAGATTTTCCGCATCCCAAG
CAAACATTAGAAGGAGACATATGGTTGTGGCCACTAAGATTTCCAGAGAC
ATCTATACCAGGTGTTGGAAAGAGAAAACATGAGGTATATTTTATGCTAG
GATTAAATTCATCGAATAAATTAACTGGCGTTTACTTTTCTTTTACAAGA
GTAAACAGAAAGCGTAAATTTAAGCGATGTTTAGGAAGACATGAAACTAA
GAATGGGAGCCACAGAGATGTATCTTTGGGCCCTAATCACAATAGTCCTA
TTGGGGGC
>BgtAcSP-31482 Bgt_ctg-226_consensus 803869 804936 +
ATGAAAACCCTATATTATATATGCAATTACCAGTCACTCTGGCAAAAAGT
TGTGTTCCTCATGTTATTAATCTCAGCTGAAGCGTTAAGGACTCTACATG
GAAGGAACGAATCAAACAAGCCTGGATATAACTGTATTCATAAAAAATAT
CTATTAGAAGAAGTTGAAGCAGCTCGTGAAGCAGCTTGTACAGGATTCAT
ATCAAAAAGGATTCTGGCAAGACGTCCACTTGTTTATTATGAAGACATTG
ATGTCAACAATATGATATTTGGATGGAGTCTTCCTCTATCTCTACAAAAA
GGTCCTAACGGTAAATTAAGAAAATTTCCAGACAAAATCATATTTGACAA
TAGATGTGAATTGAAAGATGTTCTTTACTACAATACTAAATCACATACAT
ATGATTCTTGCCACAAAGTACCTGATGATGTGCTAAACACGTCTTCCGAG
AAGAATCAAGCCCTCAAGAAGCCTTTCTTTCAATGTGGATCCATATCATG
GGAGCACGAAGATATTAAACAGTGGACTACTCAAAGCTTACCCAAATCCC
TTAATAGGTTAGTTGAAATGGAGCACACATCTAATAAAGTTAATGGTCCA
TGGAAAAAAGCTATTTTAAAGAAAGAAATAATCAGAAGAAATTTTATGCA
AAATATACCTTACGAAATTATACTAAATAAACAAAATGAGGTTATTGGCG
TGATTGTAACACATCATATAAGCCGAGTATCGACAGTATCCCCTTATTTT
ATTAAAGATATGATTTATATGTCCACACGAAAAAAGAGCCGCGGAAAACA
AACAATCTGTCTTGAATGCCACTTGGATACAAAGTCTTCACTAGTTCCTC
AAAATCAAGAATCCGGTCCGACAAACTCACGTAAGCGCAAGAAGCAAGCA
CAGCTAGGCTCCAGGAAAGAAAGAAGCAATACGGACTCGGGCCAT
>BgtAcSP-31496 Bgt_ctg-183_consensus 9517 10461 -
ATGGTTTGCGTTTTTGCGTTTATGCTTTTTTCTTCCCCGTTGACATCGAA
ACTAAATCGACTTGTTGTCGTAACCAACAATCCGTCTTCTCAAAGCTACT
TCATAACTGATGCTCATAATCCCAACTTCCCCGAGTACGATTCCTCGGCT
CATATGTATAGGGCAAAATTTGATAGCCTTGGTGCTGGTACATATTCTAC
CCTGTACTGCTCCACAGAGAAGGGGGTTAATGAAATAGTACAAACTATCA
CTGCTGATAGATGGGATATGACAAACTCTAGATTACATGCTCACTCCGCC
GATAATAAACATATAGGTTCTTGCTTGGACGAAATAAACCGAAAATTAGA
GAAAAGGGAAGACCCAAAATATAAATCTATACCGAAAAACCAGATTCTAT
TATCAGATCTGGATCACGATATATGCACTCCAGATCTTATAGCCAAAATG
GCCTATGTGGATGTTCTTTCAGTTTGTGGAAAGTTTAGAAGCTTTGCCCC
CAAGACTTCATACGCGCAGCGGTACATCAACGCGGATAAACCACTTGAGC
TGGCCGAGTTGGTATTCAAAGGTCAAATCTTCCCAGGAAAGCATTGGATG
CAAAATCATGTAGCGCTCACCTGGTATCAAGGAAATTTGCACCTCATACA
AAAAAGAGAAGGCAGCTGGTATCTCTTAACCAATCTCAGAAAAGAATCTC
TCAACGGAGCCATGATTTACTTCTACATGCTTGGAATTGAGCCCCAGACT
TGGAATCTAAAAACGGGACTATCAGCTGAAATAGAGCGTCTTTTGCAATT
AGAAGGATCCATATATGCTATTGAAGCTCCTGACATGCCAGACGCTTATC
TTGAGTCGATAACGGGAGGAATGCAAAGTGTGGAAGTAAAAGCTGGTAGG
CTTCGGTCGACTCCCACCACAGGTGTTTTCGGCGAGGTAAAGGAA
>BgtAcSP-31556 Bgt_ctg-273_consensus 457345 458283 -
ATGTCGTGCCTCCTCGCCATCCTGCTATATACGGGCCTGGGTTCACCGGT
GGAAGATCGTCTGGTACTTGCGTATGAAGCACACGGACATAATTTATATG
GGAGCTTTAATGTTAATCGCAGACAAATGTTTCCTCAACCTTCAAAATCT
GCTCGCATATTCAAAACACCAACTAGAGTGGAAGAACCAGGAACCTATAT
TTCCGCTTACTGCACACTCGAAGCCGAGCCGTCTTCCATGTATTCCTACA
TGACAAAACTGGCGTCAGGTGCTATTCCAGGTTATCACACTCAGTCCATA
GACCTTCCCGACGCGCAAGAATGCTTATCTTATCTCCACTCGCAGTACCG
GACAATGAAGGACTCATTGGAAGGAGTGGTAATAAACAGGAAAGACGATC
GAGATTTCTACTGTTCGGAGAAGAAAATAGTCGGTCTTGCCCTTGATGGT
CAAATTAGGCTAACCGGTACCGATGATTTAAAAACTACAATACGTTCCAC
TGATTACCCCCTTGTTAGGCTTCCGCCTCGACTTCAGATGAATAAATTTA
CTACACATGGCAAATTTATTAGAGTTGCCAAAATACGTGAGGAGACGTAC
GCATTAGCATGGCTTGATGAACATCTGCGCCTATTTAAGTACCAGCCACA
CGAAGATGTATGGGTAATTATTGGTAGTAATACATACGAGATATCTACCG
GTACAACTATGGTCGGCTTTCTCAGGCAAGCTTATTCGCAAATAGATGGA
ATCATGACAGATATGGACATTTTAGCAAAATCCTATAATAGACTGCTGAG
TGAATCAAATGGGAATGACGCGCGGGGTTACAGGAGATCTATCGCCGAGC
TGAATAAAGAGAGACATAATATCATGGTTGCGATTGAAAGGCCAGTTGTG
ATAGCTGCAACGGGCTATCTCGGTGGAGTTATTTCCACT
>BgtAcSP-31586 Bgt_ctg-10000_consensus 19040886 19042338 +
ATGGTGACACGCTTATGGTTTGGCATTTTAGCCACTTTTTCTTTACTATC
AGCAGTGAAGTCGGAAAATCCATCGAGCAGAGAGTTTTTCAAGTGCAGGA
ATGACTTTATTCCAAAATCAGAGGCAGATGATGCCGTTCGACTTGGTTGT
GAGAGAATGGGTTATGTCCATTATTTAAGTTACTCAGCAGCATCATTTCC
AGACTCTGATATGTTTGGTATCAAAGATGCTGTGTACTTTACGTGGCCAG
TTTATAAGAAAGAGAATAGAGACGTTCAAGTCAAAACTAGCCCTAACCGT
GTGGTCATGGATTCTACTTGCCAATTAGCTGGTGTAATTCGAGTCACATC
TGACGTGCATGAGAGATGTCTGCATCTCATAGATAATGAGGGTTCCCCGG
AGACTTCTATGAAAGAAATTTATCATGTAGCGTGGACAGCACTTCCACAT
TTCGGATTCAGGTTTTATAATGAAATATATGTCATGAGTCAAATCAAGGA
ATTCTTGAAATCGAATAAAAAAACTTGTCGAACTTATCATCAAAAGTGGC
TTTTGTATGCCACTTTGATTTTTGAGAAAGGAATAGTTCGGAGTGCAAAA
GTTATGTCTTATCGTTATCTGTTAGTTGGGTCTGATTTTGAAGTACATGG
TATTATTCGAAAGTCGGGGAAAGATTGGAAAATCCTTGCTGAATTACGAA
GTCTTGATGCAGCGTATAATGCTGCATTTCTCTCATTTAGAAGAGAAGCA
AGACATCACGAAGAACTTAGTAGTATAAATAATCAAGGATTATATTTTTC
AGCCTCAACATTGAGGAGTCATCTAAACATGGCCTGCATGGCATTAGAGT
CAAAACTAAAGGGCACCACTTCGCGGGCAGTATATCCAATGCTGTATGAC
TCGAATGATACGAACCGCCTGGATACTTGGGCATGGCCCTTGAGACTGCC
CGAGATTTCCCGAAATGTAGGGAACTATGTAATTCTTTTCGACAATCACT
GCAATTTTATCTCTATTATAAGACAGACTGCAGGCCCTCACCTTCCTTGC
ACAAGAATTATCCAAAGGCCCGGTTTAGCAAAATATACTCATCTATCTAC
GAGCCAGTTTGAAGATAAGCAGACACTCAATCTGATAGCGAATTTTGGCA
ACTACGGTAATTCAAAGGAACAAATGCTCCCACCTCCGAAGAGGCAAAGA
AAAATCGATCCAGAAACGAAGGTA
>BgtASP-20071 Bgt_ctg-467_consensus 306635 307471 +
ATGTATCTAGCAGCGCTTTCGCGGTATTTGTGCGCTCTCACGCTTTGTCT
ATACTTTGCCCGAGCAAACTGGATTGAAATCAACAACATTTTCGCGCGTC
AGCTACCAGACGAACAGGTGGAAGAAAAACAGATAGACAAGGTCATAGCG
GCGGTATCTTCTCCAACGACTTCCTCAGTCCCGTTAAGCACTGGGGCAGC
AACTCCCGCCACGACAACCACCTCAGATCCCCCATCGACTGCAGATTCGA
AAACTACCACTGCCAATCCAAACCAAAAATCGACTTCTATATCCACCCAA
CGTCCTAATCCTACAACATCATCCGTCACCAATCCAAACCCCAGTCCCAC
ATCAGTTACCAGTCAAGAACCACCTGCTAATACAGATAACACCGATACTT
CTACGACAATTCTTCCGGCTTCATCAGTTTCACAGAGCGTCGAGCTAGTG
ACAACTATTGTAACTGTATCTGGAAGTGCTGTAACTTCCGTGTCTGAATC
AACAGCTGCTACAACCGTACCTGCCTCCGGGCCCACTGGTACATCGTCTC
CCAAGGACGGCAGTGCAGATAAATCAGGCTCGAAATCTAAAAACACGATA
ATTGGAGTGTCAGTCGGAATTGGTGGAACAATATTACTCGTTACAATGGC
AGCCCTTGGCTGGAGGATATGGGGGCGCAAAAGAAGATCAGAACAAGTTA
GTGGTCTAGATTTTCGCACAATAAGTCCTGGGCAAGAAAAGCCGGGTGGT
ATAAACAATATGAGACCAACAAATCCATTCCAAAGTACACTCGAAACCTA
TCACAACCCCACCAGGGTAAATGCGTCGTCGAATTTC
>BgtASP-20145 Bgt_ctg-18_consensus 1588164 1588732 +
ATGCATTTCTCTCTCTTCTCATCACTCGCACTACTAGCACTCGCTGCTGC
TGAGGCGACTACTTTCTCCATTGGACCGGCTGACACGACTTCGACTGTCT
GTGGCGCACAGCCAGTACTTGACGCCTGTATCGCAAGCACCAGCGCCATA
GCCAACGCGTGTCCAACGACTGACTACAACTGCCTCTGTCAAAAATACAC
CGACGTGTTGACTTGTTTTAATGTCTGCCCAAACGACCCCCGTCGTTCTG
CCACTCTTTCATCGCAATCAGCTTATTGTTCTAACGCAAACGTTTATTCT
TCCTCTACATCGAGTGCTATATCTCGACCTGTATCTGCCACGACTACATC
CCTCTCTACGACAACAGCCGTCTCCCACACCACCGAACCAATAGCCGAGA
AAACGACTAGTGCCACGACTACCGCGGCACCAACAAGTACGTCGGGAAGC
AGTGCTCAGAAAATAGTGCTGAACGGGGTGTTTCTACTTGGAGCTGGAGC
TATAGCTCTACTA
>BgtASP-20209 Bgt_ctg-73_consensus 75213 76370 -
ATGGCCGTCGAAGTTGCCTTTGGATTATTGCAAATCTTCGCTGCTGGACA
ACTTATAGCTAGTGCTATCAATGATAAACCAGATGTTTCTGATTTTTACA
ACATTAGGATGGAAATTGGGAATACTCCTGATGCCGGAGGTAACCCACCA
ACAGTTGTATTAAGAGATTTTGCGCAAACCGAATTTAGAGGAGTCTTGCA
AGGAACCAGCGAAGATCCTGAGGACCAGTGCCGCAATAATCGTATACTTA
CCCTAGGAACATTCAAACCGAGTGACAGGAAAATTTTCAATGGCCTGAAG
AGCGGTGAGGCTCCGGTTAACGCGATTCCGACTGCTAACGGCTTCAATTT
TAAGTCCGTTGATGTTCAAGGTGGTGGAAATTCTATATGTATCTCAAATT
TTATATTCAAAGGCAGCGAGTCACAGGCTCGTGCTGACCAGATATTCCTT
CCGATCGGTAACCTTGGCAGAATCTGTGGCTTCAAATGGAACTGGGGCAC
GAATCTTGGTGGCCAACGACAGGAATGTATTTGGTTAAATAGCGATACTG
ATAATGGCGCAAAATCTTTAAGAGTACTTCACCTCGACATGGAAAAAATT
GCCGATATCTTCAACTCTGGCACGACCGAAGAACTCAAAGCTGTTAATGA
AACTACGCTTTGTTCACTTTTTGGAGATAGCTTCGGCACCATAGCAAATT
TTAATGACTGTGCACGATCTCCTGGTGATGAAATTAAGGCAAGAGATATC
AGTACCAGCTCTATACCACTCGTTGATATAGATTCTAAAGATTTTTTAAG
CTCTTCTTCGTCTGGAACATTTTCCGGAGCAGGCTTTATGTCTAGAGATC
ATAAAGTATTTGAGAGTAAGAGCAAATTATTTAGCGAAGTCACTTTCCGA
CAAGAAACCGTCTCTAGGAAAAAGAAGCGTTCAATGAGTCCCATAGGAAC
AAAAAATGGCGAGTTTAATCCGATTCTCCAATCAAGAAGCCTAAGATCAA
AGCTCAACAGATTAAAATCAAAAGCAAGGAAATTGAAAAAGCTGGATAAA
ATAATTAAAAGAGAGAGTGGTGACAATACTATCACAGTTAATCAATGCAA
GGCAACTGTAGACGGTAGCGTACCACTTTGCAAAACTCAGAATATGGTCG
CCCAAGTT
>BgtASP-20287 Bgt_ctg-194_consensus 672282 673444 +
ATGATCCCTCACTCTTTACATTCGTTTCTCGTATTATTCCTATTGAAATC
AGCCTTCTACTCACTATCAGCCTATGCTAGTCCTGTAGACTCTCCGGCTC
CACCTGTAGATCCTCCATCCCCGGCTCCTGTAGATCCCGTTCCTGCAGGG
CCTCCGGCTCCTGGTCCTACTGACCCTCTGGCCGATACGATTCCGCCGTT
TGCCCTAGATTTCGCCCCATTAGTTTGGCTCGATAAGAAAGAAACTTTTT
TCCCATCAGATATTGAAACCCATATATCCAATACCAGTCCCTTCATTGAC
TTGAAAATCGTGGAAACGCCCCTGCCACCTCTGAGCACGGCCAACCTCGA
CGTTTTGAATCCACTAAACACGGACACGCAACATGTTTTTCTGACCACCA
AAGTACCAGTCCAAGACAGTCCCAAGTGGTTGGAGGGAGTTGCACCAGAC
CAAGATGGCAAGTCAAAGGATGCAACGACATGTGTGACCATTATCAGTAA
TCGCGGCAATGGAACGGTAGATGTATTCTACATGTATTTCTACTCGTTCA
ACAAAGGAACCGACGTCCTCTTTCATGAACTGGGAAATCATGTCGGGGAT
TGGGAGCACAATATGATTCGCTTTCAAAACGGTGAGCCTGACGGTATTTG
GTTCAGTCAGCATAGCAATGGCCAGGCATTTCGCTACCAGGCCGTAGAGA
AGCAGGGAAAACGACCCGTCGTCTATTCTGCTCGCGGCTCGCACGCCAAT
TATGCCATCGATGGCAATCACGACCATTCTATCCCCAATATCAATCTGCC
TGCTGGTCCTGTCACCGATCGCACTAGTCAGGGTACACTTTGGGACCCAG
TCAAAAGCTCGTTTTTCTATACGTATGATGGTGCCACCAATTCAATTGCA
CCTCTAAACAACAGTCCCCTTGGATTCATGAAATACAACGGCCTATGGGG
TAATACAGATATGCCAAAAGACGATCCGGCCCAAGAGTCCCTCTTCGGCT
TCCCCAAGTTTGTCGGAGGTCCTTCGGGTCCGATGGATAAACGACTAAAC
CGTATTAACGTGTGTCTGAATGATGATAAGTCGTGCAAGGTCCGCGACAA
ATTGGCTGCC
>BgtASP-20291 Bgt_ctg-37_consensus 1305121 1306356 +
ATGATTATACTAAATCTCACCAAGTGCCTAACCCTGGCTTCTCTATACCT
CTCTATGGCAGTTTCGTCCTCGCCATCAACTTGTCCTCTACCGGGCCAAG
TATCATGTGGCCACGGATCATACCCAAACTTCTGCTGCGCTGCTGCCCAC
AAATGCGTCGAGCTCGCTGGTAATACTACTGTTCTATGCTGTCCAGCTGA
TAGCGATTGCTCCATGATCAAGCCAGTCAGCTGCGATATCGAACTTCAGA
ACGTCACATCTCATCCAGATGCCGCCATCAAGACCAATGCACTAGGTGTG
AGCCTACAAAAGTGTGCCTCCAAGTGCTGCCCATTTGGCTATACCTGCAA
TAGTGCTGGAAATTGTGCAGAGAACGCTGATCAATCCCTTCCACCAGGTT
CATTGCTCCCCGCTATCCTTTCTCCAACAACTTCGGTAGCGGCGTCTTCC
ATGCTCGAATCCACTGCCTTTACCTCGACCTACTCACCTTTGCCCACAAG
TAGTGCATTTCAACTAACGTCTTCGCCGAGAAATTCATGTCTTGACCATA
CTGCGAGGGCTATAGTAGCTGGTTTTTTCCCTGGTCTAGTTGTAGGTTTA
ATGTTAGCCGCCTCAATATTTGCCTGGGCTGTAACTTGGCGGCGACGAAA
AGAAAAATCACTACAAAGTACACAATTTGGACGCATCTCACAGCCTCGAC
TGATTGGAGATTTGCGGTCAGACTTCCTTCGAAAGCAACCTCAGTTCCCC
AAGACGTTTGTCAATGGTTCTCTCGAAAAGCGGGGTAGTATCTTCTCCCA
CTCGACTAGCTATGCTACAAACTTAGAATTAGGAGGCCGTGGTATTTCGC
AGCAGACTCTCTTGCCGCCGGTGCCGTTGAAGATTCGAAGATCTTTCCGA
AGTCAGAGCCGAACAGATACTCCCTTGAAATCATGCGATTCTGACTTAAG
TGATCTAAGTCTATACGATAATCTCGCCCATACTGCTGCCGGTTCAATAG
TAGGTCAGCGTGACACGACACCGCGGGACTTTCCAGAGAGCCCACTAGAG
GTATCCAAGAAAATCAAGCAATCACGGAGGCCTGCTGATGGGCTAGGGTG
CGTGGCAAGCTCTACCAATATATTAGGTCGGCCGTCGATAAGTATCCATA
CTGCAAAGCCAGTAATGGCCAACTACTCGGCTGAAGAGTCTCCTCGCGAT
TGGTCACCAATCTCACAAGTGAGACATGGATATGCG
>BgtASP-20337 Bgt_ctg-92_consensus 257884 258911 +
ATGCGCTTCATAATCAGCCCGCTCATATTCATTTTAGGCTGTGCTGGTGC
CATAAGCCATGATCTCTCTTGCCTGCGAGACCTAATATCTTCTTTATCTC
CATCATGCAGAGATTCGATTTCTATAATTGCTTGCCTCCACACCACAGAA
ACTGCACCAGTTTCTGCAATTGAGTCATGCTTCCGCCGTAATGCCTGCCC
TGATGAAGATGTTCATTCAGCGACAAATCGCTTCATAAGCAGTTGTCGAA
CAGATCCAAATACAGATGGCAAAGAAAATACCGAATCAAGCACTGCATCC
GTCACTTCGAATCAAAACACACATCCCACAACTACTGCGTCACATTCTCA
AGCAACTTTACCAAACGAAAGCACAACACAATCATTAGGCCATTATGAGA
CGAATATTATGGCGACACGGGCGACCTCATCCTTCAAGTGCAGTGTAACT
AGCATGATACCCACAAGTGTATGTTCGTTTTCTGGTCAGCATACGCTAGG
CTGCACATCAACTGCTATAGCAACTGCATCCTGTGCACCCGAGAATATTT
GCTTTAAATCAACCGGCGGAGCCGATGTCTGTATGCGGCGTGACGAACGT
CTTGGGACAGCAGGTCTCATAATTACCATCGTATTTCTGTCTGCGATCTC
TATTAGTATGACTGGAGTTATCATTATATACCTGCGAACAAAATCTTCTA
AATACGAAGATAACCAGGCTGTCATTATGGAGTGTAGTCCTGATGAGATT
TCAAAGGAAGAAAATGGGCCCCCATCCTTAGATCATGGCTACGGCCAAAA
AGAAAGAGTGAGTAACGAGCCTAGAGCTATGAATGGATTGCCCGCTAGGC
CTAGGCAAAGCTACTACAGTGAGAACCCACCAACCCGAGTGTTATTAGGG
CCTAGAACGCCACAATTCAGATCTGGTCATGAAGAATGGAATTCAGGAGC
CGCACGACGGTTA
>BgtASP-20340 Bgt_ctg-91_consensus 1269328 1269891 +
ATGATGCTCAGCGGATTCCTCGTTTTATTTTCTCTAACTAACCTTGCTCT
ATCCCTTCCAACGCAAGGCATAAAGCCAGTGGCCCGAACCGTCTCCCAGG
CTGCCGAGAACATGGCAAGTGATGCCAACGCAGTATCTGACGCTCTCAAC
AAACTACCAACTCTATCCACGCGAGAAGATATCCAATCCGTTTCACAGGT
AGCCATCGACGCCGAATCTGACGAGGACACTCATCGCAACATTTTGGCGA
CTGCTGCCAGCTGCAATGGTAGAGAATCCAATGAAAAGCTTCTTACCTAC
GGTCCGACAGTCCTACGAGAACTAAAGGCAATGAACTCGGCTGGAACGCC
AGAGGCCGTTAAACAAAGCATACCTGTGATTCAAAATGTCAGAAACCCAA
ATGTTCTTCCAAGCATTACTCAATTGTCCAACGCCGCTCTGGAAAACTCA
GGTCTCCGCCCGATCCAAAAAGATTTCCCGCCTACCGGAGTTGCCGCT
>BgtASP-20359 Bgt_ctg-14_consensus 382342 383191 +
ATGATTTACCAACTGTTGTTTGCTGGCCTTGCTACCATCCACCTCGCTTC
AAGCTTCGGCCTATCCTTCAGGCAATTCAAGGTAGCCAGAGCTGTTCACG
ATGTAGAGAGTGACGGCATCGTCCGTGACACTAGTAGATCTGACTCGTGC
GGTGGCTCAGTGCGCCGTTCAAGTGATGTCAAATCTTTGCTATTCATGAG
AGATGGCACTGCTGTCTGTGACAATACCCAAAGTACCGACAATATTGATG
CAACCGACCGTGACAAGCAGACACTTCGGGTTCCCAAGCTTGTTGCCAGT
CCTAATGATACATCTATTTCCGTCGATAGTCATGTGATCATGATGATATT
TAAGGGCAACGAAAACGGAGTCGGCTCATATACATGCATGATTGATTCAA
CTGGTACTGGTACTAGAGCTGACGCGGGAATCTGGACTGAGATGGAAGTT
GCCTCCAATTCCACTGATAAAACCTCTCCAGATGGAGTAGCTGTTGTTGA
AATCCAAGCTGCTATCGATCCCAACCAGACGTGTACTGGAAGACTTGATG
ACAAGGAGAATATTTGCATAGTCAAGTGCAGCGATGCTGCCACTCCTGGG
TCGCTCGAGAAATCTGTTTATGTGCAGATAGCAGAGGAAGACAGTACTCC
CACACCGACTGATCCAAAAAGTGATGTGAAAGCAATGGGAACAGTGGGTG
CAGTAGGAAGCCTGCAAACCAACATA
>BgtASP-20389 Bgt_ctg-90_consensus 12397 13164 +
ATGCGCGCCAGCACGCTCTTTAAAATTGGTACTTCAATTACCATTGTGAT
AGCCACAACCTTGCCGCTTTCCCCACTCGAACGCAGTTTAACTCAGGACG
ATGCTATTCTCTTCGGTCTTAATGGCCAAGTGGATGTAGTTCCTCGGACT
GAATTCGTACGCTACGCGGAAAGCCTGCCACTTGCCACGGAGGAGCAACA
CATTTTCAATGTTTCCACTCCGAGCTTAGATAGCGCCGAAAACAAGCCCA
GCCGAACTATTACCTCTCGATGTTCAAAAGAAACCGTATGGGCTTTGAAT
CCAGCGCACACATTCGTCGGCTGGGATGTCCTCATGTCAAGCGTCGTCAA
GGCGCCACCAAATAATAGCATCTCAATTAACGTTGAGGAGGGCCACTGGA
TCACATCGAAACTTAGCGCCTCTTCTTCTACTACAACCAAGCTAATAGAA
AAATTCTTAGCAGACGCCTTCAGTACCTCTTCCGATGGCAGCTGGAGTAC
ATCATATTCAACGACTTTTAGTTTCGAAGTACCAGCAGGAAAGTATGGGG
CAATCGTCAGTAACCCTTTGACCACAGTACATGAGGGCCATGTGGACGTG
GGCTGCATAGGTCAGGCTGAGCGGACGGAATTTGTGAGCCACACTTATCA
GAGTAGAGATTATTTCAACTTGAAATGGGTAGAGGGCGTTATTGGACTTT
GTGTGGGTGATACGCTTCCTCTGGCTCGATGCTACGGCCCAGGCAGCCTG
GGAGGAGTTGAAAGCGGG
>BgtASP-20408 Bgt_ctg-89_consensus 41862 42885 +
ATGAAATACCTACATCAAATCTCCAGAAGTCCCTCTCTCTCGATAAAAGC
TCTGTTCCTGTTACTTTTAAGCTCAGGTCTTGCATCGCTACTGCAAGGTG
AGATAAACCTATCAGATAAGCCTGGGTATCATTGCAAGAAAAAAGTATAC
CTGTTCAGTGAGGTTGAAACAGCTCGTAAAGCAGCTTGCAATGCATTCGT
ATCAATAAGAAAACGTGCAAGAAGACCCCTTGTTCATACCTATGATACCG
ATATAGAGAATTTGATATATGAATGGACATTTCCATTGTCTATATCCAAA
GATTCTGAAGGTAAAAGGAGAGAAAATATAGAAAAAATAACCTTCAACAA
CAACTGTGAACTCAAAGACGTGCTTTATTACCACCGTAAATCACAAGAAT
TTAAGTCTTGTATTAAAGTACCTAAGGCTTCAACGAGTACGAATCCTGGG
ATAAACCAAGTCCCCTCAGAAACTTCTGTTCAGTGTGGATCTTTATCATG
GGAAATTAAAGAGATTCAACGACATTCAAGTAAACGCTTGTCCAATTTCT
TAGATAGTTTTTTTGAAGTAGAGGACACGTCTCATGAAATTGATGGCCCA
TGGAAAAGAACCATTCTGAAAAAACATGTAACTATAAACCAAGTTTCACA
AAATATACGCTACGAAATTATAGTAAACAATCAGTATGAAGTTCACGCTA
TCATAGTAATGCACTATATAAGTCATAAATTAATTGCAGCCTCTAAAGCT
AACAACGATATAAATGATATAGTGAGAAGGAAACCGATTCATTATAAAAA
CAGTATACGACTTGTATGCATGCTTGACAAAGTCTTTCCGCTTTTCCCCA
GTAAGAAAATGTCGGATCTAGTGAAGTCTCGCAAGCGAAAGAGCCGAGAT

>BgtASP-20446 Bgt_ctg-6_consensus 223044 223997 +
ATGCACTGCCTACTCGCCATTCTTTTGCTAGCTGGAGATCAAGCACGACC
TAATGACCGCCTGGCCGTCATGAGTCTCGACCGGAATAATGGGTATTATG
AAATTTACGACCCGGAAGGAAGACGACAGTTCCGAAAGGTCGATTTTGGC
GGCGAGATAATGGTGGCTGGGAGTGCGACCAACGGGCCCGGCACATACAT
GGCAATCTATTGCTCTCCATCACTAAGTCTGGGAAGTTTAGGGAGTTATA
TTACGCAAAACACGAGACATCTGGAAGATAGATCTAAGTTTGGCTTTCAC
CAGGATATTTCGAAAGAACGAAATTGTCTCCAACTTGCCAAGGATAAACT
CAAAAATCTATCGAGTGGTGAGGGCATCTATATTCGTAGGCTCCTGCACA
TAGAGGATTGCAGTAAGAGTGTAATTTACAGTTTGGCTTTTCAGGGAAAC
TTCAATATCAAAAATCTCCAAGATGTAGCCCTCACGCCTGGAAGGCAATT
CCTTGGGATAATTTTCATTTATAATCTATTTGCAATGTCCGATGTGGTAC
TGGACGGTAAAGTTCTTCTGCCAACGGAAAGCCAAGGTTTGCAAGGCGTG
CTAGCTTGGTATCAGGGCCATTTAAATGTATTCCAGAAGAGCAAGCAGAG
CACTATTTGGGACCCGATAAAGCGATCGTTGCACGACGACAACGACTATC
ACTATATCATCGACTTCTTGTCCAACCATATTGCCGAGATTGACAGGATT
AGGTCTGCACTGGAGTCAGCCGGCCCTGCAACTGGGTCACCATCATCCGG
TCAACAACGACTTGAGAACAAAAGCAATCTTGAAATAGAACAAGAGATCA
AGCAGCAACTTGGGCTTCTTGCGACCAAAAATTTGCGATTTCCTGAATCA
CGTGCTAATGGATTAGTTGGTCCATTTAAGGATAGGACTGAAGACAAACA
ATGC
>BgtASP-20465 Bgt_ctg-125_consensus 333220 333755 +
ATGTACTTTTCTAAGGTGGCCACAATCCTTCAAGGCGCCAGCTTATTTGT
GGCAGCCTCTGCTAGCTCTACAACAGCTCACATATCTTCAGGGTCTAAAA
GATTTGATTGTTTGGGGCGCATATTTACCCTATCTGACTATATAGAAGAA
AAATGGGAAGCGGTAAATTTTATCATAAGTAAGAAATTGATAGGGAGATC
ATCACATGAAATGGAACAAGAATACTTAAATGATGGACAAACAAATAAGA
TAATATATAGTGACCAGGGAACAACGATGTACTATTTATATCAGCTTCGA
CGCTTATGGTACACCGAAGAAGACGACAATTTTAATCATAATGTCATGCA
TCACCTCTTAATTGATAACCTTTATCGAGTTTCTGGCATCATGCTTAAAG
AGAGCTGGACTACTCGAGAGGGGAGCAGGGTGGCAGGTAGTGGAGCAAGA
GGACCAAAAAAATCATTCTGCACCATCATTGGT
>BgtASP-20468 Bgt_ctg-4_consensus 2330108 2331015 +
ATGAAGTCCACATCAGCGGTCACGACTTTGGCGATAGGTCTCTATACTAC
TGCAAAGGTTTTCGCAGCTTCAGCTTCGCCCAAAGGCTGCTACAGCTCCT
CGAATGGCCTCACTCTAAATGGTTCCCAAACATTCAATTCCATTGGAGCC
TGCTCACAAACATGCCTGGCAACTAAATCCGTGACCATGGCAATGCAAGA
TTCCAATTGTTACTGCGGCTCCAAACTTCCCCCCACAAACTCCCTCGTTG
ATGACGCTAAATGTGCCATACCGTGCCCTGGCTATCCCTCGGATGTCTGC
GGTGGAAACGGATTTTATAGTCTATACCTTACTGGTCTATCCGCAGTCGT
TGAAAATTCTGATTCATCAGACTCATCTTCCTCATCTTCATCCTCGACCA
CCTCTCCTTCAAAATCATCTGCAACTTCTTCTGCCAGCCCCTCCATAGTA
ACTGTTGGTGGACAAACGGTGGTGGTAACAGCCAATCCAGAGTCAAGCTC
GAGCACTGCCCCTAAGCCTTCGGAACCAAATAAAGCTGGGGTTGCAGTAG
GGATTGTCTTTGGACTACTTGGATTCGCCGCTTTAGCAGGTGGTATTCTC
GTCTTCATGCGTAACCGAAAGCGTCGCGCTATAGAGGAAGAGCATCGCCA
AGCCGCTGCTGTCAATAGCTTTATTGACGGAGGCAAATATGGAGGACCTG
TCACAGACACACGCCTAGATCCGGCTGCAATGGCTACACGGCGAATGAGC
GATGGAAGTATCGCAGACAACCAAGACTACTCCAGGCGTATACTCAAGGT
AACTAACGCT
>BgtASP-20484 Bgt_ctg-10000_consensus 351968 352734 -
ATGAAGTACTCCAACAAATATTCCTTTCTACTGTTCATTGTCGTGAACTG
GCTTTCCTTTGTCGACTGTTTCATATCGCATAGAGCAGTGCACGACTTTA
CTGTGAAATTGATCAAGTTTCACGATAAACTCTTGGCCGATGGAGTCAAC
GACCCGATCTTCTTTGAGCGCCCAACCAACACTGCTGAAATTGTAGCCCT
GACTGCAACACGACCAAGAAATGTATCTGCCCGCGCAGAAGAAGAAGCTG
TTATTGCTGTGACTACGATTGTTCACACTCTCCGGGGTGCGCTCGAAATG
GCACCACCGTCGTCAGCGGATACGGTAGGTGGGGCCGAAGCATATGCGGA
ATTCTACCAAATGGTGGCGGCAACTGTGCGCTTCTTGTACGTCTTACAAG
AAGCTCAGGTCGCGTGGAACTGGCCTCCAGGTCGTCTCGGCGCCAAGCTC
GCGGCGCTTCAGCAGCTCTGGGCCAGTCGCCAAGGCAATTCTTATCGTCT
CAGTTTTGTTGAACAACAGCTCTACCTATACAAGCCTATGCCGGTCCAAT
TTGGGAATCATGATTTGCTTCTACGCAACGTCGAAATTATTGAATACCTC
AACGATCTTATAGCCCTTTGCGGCGGACAGAATCTC
>BgtASP-20702 Bgt_ctg-113_consensus 159207 160092 +
ATGTTCTTCGTGTCAAAACTCTTCCTAACTAGTTTGCTGGTTTGCCTTGC
CTATGCGTATCCCGAGATAACCAGTCCGGCTGCCGGAACCTCGTTGCCTG
GTGGTGTCGCGTTTACTATTACTTGGATCGATTCCGGAGACGCACCAGCC
CTAGCAGACCTAACTTCGTATCAAATTTTCTTATATACAGGCTCGAATTC
AAATCCTCAGCAGATATACGAAATTGGTCAAGGCGCTTTCAGTGCCGGTA
ACTCTATAACAGCCAATGTCCCAGTTACGATAGGAGGGTCTACAGAGAAC
GCATACTTTCTCAGTCTAGTATCTACGGCGGCTGCAGGAAAAACTATAAC
AAGCTTTTCTAGTCGATTCACTCTCACTGGAATGACTGGTACATTTTCGC
CCACAGTCATTAGCGAACTTTCAAAGATTTCAGGTGCAACAGGACCACCT
GTTGTAAACAACATAGCTGCACCTGCAGCCGTCGCTGATGTTGCGGGAGC
TCCGTTGGAGGAAGGAGAATGGGCTATTCCTTATAATCTTCAGACTGGTC
TCACAAAATATGCACCCATGCAGCCCATCCCGCCCACTGCTATAACTGCC
ACAAACATAAAACCGCTCTGGCCAACTTCCTCTGTTGAACTTGCATCAAC
ATATTTACCAACTCCGATCCAAGTAACTACACTCACCCAATCCCAAACTT
TCAGCGCAAATAGTCATGCGAATACGGGAGCTGCAGCATCTAATCCTGCT
GATGATATGCAAAGGTTTCTAAACCGGTGGAAAGAT
>BgtASP-20811 Bgt_ctg-92_consensus 135823 136116 +
ATGCAGTTCATATACCTCGCTGTCACAGTAGCCCTCACAAACTATGCTGT
AGCACAGTCGGTCGCAACTGGAATGCTCGGAAATGCAACAGTGGTAGAAG
ACAACCCGCCCGGAGTTACCTATACAGCCTCTTTACCAAGTATGAACCTA
AGTAGTCAAAATAATTCACGAAGTAATATAATGGGATCCGTTACCGCTAC
AGCCAATCCTGATGGGATCGGTGTAATGTTTAATGTTAGCTTCTCTAACT
TACCCACCACGGGTGGCCCTTTTGGTAAGATTCTCCCAAGATTC
>BgtASP-20861 Bgt_ctg-57_consensus 480237 482163 +
ATGCAATATTCATCAACTATCCTCATTGCTGCTTTCGCAGTTACTAGTGT
ATTTACCCACGGAGTAGTTGATTCAGTCGTTGGCGCCAATGACGTTACTA
TGCCGGGTCTCTCAGCTTCTACCCCACTAACTTCGGATAAGAAAAAAGCA
GACAAAGACGCTGAGGCCGAAGCAATAGACGCCGAGACAAAAGCTGAAGA
TGAAGATGAAGGAGCCAAACCTGCTTCAACCAAAGCTTCAGGAAAGAAAT
CAAAGGAGGAAGCTGAAGCAGAGGCACTGGATGCGGAGACAAAAGCTGAA
GATGAGGACACGGGAGCAAAATCTGCCAGTCCCTTGACCTCAGACAAGAA
AAAAGCAGACAAAGACGCTGAGGCCGAAGCAATAGACGCCGAGACAAAAG
CTGAAGATGAAGATGAAGGACCCAAGCCTGCTTCAACCAAAGCTTCAGGA
AAGAAATCAAAGGATGAAGCTGAAGCAGAGGCACTGGATGCTGAGACGAA
AGCTGAGGATGGAGAA
>BgtASP-20866 Bgt_ctg-113_consensus 77022 77402 +
ATGAAAACCCGAACACTGGTTTCGCTTGCGCTTGTTTTAACGAATCCCAT
ATCTGTATTCGCTGTTAGGGATCATACGTGTGGCGGTGTAACTATTCGTC
AAAAAACGATCATCGGCGAGATTGACTTAAAAATCGAGTCAATGTCAATA
GACTTTAAAAGACGCTACGCATTAGATGAACAACTCGGTGAAGTGAATTT
TGACTATCCCTCCTCAGGAAAAGGAGGTACACCGCTCAAAGTCACAGTGT
CATTTAATAGGAACGGAGAAGTCCTTTCGCTAACAGCTACTCGTGATGGA
GAGGCTGTCGAGTGTGTTGAAGAGGTG
>BgtASP-20978 Bgt_ctg-10000_consensus 2236489 2237314 +
ATGAATTCCCGATTAATGCTTGCTGGTCTTGCTGCTATTCATCTTGCTGC
TGGTTACGGAACATCTTTCAGGCAATTCAAGGTAGCCAGAGCTGTCCAAA
ATATACAAGGTGATAACACCATCCCTAACACGAGTGGTTCTGACATATGC
GGTGGCACTGTCCGCGGTTCAAATGATGTCAAATCTTTACTTTTTATAAG
AGATGGCACTTCTGCCTGTAACAATTCCGAAAACACCGAAAATACCGACA
ATATGGACATTATTGATGCAACCAACCATGACAAGCAGACACTTCAGGTT
TCTAAGCCTGTTGCCGATCCCGATAATATGTCGATTATGGCAGCTAGTCA
TGTGATTATGATGACAGTCAAGGGCAACGAAAACGGAGTCGGCTCATATA
CATGCATGATTGATTCGACTGGTACCGGCGCGGGGATCTGGACTGAAATG
GAAGTAAAATCCGATTCTGCAGATAAAATCTCTCCGGATAGAGTAGCTGA
TGTTAAAATTCAAGCTGTTATTGATCCCAATCAGACGTGTACTGGAAGGC
TTGATGATAGGGAGAATGTATGCATGGTCAAGTGTAATGATGCTGCCACT
CCTGGGACTATTGAGAAATCTGTTCTTGTGCAACTATTAGACATGGATAA
TACTCCCACGCCGACTGACCCAAACAGTGATATTCAGCCTCGGGCTTCAG
CGGTTATTCATCAT
>BgtASP-21079 Bgt_ctg-393_consensus 12626 14474 +
ATGCGATTACTCCGTCAAACCTTGTCCCTATGTCTGCTCCTCGCCTCGTC
ATTAGTGGCTGCTCGAAAGAGCACTTCAGCCGAGATTTCGGATGCAATCT
CGCACCTGCCCCATTGCTGTCTAGACTGTGTAATGCCTGTGCTCGGAGCT
ATGAATTGCAATCTCGGCAACCTCACCGAATTCAGTGACTGTTTCTGTAT
CAAAACCGAATTTCAGGCTCAAATCTCTTCTTGTACCAAAAAGCAGTGCC
CATTTGTTCGTTTAATTGAATCTGAGGCTTTACTCAAAACTATTTGCACA
GGTCAGCCGCGAGAGACGCGCCGACCCCAGATTTACACCTCGACTTCCAT
CTCCACATTTTTTGCCATATTATTTGTAATATTACGATGCTATTCCAATT
ATCAGGTTGCCAAAAAATTCTGGTGGGATGATGGATTCCTCATAATTTCT
ACTATATTTTTCGCCGCATTCCAATGCTTAACCTTGTGGGGTGCGTCTTA
CGGATTCGGGCTGCATATCTGGAATGCAGAAACCACACACTGGCGCGGTC
TCTTGCTCTTTGAATGGTCATGGGAGCTTCTATATATCGTCGTACAAACA
ATGACCAAAGTCTCTGTGCTCCTTCTTTACTTCCGAATATTCCCCCAGGT
CTGGTTTCGCAAGATACTATTTTGTCTAATAGTCTTCATGTTCGTACACT
TTGTAGCTTTCAGTGTCGTCATTGTGAACGCATGCAAACCAATAAAACGC
TTTTGGAATCATGCTCTCCCTGGAAAATGCATAAATACTCGTCCGGTCGG
CGTGGTTGGTGCAGCCTGCAGTATCGTGGAAGATATTGTGTTCCTCTTTC
TTCCTATCCCACTGATATGGCAGCTAAAGTTGAAAACATCTCGGAAGATT
GGAATTACTTTGATTCTCGCCGTGGGAGTAATCGCATGCGTAGCAAGCAT
AGTACGACTCAAATTCTTGGTACGATACAACGAAACCTTTGACCAGATCT
GGGATAACTTTTGCCTTGTTGTTCTATCTCAGATTGAGTTATGCCTTTCT
ATAATCTGTGTTTGTTTTCCAGCTATCCGGCTTCTGTTCAGTCGCAGCAA
CAAAAATGTTACCACCATCAATGATCAGAAGCAAGATAGCGATCCGAGCC
ACTCATATGTGTCAGATCGAAGTAATTCAAAAAGAGGATTTATATCAAAG
GTGCGGAGCATCATTAGCAACCACACATCCGGTCGAGTTGGGTCTCTGCC
TTGGGTGTCCACTCGGGCTCCACAGCTGAGTTCTATTTACATTACTTCAC
ACATTGAGCTTACGGACAAAGATCCGACGTCAAGTTCTGGTAAGCCAAAG
GGATATGAAAGCCATATTGCTGCCTCGAAGCCGGAAGTGCCCAAATATCA
CGAAGCCACTACCCCCTTGGTGGCGATGCCCAATATCGTACAGGTTGATA
AATCAGGGAACCATGTGACTCCTTTTCGAAAGTTAACGGGTAGCCTATTT
CGAGAATCTCGTTTATCTGTTCGCTCAAGTACCAACACAGGTGGCACAGT
CAACGATAAATTTGATCAGATTGGCGAAGCTCGG
>BgtASP-21248 Bgt_ctg-91_consensus 254161 255365 +
ATGAGGCCCTCCTTGTGCATTTTTCTTTCGACATATTTAGGCCTCAACGT
TGCCTCACCAGACGCCAGTGTCTTCATCTTTCAAAGAGATAATCCTCTGG
CTCTGCATGATACTCCTGAACTATCGCTCGATCAGAGTAGACTTATTCTT
GCACAACGCTTAGACATCTCTCAGTATTATAAACTACAAGATTACAATGA
GCTCTCCCTTTCTCATATCAATCGTTTTGGAAGTAAACAACAACCAATAT
TTGATAGAAATTTGCACAATATACCAGAGCTTGTTCTAGTGGTTGAAGGT
GTATCATCAAAGATTTCTCAATTCATATCGGACGCGATCTCTCCAATAAG
TCCGAATTTCACTATTGTAGCTGGAACAGCTTTATCTGAAAAAAGATCAC
TCATTTCTGAATTACAGGCTCAAGCTGGTAAATTGGGAACTAGTTGCAGC
CTCGAAAATGTAATTAATCCATCCGACAAGTCTTGTTGGTTTAGGGACCA
AATCATGATGCGTTTCAACTTAAACAATGAAAAGGATGGTATGTCAAGGC
TAATAAACGCCCAAAATCGGATAAAGCAACTTTCCAAAAAAGGCGAGATG
AATGTTGCAATTGTTTTGTTTCCCGAAGTTTCTGGCGCGCAGAGGTCTTC
TGAAAACGCCGATGATGAAGATGAAAATCCTGCTCGAAAAAGGCAGCATA
AAGAGGAACCCTTGATATACTCTCCGCCAGTGGTCTCCTCTATAAAGCAG
TTACAGTCTTCTCGCTCAAAAGATAAACCTATGAAAGGTATCCCCCAACT
CTGTCACAAATCTCTCGACCTGTGTGTAAGCTCCACCAACAACTGCACTG
GTCACGGCGAATGCTTCAAAAAATACGGAGATCGCGACAAAGGGGATTGC
TACACATGCGGATGTCGAGCCACCAACGATACCGTGACATGGGCTCAGGG
AACAAAAAAGGGTTGGAAGATCACATACTGGGGTGGTTCTGCCTGCCACA
AAAAGGATATCAGCGGTGCTTTCTGGCTAATCTCGGTGTTCAGTGTTACA
GCCATAGCAGTGGTTGGTTGGGGTATCGGTATGCTATTTAGTATCGGGGC
AGAGAGCCTTCCAGGTGTTATTGGTGCAGGTGTTTCAAGTAAGCCAAGAT
CAAAC
>BgtASP-21313 Bgt_ctg-26_consensus 882451 883400 +
ATGAAATTCCAAACAATCCTCTTCGGGCTTGTGGCTACCCAAATAGTTGC
TGGTTACAAACCTATAACCAATGTTATCAGGCACGTAGAAGCAAGGGCCG
AGAGAGAAAACCCTGATGAAGGGAGACACCTCGCAAATGTAGAAAAAAAA
TTAACTAAAAAGCGATCTTCTTCGGTTGATATCGGTCAGGCCGATCGTGC
TATGATTAACGAGAATTTATTACAATTATCTAGGCTCATTGCGGAATCAA
ATGAATTTCCGGTTATCAAGAGTGGCGGAATGGTCACCATGACACTTCTG
ACTTCCAAAAACGAAGCAGGTCCTTTTAAGTGCATGATTGAATCTACAGG
CACTGGCTCGGGCGAATGGACTGAGATGGAGGTGACCACAAATGCTGACG
CTGATAATTCATTGAATGATGCCTTCAAAATTTCACTTTCCGCCAAAGTT
GCGGTTAATCAGAGTTGTACCGGTAAAATAGATGACAAGGAAAATGTATG
TATGGTTAGATGCGACAATTATGCTACACCTGGAATCCAAGGACAATCGG
TACCAGTACAGCTAGTAAAAGATGATAATAACGGGACGGCTGTCGATGCT
ACCAGTACACCACCGGCACCCACAGCGAACGAAGTCAAACCGGATGGGGA
GGCTGCACCTCGATTATCTAAGCGAATTACTGGGGTACTCGCTGCCTCTT
CAGCAGGCGAAAGAACCCGAGATGGTTCCAAAGGTAGTGAAGGAACCAAC
CCAACGACAAATCTTCATAAGAAACAAGACAGTGACCCTATTGGACGGCC
TGTTAAAAATCGTAAGACACGCAAAATTTTTGTAGCT
>BgtASP-21338 Bgt_ctg-138_consensus 262303 262946 -
ATGCGCCTAACAATCAGAAGTTTAGCCTGGGCTGTCAGCTCACTCTTATG
TGCCTATCAGTTTGAATCGGTCGCAGGAATTTCATCAGATGAAAGCCAGA
AAATCATTAGTAATGACAACAAAATTCCAGGAAATAGCCCCGTGGCTTAT
TGCATTTCTCCCGAGAACAGCATCTTGACTATTAAAAGCGTCATCTTAAC
ACCCTCTACTCCAATTCCGGGCCAGAAGCTAAAGATTGAAGCAACTGGAG
ACCTTTCAGAGGACATCATCGACGGTGCAAGCGTCAAAGTTCAAGCTAAA
GTAGGATACATAACTCTCTTGACCTTGACTTTAGATCTCTGTAATGAGAT
CACCAAGATTGGAGAAAGCTGCCCCTTGAAAAAAGGCACTCATAATATCA
CACGTGAAGTTGACATACCCCAATACATACCTGCAGGATCTTACAAAGTG
TCTGCCGACGTTGAATCGGTAGATCACACTCAAATTACTTGTCTTGAAGC
AACAATCCGATTT
>BgtASP-21390 Bgt_ctg-10000_consensus 8949651 8950081 -
ATGAAAGTCTTCAGTCTCATTTCATTCATGGCTATTTCAAGTCATCTGAC
ACCTGGAATCGCAGCCGAATTTTCAAATTATCTGTGTGACCATATTGTTA
TTAATAAGAAGGATATAGAATATAGTGTTGATCATGCATTCAAAAAGAGA
ATGCAAGCAAATCTAGGAAAATTCAAACCTGATGAAAAATTTGGCACAGC
AGGTTACATAACTAAGTATAAGACTGAAAAAGAAATTTTTGATGTCCATA
TCATAATAGAATATACAATTAATGAGGAGGTTATCTCTGTAATAGCTAAA
GGTCGTGGCCAGCAGGTTGTTTGTCATCCAACAGATCAGCCGGCTACTGA
GTACACAGAAGTTTCAGGATCTGGCTAG
>BgtASP-21418 Bgt_ctg-41_consensus 10047 13161 -
ATGCAGTTTTCCGCGTGCCCTCAACTCTTAGCCGCTCTCTTACTATTTCT
CCCTTCCACTGACACGGCTGCCAAAGCCTTTGCGCCTACGAGTTCTTCAA
ATCATCCAAAAACATCAAATTCACTGCAAAACAAAGATATTAATGGAACC
TGCAAATTTCGCACTATCAATTACATCACAGACTCACTGCCGCAACAATG
CTTCAAAAATACGTGGAGTGCTGCCAAAGCAGCTGATCCAAACCTTTTAG
ATAGCGGAGGGAGAGATTCAGCAGGAAATATAACTGCGACGCTCCTTAAC
ATCACAAGCAACATTATAGGGATTGATATCGATAAACAAGAGCCATCTAT
CATTAAAACTGAAGAGATATTACCGACAGAAGACGCTGCGCTAGATCTTA
GCGACAATCAGTCCGCCTTTCTCTCCTTTGAGGAATGGAAGAAATTAACT
CTTGAGAAAGCTGGCCAAAAAGATGTGAATATATCGCCCAAGAAACCCAA
TTATTCTAAAACACGAGAATTCGAAAACTACTCCAACAATTTAGAGTCTT
TAGGAGACGAGGGAAAAATGGATTTGAAATTTACTTTCAGATCCGGTGGC
GAGGAGTTAAACACTGCCGAGTTTCAGGAGACCAATAAGGGTGAAAGTAT
GGTTCCTCGGGGACAAAAAAAAGAGAGTTATCGCAGTAAAGATGCTGGAA
AGACTTGTAAGGAGCGTTTCTCATATTCTTCATTTGATGCTGGAGCCACG
GTACTAAAAACGCACGCTGGGGCGAAAAATGCGAAAAATATTCTCATTGA
GAACAAAGATTCATACATGCTTTCAGAGTGTTCATTAGAAAATAAGTTTA
TAATAATAGAACTTTCTGAAGATATATGGATTGACACGGTTGTACTGGCA
AACTACGAATTCTTTTCTAGCATGATACGCACATTTCGCGTCAGTGTTTC
TGATCGCTATCCTGTAAAGCTTGAAAAGTGGAAGGATATTGGCACGTACG
AAGCACGAAACTCAAGAGAACTGCAAGCTTTCTTAATTGAGAATCCACAG
ATTTGGGCTCGCTATATTCGGATTGAGTTTCTCGATCATTATGGCAATGA
ATATTACTGCCCTCTAAGCTTAGTGAGAGTGCATGGTACGAGAATGCTGG
AAAGCTGGAAAGAGACGGAATCTGCAGATGAGGATGCAGATGAGGCAGAA
GACAACCCTGAAATGATAGATCTAATCCACGATACCAGCGCTAGCAATAT
GTATAGCAATGACCAGGCTGACCAAGTCGAACAGGTCTATATTGAGCAAA
CTCCTCCCCCCAGCCAAACAATGCTAGGTCTAAGTACATGGAGAGACCCT
GGACTATATATATTTAATAATAGAAATTTTTCAGAAGATGTATGCTCATC
TCACGCTCTAGTCTCGCGAAATATTGCGCCTGAAATGAATAACACGGAAA
GCTATTCGGAAGACGCATCTCCTTTGACAGATGTCCCCCAAGGTTCAACG
AACAGTACTATTCTAGTGCCTTCGACGACATTTAGCACAGTTACCCAAAG
TGTTTTGGAAGCAATATCAAGCTTGCCAATCATACTTAACTCATCGCCCA
CCGATACATCGGTCTCGTCCTCCGAGACTGCTCAAACTTTAAATGCGCAA
CATAGCCCTATCATTGTACCCACGGCTAGTGGTTATAATAACACTTCTAG
TACGCCTGTGTCATCTAAGAATAAGGTTACTCAAACTACGACGTCTCCTT
CGGCTCTACCAACTATCCAGGAGTCCTTTTTTAAGGCCGTTTCACGTCGT
CTCACCCTTCTTGAATCAAATAGTACGCTTTCTTTAGCGTACATATCTGA
AGCGACGTCACATCTTCATCAGGCTTTCACTACCCTCTCCCGAAGTCTTA
CCCGTACTCAACTTAATAAAACAACTGCATTCCTTGACTCTCTAAATAGT
ACTGTTTTATCGGAGCTCCGAGGATTTCGGCAACAGTATGATGAAATATG
GCAGAGCACGGTCATTAGTTTAGAGAGCCAAAGGGATGAGAGTCGACAGG
AAATTTTGGCCGTCAGCGAGCGGCTGAATATTCTAGCCCAGGAAGTGGTC
TGGCAGAGAAGAATGGGAATTATACAAAGTATTCTCCTACTTCTCTGCCT
TGGTTTTGTCATTTTTTACCGCGTTTCGACACCATCTGAGCCCTTTTTTA
TAAGACCTAGATCAAGGGCTTATATGTATAACCGGGCTGACCCACGATAC
TGTAATGGTGATTCATTGAGTGAACCTGAATCTCCTAACCAATGGTATGA
AAACAGAAATTCAATCAATCAATCACCCAATTGTGCTCAAGCTGGCTCAA
GACATTACATCTCCCATCGAACTTACGAAAATCAAAAAGGACCTGGTCAT
GTGTCAATCTCAGAACCACCTACCCGCAGACCAGCTCGTAGCCCCCTCAT
GGGCTTTTTTAGCCGATCTGCACAATCACCTTTGACTTTCGATGACAATG
AGCAGCTTACCCCCACAGAATTAATTCCTGATTCGCAATCAAACGGTTAC
TTTAATGTCCCTGGCTCTCCATCTTTTTTCCAAAGATTTCGCCGGGCAAG
ACCATCGCTCCAAGCTCGATCATCAGGTATCTCGGCTAGCGCTCATGTCA
GTATTCGGGAAAATGAGAGTATTCAGGTCTCAGGTAAAGCGAATGAAATT
CCATCATCCTCCGACTCGCATCAGGACGGGTACTGCACACCACCACAACG
GAATCCAGAATCGACTCCCGGCACGAAAATCTTTCAAACTCCAGATTCCC
ATCCTAGTAGGTCGTGTGAAAAGGAAATCTCCGCGTCGGAATTAATGTCT
ACGTGGTCTCTAGAAAACTCGCCCGAGTCGAGCATTGTGAATAGATCAGC
TTTCTCAAACCGACCTGCATGGCCTGAAAGTCGAGCGATATCTCTGCAAC
GACGGGCAACAGACGCCAGTGCTACTTCTAGTGTAATGAGTGAAGGTCGA
AATGGGCGTAATTGTTCAAGTATCAGTATTGCGACAAAACCTCTCCCAGC
GCTACCAGATCAGGCA
>BgtASP-21455 Bgt_ctg-10000_consensus 10625226 10625843 -
ATGCATTATTTCAAGCCAAACTTCGTCGCTTCAATACTTGCTCTCTCAAT
CCCTAGCATCGTTTTTTCCTCGCGTGAAATTGATCGTGGTTACACCTGTG
ACGGAAAATTTTTTCACGAATCGAAAATCATAGAGGTGGAAGAAAAGATT
GAAGAGTTAAGAGCTCGGCCAGAACCACTCCAAAAGGACATGGTCTTGGC
ACAATATCCAATCAAAATCATGGGTATACCGAAACCTCGTTCGCAACCCA
AGTACGCTTTTCCCATTCTTGAAAGCGGCGAGATCTACAATGGAGGCGAA
ACAGGCCCTTATTTTGTCGTCGTCAATAGAGGTAATGAATTTTTTGGTGT
TCTAATCAAAGAGGAAGATACATGGAGGAACTGCATTTGGGGGAAACATT
CAGCCGGAAAGAAGCCAATAGCAAGACCTATCGATAGCACCCAGAGCTCA
TCGCGATCTAGTGAATTTTCGAGATCAGATGGTGACTCGATGTCTGACGA
ATCAATGGACGATGACGCAGATTCGGCACATGCACAGATTTACGGTTGGG
CTCTTCGTGGAGCC
>BgtASP-21508 Bgt_ctg-10000_consensus 13095065 13095628 -
ATGATGCTCAGCGGATTCCTCGTTTTATTTTCTCTAACTAACGTTGCTCT
TTCATTCCCATTTCAAGCGAAGAAGCCAGCGGCCAAAACTGTCTCCCAGG
CAGCCGTCAACCTAGCAAGTGATGCCAACACAGTAACTGACGCACTCAAC
AAACTACCAACTCTATCCAAGCGAGAAGATATCCAATCCATTTCACAGCT
AGCTATCGACGCCGAATCTGACGAGGACACTCATCGCACCATTTTGGCGA
CGGCCGCTGGCTACAGCGGTAGAATTTCCAATGAAAAGCTTCTTACCTAC
GGACCAACAGTCCTACGAGGATTAAAGGCAATGAATTTGGCTGGAACGCC
TGAGTCTGTTCAACTGAGCATACCTGTGATTCAAAATGTCAGAAACCCAA
ATATTCTTCCAAGCATTACTCAATTATCCAACGCCGCCCTGGAAAACTCA
GGTCTGCCCCCGACTCAAAAAGATTTCCCACCTACCGGGATAGTCGTT
>BgtASP-21585 Bgt_ctg-10000_consensus 19025233 19026133 -
ATGAATACCCGATTATTGCTTGCTGGTCTTGCTGCCATTCACCTTGCTGC
TGGTTACAGCATATCTTTCAGGCAATTCAAGGTGGCCAGAGCCGTCCAAA
ACATACAAGGCGATGACACTGTCACTAACACGAGTGGTTCTGATATATGC
GGTGGCTCAGTCCCCAGTTCGAATGAAGTCAAATCTTTGCTTTTCACAAG
AGATGGTGCTGCTGCCTGTAATAATGCCGAAAATCGCAAAGATATTAATA
ATACAGACAATATTGATGCAACCGATCGTGACTACCAGATGCCTCAGGTT
TCTAAGCTTCTTGTCGGTCCCAATGATTCATCCGTAATTGTTGATAGCCA
TACGATCATGATGACAGTTAAGGGCAACGAAAACGGAGTCGGCTCACATA
AATGCAAGATTGATTCAACTGGTACCGGCGCGGGAAGCTGGACTGAAATG
GAAGTTACCTCCAATTCCACTGATAAAATCTCTCTAGATGGAGTAGCTGA
TGTCGAAATCCGAGCTGTTATTGATCCCAACCAGAAGTGTACCGGGAGAC
TTGACGACAAGGAGAATGTGTGCATGGTCAAGTGCAGCGACGCTGCCAAT
CCTTGGTTGCTTGAGAAATTTGTTTACGTGCAGAAAGTAGGCGAACAAAA
TACACCCACGCCGACTGATCCAAACAGTGACATTCAGGCTCGGGCTACAG
CGGCTTTTAGTCCCAAAATGTCGAATTTAGTGGCGGCATCCGCGTTTACA
ATGGCAGCACGGCCAAGCCACAAGTCAAAGGCTAGCAAA
>Bgt_avrF2_1 Bgt_ctg-33_consensus 195973 196389 +
ATGAAAATCTTCAGCGTCGTGTCATTGACGGCTATTCTGAGTCATCTGAC
ACCTTCAATTGAAGCTGTTTCTTCGAATTATAAGTGTGATCGCTTGGTCC
TTGGTGGGGATATCATAGATCGTCAAATTGAAAAAACATTTCCTATTTAT
CAAGGAAATGTTCATCCAGGATACGAGCCCCATCATGTATTTTCCACAGT
AAATTTCTTCGTTTATTACAACTTCGGCAAAGGTACAATATTATTCTCTA
AAAAGACATTATTTCCTACTAATTTATCTCGCGTTTACCAAGTCCAATTC
GCAGTAGAATTCTCGGTCCAAAAGAAACCTCTTTCGGTTAAAGTTAAATT
TAATGAAAACGAGTATACTTGTGAACCAACAACTGAGGAAGCAGATGTTC
ATCAGGGCATGACTTAG
>Bgt_avrF2_10 Bgt_ctg-33_consensus 453376 453814 -
ATGAAGATCTTCAGTCTTGTTACATTGGCAGCTATTTTGAACTGTTTGAC
GCCTGTACTTGCTACTTCAAACTATCAATGTCACAATAAGGTTCTTGGTG
CGCAATACATAGATCGTGCAGTTGCAAAAGAATATAATCGTCTGGGACAA
AATCTTGGTATAGAATACGGGCCCAGAGAACAATATGGCACAAAAGAAGT
TCTTTGGGTAAAGGCTGTGGCTAACGATGTGGAGTTTAACTGCGAGCCAA
CAAATTTGCCGGCTGTAAAGCTTCATTCTGTCGAGTTCGGTGATGTAGCA
TCTGCAGCTTAA
>Bgt_avrF2_11 Bgt_ctg-33_consensus 459269 459658 -
ATGAAAATCTTCAGTCTTATTTCATTCGCCGCTATTTTAAATCATCTGAC
GCCTGTACTTGCCGCTTCGGATTATGATTGTGGTCCAGCGCGTATTCCTG
GGAGTCGCATACAAAACGCTTATGATGAGGCCCACAGACCAAAATTTCAA
GCTAACAGTCGTACTTACGAACCCCTCAAAGTGGGAGGTACATTTGAAAG
GGAAATTCTTTGGGTAAAAGCTTTTGCTAACAGGGAATGGTTTCATTGTG
AGCCAGCGACAGTCTAG
>Bgt_avrF2_12 Bgt_ctg-181_consensus 1265331 1265755 +
ATGAAAATCTTCGGTCTTATTTCATTCGCCGCTATTCTAAATCATCTGAC
GCCTGTACTTGCCGCTTCGAGTTATGTTTGTGGTCAATCATTTATTCATG
GATATTACATACAATACGCTTTTGATGAGGCTCACGAATTGAAACTTCGA
AATAATGAGCAAAATTACGGAACCAATGAACTTTTTGCTGTAGGAAATTA
CAAAGATCAATATGAGCAAGATAATGAAATTATAAATGTCACAGTCAAAG
TGGGAGGTACAATTAATAAGGAAATTCTTTGGGTAAAAGCTTTGGTTAAA
GGGGAAGAGATTAAGTGTAAGCCAGCAACAAAGGAGCCTAAGCAATCCTC
GGCAGCCTCTTGGTCTACTTAG
>Bgt_avrF2_13 Bgt_ctg-37_consensus 47753 48177 -
ATGAAAATCTTCGGTCTTATTTCATTCGCCGCTATTCTAAACCATCTGAC
GCCTGTACTTGCCGCTTCGAGTTATATTTGTGGTGAATCATTTATTCAAG
GATATTACATACAACACGCTTTTGATGAGGCTCACGGATTGAAACTTCGA
AATGATGAGCAAAATTACGGAACCAATGAACTTTTTGCCGAAATTCTTTG
GGTAAAAGCTTTGATTAAAGGGGAAGAGATTGAGTGTAAGCCAGCAACAA
AGGAGCCTAAGCAATCCTCGGCACCCTCTTGGTCTAGTTAG
>Bgt_avrF2_15 Bgt_ctg-10000_consensus 1551406 1551807 +
ATGAAGGAGTTTGGTTTCTTATCATTCGTGTCTCTTTTGTTTCACTTGAT
GCCAGTGCTTGCCATTGAGGATTATCAATGCGGCGATTTACGGGTTGAAG
GAACTGTAGTAGCAGAGCAAGTTAAAGAACAATACTCTATGACTTTACAA
CGCCCTGGTGCTGGTCGCTTCTCTAGGGACAAACATTTTGTGGAATATGA
AGTTGACGATATATATTATGCATGTAGACCAGGACCAAGTGTGCGATGA
>Bgt_avrF2_16 Bgt_ctg-10000_consensus 300519 300929 +
ATGAAGTGCAGCACACTTGCATCAGTTACATCAATTCTGAGCATTTTTAG
GCCTGCACTTGCTTTGGATGGTTATACTTGTGTTGGTCAAAATATTGGAC
ACAGTTTTCTCATGGGTGAAATTAACGCACATTACAACGAGTTTTTGCAA
AAATCTCCCTCTGACCCATTTTTTACAATCGATGCAATTGTATTTGAACT
GGTCCGTAAGTGTGAAGCTGTTAGTATTTGGCAAAGAATTTTTTAA
>Bgt_avrF2_17 Bgt_ctg-10000_consensus 4447883 4448287 -
ATGAAGAGTTTCACGCTTGCATCAATTACAGCAATGGTAAGCATGTATAC
GCAAGCATTTGCTTTGGAATATTATAGTTGTAATGGGAAACACATCAATT
ATTTCATCCTCGTGGATTATGTCGCATTAATGTACAATAAGTTGTGCGAA
AGGAATGGGGCAAGCTATTCTGCGGCACCTGTTGTAGCTGCCACAGGGGC
GGAAACCTATATATGCTATCCCGTAGATTAA
>Bgt_avrF2_24 Bgt_ctg-33_consensus 331697 332141 +
ATGAGAACCTTCAGTCTTATGTTACTGGCGGCTATTTTAAGTTATCTAAA
GCTTCCATCTGTCGTTGGGTACTCGCCTGTCCCTGTTGCTGAAGCTTCAA
GTTACAAGTGTCAGGACAGGGTCATTGGTCCGGTTACCTTAAATGATCAG
ATAAATAAGGCATATGCAGAAGCACAAAGCAATCAAAGTAGAGGATTAAC
GAGAGAACAAATATTTGCTTCAAGACAATTTCGTGTAATCTTAACGAGAG
ATGGAGAACGAATCCTTATCCAATTTTATTTGTCGATCAACAATGTGAAG
GAAATTCTTTCTCTACAGGCTTATGTCATGAACCAATTGTTTACTTGTCA
TCCAACAACAGAGCCGCCTCAATTAAACGAAGTTTTGCACTAG
>Bgt_avrF2_20-2 Bgt_ctg-82_consensus 155187 155348 +
ATGAAAGTCTCAAGTCTTCTTTCATATGCAGCTTTTTTAAATTATCTGTT
GCCTGTATCAGCTGTATCACCTGTTAAAAATTTTAAATGTTGGAATAAGG
TTTTTTCTTGCGCAATCATGCAAGAGGCAATTGACCGTGAATATGATAAA
ATGAAAAAACCT
>Bgt_avrF2_20-2 Bgt_ctg-82_consensus 155187 155348 +
ATGAAAGTCTCAAGTCTTCTTTCATATGCAGCTTTTTTAAATTATCTGTT
GCCTGTATCAGCTGTATCACCTGTTAAAAATTTTAAATGTTGGAATAAGG
TTTTTTCTTGCGCAATCATGCAAGAGGCAATTGACCGTGAATATGATAAA
ATGAAAAAACCT
>Bgt_avrF2_22 Bgt_ctg-513_consensus 171816 172226 -
ATGAAAAACCTCTCTCTCATTTCAATTGTGGTTTTTTTGAGTAATTTGAT
GCCGGCGCTCGCCAATCAGGATTATCTTTGTAATGGCCTGCCGATTAAGT
GGGATGAAATTTCTGACAAAGTTGACGAAAAATACAATGAGTTGATAGAC
AAAACAGTCACGAAAGTGACGGCTATTATTCACGATGTCCACTATGAATG
CCGGCCGGAAGAGAGATATGAAAGGGCGAGTAGAGGATGA
>Bgt_avrF2_23 Bgt_ctg-33_consensus 380099 380537 +
ATGTCACTGGCGGCTATTTTAAATTATCTAATGCTTCCATCTGCCGTTGG
GCATGGCGTTCTTACTGCCACTTCCATTGTCGCGAACGCTTCAAGTTACA
AGTGTGAGGACAGGGTCATTGGGCCGGTTACCTTAAATGATCAGATAGAA
AAGGCATATGCAAGTGTACGAAGCAATCAAAGTAGAAGATTAATGAGACA
AGAAATACTCGCTTCAAGAGTTTTTATACCCATCAATATTCAATTTGATG
TGTCAATTAACTATTTGAAGGAAATTCTTTCTCTAGAGGCTCGTGTCACA
AACCAATTCTTAACTTGTTATCCAACAACGGAGGAGCCTCAATTTAACGG
AATTCTGGACTAA
>Bgt_avrF2_24 Bgt_ctg-33_consensus 331697 332141 +
ATGAGAACCTTCAGTCTTATGTTACTGGCGGCTATTTTAAGTTATCTAAA
GCTTCCATCTGTCGTTGGGTACTCGCCTGTCCCTGTTGCTGAAGCTTCAA
GTTACAAGTGTCAGGACAGGGTCATTGGTCCGGTTACCTTAAATGATCAG
ATAAATAAGGCATATGCAGAAGCACAAAGCAATCAAAGTAGAGGATTAAC
GAGAGAACAAATATTTGCTTCAAGACAATTTCGTGTAATCTTAACGAGAG
ATGGAGAACGAATCCTTATCCAATTTTATTTGTCGATCAACAATGTGAAG
GAAATTCTTTCTCTACAGGCTTATGTCATGAACCAATTGTTTACTTGTCA
TCCAACAACAGAGCCGCCTCAATTAAACGAAGTTTTGCACTAG
>Bgt_avrF2_3 
ATGAAAATCTTCAGTCTCATCTCATTCGTGACTTTTCTAGGTCAGCTGAT
ACCTGGAATCGAAGCCGATATTTCAAATTATCTGTGTGACCATGTTGTTC
TTGATGCGAAGGACATAGAAGCTGGTGTTGATCGTGCATTCAGAACTAAA
ATGCAAGAAACTCTAGGAGCATACGCACCTGATGATTTTTATAACGAAGG
ATCCTACATAGTTAAATATAAGTCCCCAAGAGGTGTAAATATGGATGTTA
CAATCAAAATAGGAATTACGTTTAGCGAGGATGTTCTTTATGTAAAAGCT
GCAGGCGATGGCCAAGAAATTGACTGTCATCCAACAGATAAGCCGGCTAC
CACGAAAAGAATTGTCCCTTAA
>Bgt_avrF2_6 Bgt_ctg-10000_consensus 11448703 11449138 +
ATGAAGATCTTCAGTCTTGTTTCATTGGCAGCTATTTTGAACTGTTTGAC
GCCTGTACTTGCTACTTCAAATTATCAATGTAATAACAAGGTTCTTGGTG
CGCAATACATAGATCAAGCAGTTGAAACAGAATATAATCGTCTGGGACAA
AATTTTGTCACTATAGGATTTACGAAGACAAAAGAAGTTCTTTGGGTAAA
GGCTATGGCTAACGAAGTGGAGTTTAACTGCGAGCCAACAACTTTGCCGG
CTGTAAAGTTTCATTTCGACGTCGGTAATAAAGCACCTACAGTTTAA
>Bgt_avrF2_7 
ATGAGAACCTTCAGTCTTGTGTCACTGGCGGCTATTTTAAATTATCTAAC
GCTTCCATCTGCCGTTGGGAGTGGCCCTGTCGCTAACGCTTCAAGTTACA
AGTGTCATGACAGGGTCATTGGTCCGGTTACCTTAAATGATCAGATAGAA
AAGGCATATAGAGAAGCACTAGAAGCAGGCACTTCACCTAACGGACTAAG
GAAAGGACAGAAATTTGGTTCAAGATACTTTAATGTAATCTTAAAAAGAG
GAGAAGAAAATATTAAAGTCGAATTTTTTGTGGGAATCAACTATTTGAAG
GAAATTATTTATCTACAGGCTTATGTCCAGAGCGTATTGCTAGATTGTTA
TCCAACAACAGAGAGGCCTCAATTAAACATAATTCTGCACTAGT
>Bgt_avrF2_8 Bgt_ctg-10000_consensus 1256484 1256882 +
ATGAAGAAGTTTGGTTTCATATCATTTGTGTCTCTTTTGTTTCACTTGAT
GCCAGTGTTTGCCAGTGAGAACTACATATGCGGCGGTTTACGGATTGAAG
GAAGTTTGATAGAACAGGAAGTTCAAAAAAAACACAGTTTGTGTTTAAAA
AGTAAGCAAAGTTCCTTCAACGAATACCAACATTTCGAATATGCATACTT
CTTTGTTCAATCTTGCGAACCAGTTAGGGTGTCTTTTGATGTGATTAAAA
TTATATTGAGTGTGGAATCTGATATGAACGGCAGCTATTCTGAATGTATT
CCAGAACCAAGTGAGCAATGA
>Bgt_avrF2_9 Bgt_ctg-33_consensus 397896 398314 -
ATGAAAATCTTCAGTCTTATTTCATTCGCCGCTATTTTAAATCATCTAAC
ACCTGTTTATGCCGAAGGTAATTGTAATTATAAATGTGGTCCAGCAGTTA
TTGATGGGGATTACGTACGAGAATGTGTAAAATCCTACTACGAATATAAA
ATGAGAACCATCGACAGAGATTACGGACCCAACGATCATTTTACTACAGT
CACTTTCCCGCTTCAATATCTTCATAAGGAGGTTTCAGCAGATTTTACAG
CTCTCAGGGAAATTACTAGTGTTAGAGCTTCGGCTCTCGAGCAAGAGATT
GAATGTCTACCAACACAATTGAAGCCTTCATATGGGAAAGCAACATAG
>Bgt_BCG-14 
ATGAAATTTTTTTCTATTGCTACAGTGGCCTTATTCGACGTTATTTCGGC
TTCAATTCACATAACGGATGAAGGTCAAATCTTCAGTAATGGAGCCAGAC
GTCCTATTTTAAACTCTAACTTCAGGATGTCATGTCTAGCAGATTCAGTT
TACGACGAAAAGAAAATCGTAGATTTTTCCGCAAAAGCGTATCAAAAACT
CGCACAAAGTGTCTCTAGCCTGAAAAAATGCACCCTTGACCCATTTCCCA
ACGGTGGATTCGATCATTATATAATTATCAACTTTGCAGGGAATTTTTTT
GCTGGATTTGCCTATTACCATACCGGAGATGGATTGGCGTCCACATTGTG
TAATTTTATTGAGGGGACACAATTCTATTCTCCGGCGAGCTATTGA
>Bgt_BCG-11 Bgt_ctg-10000_consensus 4956619 4957172 -
NNNNNNNNNNNNNNNNNNNNNNNNNNNNNNNNNNNNNNNNNNNNNNNNNC
ATCATTTGAAGTATTTGATGAAGACCCAAAATTTCGAAGAGAACCGAAAC
TTCCTGTTTTAGACGTGAACTTTGGGATGGATTGTCATACACCTATATCC
TACAATGCATATCAAGTCCAGGTAGCTGCCGCAGAGGTATATGCAATTAC
CCAACGTGCTGCTATTTCTAGCTTGAATACATGCACCTTTGACCGATTCC
CCGGGGAAACGCTTTTCCTTGGACGCATTGGAGGTGATTACGTCGGAAAT
CCAGCAACTTACACCTATCATTACGTTATGATCAACTCTGCTGGCCAGTT
TTTGGCCGGATTGTCAAGATACGAAGTCGATGGTGGAATGGACTACGCCA
TTTGCAAATTTGGGCCTAACACTAGATTCATATCTTATACAGACTCCCGA
AGACTCAATACTAACGGCGACGAGCCTTATTATGGGTCTCGGCATTAA
>Bgt_BCG-12 Bgt_ctg-88_consensus 442145 442824 +
ATGAGGCTTCTCACCCTAATTTGTATGGCTCCCCTCCACGCCACCTTTAC
CTTGGGAATTAAACCCGAAGTTTTCAAGGAAACCATGCAAGGATCTCTCG
TGCCCCTATTAAACAAAAATTTCGGAATAAACTGTGATTCCCCAACAACA
TACAAGTCGAAAACTATCAGGATTTTGGCTAAGAAAGCAAGAAAGGACAG
CCAGCAAGGACTTAGCCATACATTGCGATTTATACATCCCAAGTATCCCA
CGCTCTCTTTTTACGCCTATCCCTTCAAACATCATAGAATAACTGAAAAT
GGTAAAAGTGTTACTGATTACCTCATTTATAATGATGACTGGTTTGCTGT
GGATGGAGCGATTCGCACTATTGGCGACAATTATGATGTGTTTAAATTTT
GTACATTCTTACCCGGTACTTCCTTTATTAATACTGATGGATCAGTAATT
ACGATTTCTCAGGATGAAGCTATCGCAGGCCCCGAGGCTAGGCCAATAAA
ACTTCCAATATCAAAAGAGGCACACCCAATGAATGAACCATCCCATGAGT
TATGGGATTCTTTTAGAGGCTTGAAATATCCGATTATCAATGACGTTTTG
AAATCCAACGGTCTCGATGATTAA
>Bgt_BCG-13 Bgt_ctg-57_consensus 585813 586492 +
ATGAGGCTGCTAACTCTTATTTTCATGGCTTTTTGGCGCACTAATCTTGC
CCTCGAAATACAACCCAAAGTTTTCAGTGAAACTATGCAAGGAAATTCCG
TGCCTATATTTGACGACAGTTTTGGAATGAATTGTGATTCTCCCTCAACC
TACGGAAGAAAACACATCCGGCTTATGGCTAATCTGGCAAGAAAGAATAG
AGGAGAATACCCATGTCATATAGTACCTCTTTGGAATCCCAAGTATCCCA
CGCTCACCTTTTACACCTATCCCCTAGGAAGGCGTATGTTGATGGCAGAT
GGTCACAAAGTTACTGATTACCTCATTTTAAATTCTGAATGGTTTGCTGT
GGATGGAGTGATGCATATTGTTGGCAATCAGGTTGATACGATTAAATTTT
GTTCATTATTATTATTATTNNNNNNNNNNNNNNNNNNNNNNNNNNNNNNN
NNNNNNNNNNNNNNNNNNNNNNNNNNNNNNNNNNNNNNNNNNNNNNNNNN
NNNNNNNNNNNNNNNNNNNNNNNNNNNNNNNNNNNNNNNNNNNNNNNNNN
NNNNNNNNNNNNNNNNNNNNNNNNNNNNNNNNNNNNNNNNNNNNNNNNNN
NNNNNNNNNNNNNNNNNNNNNNNN
>Bgt_BCG-14 
ATGAAATTTTTTTCTATTGCTACAGTGGCCTTATTCGACGTTATTTCGGC
TTCAATTCACATAACGGATGAAGGTCAAATCTTCAGTAATGGAGCCAGAC
GTCCTATTTTAAACTCTAACTTCAGGATGTCATGTCTAGCAGATTCAGTT
TACGACGAAAAGAAAATCGTAGATTTTTCCGCAAAAGCGTATCAAAAACT
CGCACAAAGTGTCTCTAGCCTGAAAAAATGCACCCTTGACCCATTTCCCA
ACGGTGGATTCGATCATTATATAATTATCAACTTTGCAGGGAATTTTTTT
GCTGGATTTGCCTATTACCATACCGGAGATGGATTGGCGTCCACATTGTG
TAATTTTATTGAGGGGACACAATTCTATTCTCCGGCGAGCTATTGA
>Bgt_BCG-2 Bgt_ctg-346_consensus 1054305 1054818 -
ATGAAATTCTTCGCAGTCGCCATCTTGACTTTAATTATCGACAAATCTAT
TCTTGTGCTGTCTGCGATCACACCATATGAGCGTTACATGGAGCCTAAAC
TACCAATATTAGACGATAAATTCAATCTATTCTGTCCACTGACCTTACAT
TTGTTTCCCGGATTCATCCGAATAAAGGCGGATGCAGCATTCCAACTCAA
TAAAAACCCCAATACCAGACTACCAGAATATAAACATCCAAGATTTCCTG
GCCAGATTCTCTATACTTACGCGTTGAATGATCCTGTATCCATTCATCTA
GGGATCCAGGCTCAAAATCATATGGTCATCGATTCTGCAGGGTTTTTTTT
GGACGCATTCACTAGATCTCAAAGCAATGAAGTGAAAGTTGATAAACCCT
GTCTGTTCTCGCAGTCAACCAGTTTCGGCTCTTATTACGATGCTCGATTC
GTATTCTAG
>Bgt_BCG-4 Bgt_ctg-10000_consensus 4980126 4980626 +
ATGAAATTTTTATCTATTGCTACCGCGGCCTTACTCGTCGTTATTTCAGC
TTCACTTCACATCACTGATGAATTTGGTATCTTTCAAGATGGAGCCAGAC
TCCCTGTTTTAAACTCGAAATTTGGCATGTCATGTCAATCAAATACACTT
TATAACGTGAGGCAAATAGAAAGATTTGCCAGAATGGCGTATAAAGGAAT
CCAAAATGGTGGCTCTGGAGTGGAAAGTTGTACCTTTGCCCCATTTCCCA
ACGAAGTGTTTTACGCTTACTATATTGGAAAAAGTTACGCGCAAGCTACT
GGTTACGCCGAAAATTATATTATTATCAATTTTGTAGGGCATTTTTATGC
CGGATTTTACCAATACCAAAGCGGGGGGGAAACGGTTAGTAAATTGTGTC
AGTTTGACTGGGACACCCAATTCCATAGCATTGGTTACAATTGA
>Bgt_BCG-5 Bgt_ctg-346_consensus 526614 527217 +
ATGAAGCTTCTTTCCATCGCCGCCGTAGCTTTTCTTGCCGAAGCTTCAGT
CTCCATTCACATAACTGAACCTAATGAAGCCTTACTTTCTGAACCAAAAC
TTCCGATTTTAGACTCGAACTTTGGGATGAATTGTTATTCAGAAAATACT
TACGGCCCAAGTAAAATCAAATCAGCAGCCGCAAAAGCTTACTCCAAGAC
CCATGGAGGTCTTGATGGACTGGAAAGATGCACATTTGATCGTTTTCCCG
GGGAAACACTTTTCCTTCACCGCATTGGAAGTGATTACGTGTCAAATTTA
GGGGTTCAGGCGCAACATTACATTATGATCAATTCCGCCGGTCAGTTTTT
GGCCGGAATGTTAGAATATGAACTCTATGGCAACTTGGTTCACATAATAT
GTCAATTTACGCATTACACTACATTCTCATCTTATGAAGACTCTCGACGA
CTCCGTACACAGGGCGATGAACTTCATTATGCCTCTCGGTATGGACAAGC
TAGTCAGCAGCCACCTATAGGATCTAGAAGAGGGTCTCACAGAGGTTAA
>Bgt_BCG-6 Bgt_ctg-10000_consensus 10864603 10865096 +
ATGAAGATTTTCTCCATCGCTGCCGTGGCGCTCCTTGTCGACATTTCAGT
TTCATTTCACTTGATTGATGATGATGAAACCTTTGGATATTATCCAAAAA
TTCCTATTCTTAACTCGAAATTCGGGATGAAGTGTCAAACAAATAACTTA
TACAATGCAGAGACTATCAAACAGAAAGTTGATGAGGCGCATAATAATGT
CCGATCTATTACTCGACTGGAACAAGGCACCTTTACCCGTTTTCCTGGAG
TAGTTCTCTACAGTTACTTTATAGGACAAACTTACGATCCAGAACAAGAT
TATCACCCCTCCAATTATATCCTTATCGACTCCACCGGGTCATTTGTGGC
CGGGATGAAATCATGCGAAGCCAATGACCAAGTGCCCTACAGAGTATGTA
TGTTTACGGGGGGGACTGATTACACCCGTTACGGATAA
>Bgt_BCG-7 Bgt_ctg-10000_consensus 13387377 13387875 -
ATGATGTTTTTCTCCATCGCTGCCGTGGCGCTCCTTCTGGATATTTCAGT
CTCATTTGAATTGATTGATGATGATAATGCATCTAGAAATAATCCCCAAA
TTCCTGTTCTTAACTCGAAATTCGGGATGAAGTGTCATACAAATAACTTA
TACAATGCAGAGACTATCAAACAGAATGTTGATGAAGCGCATAATAATGT
CCGATTTATTACTCAACTGGAACAGGGCAGCTTTACCCGTTTTCCTGGAG
TAGTTCTCTACAGTTACTTCATAGGAAAAAGTTACGTTGCAGAACAAGTT
TATTACGCCTCCAATTACATCATTATCGACTCCTCCGGTGTGTTTGTGGC
CGGGATGATATCAATCCCAGACAATGACAGAACGGCTTACAAAGTATGTA
AGTTTACGGAGGGAACTGAATACGCCACTTATAGACAACTATGA
>Bgt_BCG-8 Bgt_ctg-10000_consensus 18928592 18929092 -
ATGAAATTTCTTTCTATTGCTACCATGGCCTTATTCGTGGTTATGTCGGC
TTCAATCCACATAACTGATGAAGGTCAAATCTTCAGTAATGGAGCCAGAC
GTCCTGTTTTAAACTCTAACTTCAGTATGTCATGTCTACAAAATACAATT
TACACCGAAACAGAAATAGTAGATTTTGCCGCAAAAGCGTATCAAGAACT
CGAACGTAGTGTCTCTAGCCTGGAAAAATGCAAATTTGACCCATTTCCCA
ACGAATTGCTTTACGCTTATCATATTGGAGGTAGTCAGGTGCCATATTTT
GGTGAATACCATCATTATATAATTATCAACTTTGTAGGGAATTTTTTTGC
TGGCTTTTCTCATTACCACATTAGACATGGAACGGAGACCAAATTGTGCA
CGTTTGTTGAGGGGACACAATTCTATTCTCCGGCGAGCTATTGA
>Bgt_BCG-9 Bgt_ctg-346_consensus 35771 36297 -
ATGAAATTCATTACCGCCGCCCTTATAGCTTCACTCATAGGCATGTCAGC
TTCATATATGGAAGACTATGATGATGATATTGAGTTTGATTATACCTACA
AATTGCCTGTGCTTGACGAAAACTTTAAATTAGACTGTTATGGATCTAAA
TCATACACCAAAAGTACTATCTTAAGATACGTCCAAAAGGCAATCAGCAA
AGATCGAAGTCAAAGAACTCGGTTAGATACGTATTATTTCCTACGGTTTT
ATGGACAACCCCTTTTGGTATACAAGGCTGCAGATGACCGTTTTCAAGAT
GGGACCCAATTTGAATTGCATATTATCATGGATAAACAATACACATTTCT
AGCTGGAATGATAAAATATGCAGTTACTGACCCAGAAACTGGCTTACGTG
GAACCAGAGAGATGGTGTGTAAGTTTTATCCAGGAACTCAATTCCAACAA
TATGTCCAGCCTCGATGA
>BgtE-10001 Bgt_ctg-119_consensus 445736 446173 -
ATGAAGATTCAAAATATGAAGTGGCTCTTAGCGTTCATGTTTACAACAAA
ATTTGCATATGCAGATTATGTTTTCAAATGTTATGATTTGGAGATAACAT
CAGAGTTAATCAGGCATTCCTATGAATCTGCGACAGATAGATTAGTGCCA
GGCTTTCCCGCAGTTTTTTCAATTCCATATTTATACGAAAATAGACCAGT
CGTCGTCTATGCCATACTTGGCCAAGACGAAACTGAGATAGCAGAACAAA
TGTATCGACCTTACCTAATCTGGAGCCGCACACATCTAGATTGGGGTGTG
TATTTTCTGGGTGACAACGGCTACCAGAAGTGTGAGCAAAATCCAGCTTA
TGAAGGGGCAACTTTTGAACAGATAGCGTTTGGGCGTCAATAG
>BgtE-10002 Bgt_ctg-128_consensus 301991 302601 +
ATGAAATTCCCAATCAGTCTTGCAACACTTGCTATCAGCACTGTGGCATC
CGCCTACTGTGTACCGCCCTCACCCCAATCATCCATAGTTGAAGGACAAC
AGTTCATTTCAGAAAAACTTAGAATTCCTGGCCAAAATGAGTTGCAATAT
TGTTCAAGTCAATTTAAAAGAGGTCCCATCACCTTTTCTGATGTATCGAC
TAAGCCAAGGGTGCCAGTGGTTAACCAGCCTTTTGAGGTGGACATGAAGG
GTACTCTCCACGTTCCTCTGAGTAGCCGGGCAAAAATTCGGGTTTATGAT
TTGACCACTGATTATGATCTCACGGAACCAATCGACTTTCTCACGTATAT
GAAAAAGAATGGGGCGGAAGTCCCTACCAACGTGGGAGAATTTCATATCC
GCTTTACATTTACACCCCAACTTGCTTATCCCCCAAAGATTGGTATTGAG
CTGTATAATTCCGAAAGATCCTTGTTACTCTGTGTCAAGACTCTCCTCTT
TTTTTAA
>BgtE-10003 Bgt_ctg-10000_consensus 1832770 1833211 +
ATGCAATCCAATCGCTTGCTCAGCTGCCTGGGAATTTGGATAATATCTAT
CATAGGTGTGGTGCAATGTGTTTCAAAATATTATTGTGGCAACAATGAGG
TTTTATCAAATAATGAAGTTCAATATGTCTACAACCAGGCTCTCCCAATC
ATAAACCAAAAAAGTATGCAAGGCATACCCCTATCTGATATCAAATACAC
AGGAAACCTATGCGGCTTACCAGAACCAATCTATCATTGGTTTGTTAAAT
TCTCGAGAGACAACTATTCGCAGGTGGTGATGAGTCACTTTTTACTGATC
TCGGCCGATGGCGAATTGCAGGGGGTCATAAGCACAGGTTGGAAGATGGA
ACTTGGCCAAGAAGACACCTGGTGTGGCGAGGCATAA
>BgtE-10005 Bgt_ctg-194_consensus 620536 621020 -
ATGAAGCTCTCCATTTATCTCGCTACATTTGCCCTCAGCACTTTAGCAAC
TGCTCACTATTTGAAAACTACAGAGCAGTCAACCATTGACGATGAAGGTG
TTAAAGTGAATGATTTCCCATGGTTTGGCAACAACAAATTGGTCACTTGC
CCTACAACAAAACGGATGACCTTCCTTAATGTCGATAATATCAATATCAC
CCCTCTCGTACCCGTTTTAAATGAGTGGGTAAACATAGAAGCTAATGTGC
ATATGGATGTGCAAATGTATGGGATACATATGAGAGTTCTGGACTCACGA
ACACGTCGAGATCTCATAGAACCTATTGACGTCACGAAGTCCCTGTGGAC
AATTGGTGTTCCCACCCCTATGTATTCCAAATCTTTCACCTACCGCTTTA
AGTTCAAGCCTATCATACCTGGGTTTGCAGTAA
>BgtE-10006 Bgt_ctg-25_consensus 1509896 1510840 +
ATGAACTGCATCAATGCTATCCTTTTGCATAGCCCAAATAATTCACATCA
AATAGACCGCTTGGTTATTACGGGCGGAGGCGACTATGATTTCTATGGTG
TCTATCAACCTCGACTTCCAGATTACTTCCCCATATATGCCCTCAATTCC
GATAAGCTGGCGTCACAAAGTAAATTCACAACGCTCGGCACATACCAAGC
TACATATTGCTCAGAAAAAATAAGCCACAAGAATATCATAGCTCTCGTCA
CTCAGTCCCTGGAACCATTACCAGTCAGTGAGCAATATACCTTCAAGCGC
AGGCCAATTCCGGAGGATGATTGCATGCGGTATATCCAGACCCAGTCAAC
CCCGACTCTGGAAAAACAAAATGACGAGATTGAATTAAAGCTCCATAATA
AGCCTCACAAGGCTCCGATAAAACTGTCTAGATTGCTTCGTACCGAAGTC
TGCACTCTTCGCTACATCACCAGCTTAGCCTTTGAGAGAAAAATTGATGT
CGACGGTCGCTATGCTTGCTTTGCCCCGTCGGAAGTTGGGGGGATTGCAA
AGGTTACGGCGGACAGGCCTGTGCGCACACAAGACCTCTTCCTAGGCAGT
CGCCTGAGTCGAGGAAAGCATTTACATAATAGACTCCGAGCCCTGACTTG
GTACCAGGGCCATCTGCATCTCTTCCGATGGGACTTGTTGAAAAGAATTT
GGTGCCCCTTGACGAACCTCACGCCTGAGCCGCGCAACGGGGCATTAATC
GCTGAATTTTTAGCCCAAAATTCCCTTAATCTGCACGGGTATTCTCTCTA
CGTTTCACACCAACCCAAAAATATCAAAGATGAGGGGAACCATAATCTAG
AATCCAAAAGCAGCAAAAATCCGGCAGAAAAATCAGTGATAGAATCTATA
CCCATATTGATAACATTACACGAAATTCCATTTACACCTGTTTGA
>BgtE-10014 Bgt_ctg-91_consensus 1468444 1468675 +
ATGTACTTTAATTTATCGCTCGTTTGCATGCTCCTCTGTTCTGTTCCAGC
CCTATCGCATCCAACTAGTCAGGACGAAACGATACTTTCAAAGCGCGCCC
TCGGGTCGAAACTACACAGACTTCCATTTATGATAGGCGGGAATAAACAG
CAGTATATTTGTAAAGATGCGAAGTTCGAATACAACGAAATAATAAAATA
TGCTTTAGCTAATTGTCCTGGCACGCGCTATG
>BgtE-10021 Bgt_ctg-155_consensus 1117260 1117609 +
ATGGCTCTGGAGAAGTTTGACTGTGATGGTGTTATATTCACTCATGATTA
TGTTGTTCGCACGGCATATGCAGCCCTTAATTATAGATTGAATTCTATCT
TTAACTACCCAAAACTTTTTGATACTACTGGTTCAAGAGGCCGAGAAGGT
TATCGCGAATTTCCACTTTTAACTTCTGGTAAAATTTGGGCTGATATAAA
TGGTATACACGAATGCAACATTGTACCTGTCTAA
>BgtE-10023 Bgt_ctg-115_consensus 62005 62997 +
ATGAATTGTCTTGCCGCAGTCCTCCTTCTCACAGGCAGAAAATCGCCGAT
TACGGATCGTTGGGTAATTTCAGGCAATTTTAAAGGAACCTCTATTTACG
ATGTCTTAACTGTTCATCCGAACCATGGATTGCCAGTTCCGAGCAGCGAC
TCGGGCATATTCATGACCCAGAGAAAAGGCGATCAGCCCGGTACATATCT
TGCAGCATATTGCTCATCCAGGTTGGATAATTATCAGATGTATTATAGTA
TTACCAAAGGTACGAAAAGTCTAATGAAAACAGCTCACGAGGGGATAAGT
GAAGACGTCGAATTGGAAAGATACTGCTCACATTTGATCACTAAACTCTC
TCAATCACAACCCGATATGTGCAGTGTACATATTTCGAAAATCAGAGATC
CAAAAGAATGTACCGAAATGGTATTGGTTAGTTTAGCATTTCAACGGAAA
ATTTCACTACATGGAAAGCTTGGATTAACTTCCACCTTGGCCTATCACCA
CTCCCCCGCCGTTATATTGGATAGGCGGATTGAGGTAAAAAATGTCATTT
TGAATGGCGAGTTTTTTGTCTTAAAAAGAACAGAGTGGAGAGAATATGCA
CTTGCTTGGTATCAAGGCCATCTCCATGAGTTCAATAAATTAATCGGGAC
AAATTCCTGGTACTTAACAAGTAAAATCGGCCACGAACTTCAAAATGGAA
AATTTATTTCCGAGCTGATTTTGAAAAACCACCCTGACATTGTTTCATTT
CAAGATCAATTGCTCGCCCTTCCACCATCATCTGATGCCACCTCGTCCGC
CTGCTCGGGTTGCTCATCAAATGATTTGCGATTCATGAGTAAACACGCGC
CGAGAGAAAAAGGACCCACAGTAATTGTTCCAAGACTTGCCGCAACAACT
GCAGACGGGTATCTTTCTGGGGAAATAGGGTCGGAGAAATTTGAAGATAT
ATTCGATAATTATAATCCACCGACAAATGCTGTCATGTGTTAA
>BgtE-10024 Bgt_ctg-217_consensus 730410 730931 -
ATGTTGCTCCACCTATTTTTGTTGTATCTTGGGCTTCCTTTCATTCGGAC
TATACAAGCACGAGCTGAGGAACCATCGATTAGTGGCGTTTCAAAGATCT
CAGCAGCTAAAAGTATATGGCTTAAAAATCCTCTACCATTTTCCTCAGAT
ATCAAAAAGAAACATTTCCCCGATAGAGGATTCGAATGTTTAGAATGGCC
CATCACTATGAAAGATGCCGAAAGATCCCTCTCTGCCGCTTATAACGAAG
TGAAAGCCAGCAAGTCGTGGTTCGGTGGATCAAAAAAGGGGAATTTTGTA
AGCATGCCGTTACTACAGCCTACACAACAACAAAAGTTTTACATGTATCC
CATGTTTGAACTCGATATTGATTCCAAGGGCAATATTGGGCCCGCTCCGT
ACATGATAATCTCTGAGAATGGCAGAAAGTATGCCATCTACATGGTCACG
GGCGGGAATAAAAGGAAAATCCCTAAGAATCCAAATTTGAGGTATCGCCT
ATGTTTCAGCAGTAATAATTGA
>BgtE-10100 Bgt_ctg-234_consensus 688739 688998 -
ATGAAGTTGCTAAATCTTACCGGAATTATTGTGCTGCTAAGTCAAGCAAC
ATCAATTTCTACTGCCATCCTGTTCCCAAGGTCGTCATCTGGTTCATTGA
AGCTTGCAGACCCAATGGAAGACATCAAAGCAGCTATCAGACAACTAAAT
CAAACTGGAGCTGAACGGAAATCTCCAAATAAATTTGTTCAAGATAGGGC
TAAAAAGTTTGGCTACAAATATCTAATTCCCATTGGGGCTCATAATGAAT
GGAATAAAAA
>BgtE-10101 Bgt_ctg-170_consensus 200566 200889 +
ATGCTTATCGATTATAACGTCATATCAACCGTCATATTTTTTCTCGAAAT
TCTCCCGATCGCTGCGATCAGGCCGCCAGCCGCGGGGCCTACCATACTAC
ACAATTGTAATGGCAAGAAATTTAAACATTCAACTGTGGTGGCCACAGCA
AAGGTAGCCTTGAAGGCAATCAATGATTACAAGTCAGGGGCAAAGAAAAT
CAATATAAATACGGACTTAAGGATTGAAAAGTCATTTTTTGACCCCCAGA
CCAAAAAATATAGAACTTCATTCAATTGGCCTCTAAGATCAAGTACTAGA
AAATTTGCCCCAGGTAAGAAGAGA
>BgtE-10102 Bgt_ctg-93_consensus 839890 840869 -
ATGGTTCTCCCTCATTGCATCATCGCAATTCTTCTCAGGACCAGCGGTAT
TTTCAGTTCACAGCAACTGGTGGTAATTGGCAACCCCAATGGTAGGGGTC
TTACTACCCTACACTACGATTACGGAAAAAAAGTTTTTCCTACGCTCCGC
AATAAAAGAATATACGTGGCACCGAATCGCAATCCAAAAACTGGCATTTC
CGTTACGATTTACTGCTCTAAAATCTACAATGATAAAGAAATAATGTCTG
TGGTTACAAAGAAACTGATTCCGACCAAGTCCTCCAGAGTTGACAATGAC
GCAGCTATGGCCAAAAAATGTGCAGCTTATTTAACCAATCAAGATAGTCT
AAGTAAGAGCGCTCCTGGAAGAAGATTGGTCCTGAAGATGTCGGATGTTT
TGAACGCAAATATGTGTGATATACGCCACATAGGGCGCTTTGCTGGAGAG
AATTTAGTTTTATTAACAGGAAAAAACAGTTGCATATCCCCGAGCCGAAC
TCACATACCTCTTTCTATTGATATGGATGGGGAGGTTCAGGTGAAAGAAT
TACTATACAAGGGCCAAGCAATTATGGGCCCACAAGGTGTGGGCGTAAGA
ATGGCAATGGGTTTGTACCTGGAAGAACTACACCTCTTCACACTAGGAGG
TAGCGCAAATCCAACTTGGAGTTTTGTCACAAGTCCCTTACATGAATTAA
ATTCTGGTAACGGGCTCAAAATCTTCAAATTCATCTTTGCAGAAGGTGGC
GAATTCGACGCCTTCAGGGACTTGGTTAACCGGAATGATCCAGGTACCTT
CTCTAGTCTTGCGGATGCTAAAAGCCAAGGGTCGAAAGTTATACTTCAAA
AAACAAACAGCGCAATAGCCAGTCAAAGACAAAGTGCGAATAAAAATTTT
GACGTTGAAGTAATACGTGGAAAGTTAAGCTGCCCAAGTACTTCTATAAG
AGGTGGCAAACTCGATAGAAGCAGTCTATA
>BgtE-10103 Bgt_ctg-12_consensus 82265 83416 -
ATGCGAAAGCAATTACTGAGAAATTTCGGTTTGCTATTTCATACTTATCT
TCAAATAGCTGGCAGCTCAGCATCACCGACAGCTACGTTCGCCAGTGAGC
CGAAGTCGGAATTCAGCGGCTACGTTTGTGATGGCAATTATTTCAGCAAT
GAATACATTACACGAAAAATCAATACAGCCTGGTTTGGATTATTTAACGG
CAAACCAGGCAGTGGTGTAGTATCGCACTTTGAAGATACTCGGATTTTCT
GTGGCACTTCTAAACCACTTTTCGCCGGGCCTGTTCCCATTGATCACTAT
ATACCAGGTAGAGACAATGTAGAAAATATCCGAGTTATCTTTGACATTGA
AAGAAATTTGGTCGGCCTTGTAATGATCCACGACACTGACATCCGCCTTT
GTCGTGAAATTTTGGACTCCACCGCTTCAGCTGATTTCAACCCAAATTTA
CACGCTTTACTTGGATACAAATGTGGCCATCAGATTTATGAGCTAGAGTA
CATTGAAAAATCCTACAATGCAGCCCGCGCAGAGCTGCAGGAACATGGAC
TCCAACAACCACGCATGTTTCCAATGTTGAGAAACAAAATTGGCTCTATT
TATCATAATTTCATAATATGGCCTCTTTTGATAAGCAGAATAGTTTTTGA
AAATGGCGATTTACGTGGCAGGGACTTTATCGCATTTCAAGATGATCTTC
ATTCTCTAAGTGTATTTCATACCGAGGATAACGTAGATAATATCTGTCCA
CTCATATGGACGAACATTACGCCATTTCATTCTACCCCAGGGTTCTTGAA
AAAACACTTCGTGGCTCCCGGAAACAACGAAAGAGAAATTGACTGCTATG
GTGAAGTGTTTAAACACGATTACATCATAAATAACATAAAAATTGTCATC
AAAACTCACAAGTATCAACTAGAAATCAAAAGGCTGGTTGTGGCCACTGC
AAACTCAAGAGAAACCCCGTGGA
>BgtE-10104 Bgt_ctg-10000_consensus 844691 845655 +
ATGAGTTGCGTTTTTGCATTCCTACTAGCAACCAGCGGGCACATGATTAT
CACGGGCTTCACCGCCAGCGATAATCACTATGGACAATATCAGATTCAAA
ATAGATACTATTTCCCCGAACCAAAATCGAACGAAGATGTCTATCTATTC
ACCCAGAAAATAATCTCATCAGGCACAAACTATGCCATGTACTGCTCACC
TCTGAAACGGATGAGTCAGATAGTGGAAAATATTGAGGGACTGGTACCTG
TAGATAGTCATATTGAACCCCAAACCCCTAAATATACAATGGCGAAGCGA
GATTGTCTACAAAAAATCCAATCATCATCTCATCAAGTTCCGTTATCAAA
ATTACTTCAGGGCGAAAGGAAAGATAAAGTATGCACAAGTAACGTCATAT
TCAGTCTAGTATTTTTCCAGCAAATAAAAATGACCGGGAATTTTAATTGT
TTTCTTCCGCCTATGAGAGTAATAAATGTACCCATTGTCAAGGCGGATAT
TTCTATGAATTTGAGAGATATTGTACCCAGCGAAAGTATGTTATTTGCTG
CATCCGGGAAAAATATTGATTTAGCACTCATTTGGCATCATGGACATCTA
ATTTTATTAGAAGGCTCGACAAAGCGAGATAAAATTATATGGAAACCTCG
AACCCGTATCAATGACAAGCTACAGACCGCTAAATATATAACCGAATTCA
TGACCAACAATTTTCCCGGGGTGAAATCTATCAAGACAAAAATTACCTCC
ATGTACTTGCACGTAACCTATCTAGATTTTTTAAAGAGATTGAATAGTGA
AGGCAGTACTAGCAACGCTGGCATTTCCATTTCGCAAGTTTATGAATCAA
AGTTTGAAAATCCATACAAACATTTCGTTCAGTACTCCCGCGGATCGCTG
GAAGAAAAATTGTTTGAAGTGACCCCAAAAGGCTATTTATGTGGTCAAAA
TTTGCACACACATTA
>BgtE-10106 Bgt_ctg-10000_consensus 2014110 2014427 +
ATGGCCTGTATCGTAGCGTTCCTTCTCATAGCGTCATCGAAATATCAGAC
TTCAAATCACTTGATCTTCGTGACTAGCGAAATATCAGATGACAGCTATA
GAGTTTTTGCTCATCAAGGAAATGAATTCCCGCAGGCTGATGATATATTA
ATGACCGCATCGCCAATCGAGGGCACTGGGACTTCTACTGCCGTGTATTG
CTCAGTAGCTTTGGGGGATCAACAAATTATTGCAAGGCTTAAGAGGACAA
AATTGCTTCATACAGATTTAGCATATAAATACATAAACCCTCAGCCCGAC
AAGCCAGTCACGTGCTGG
>BgtE-10108 Bgt_ctg-438_consensus 368370 369023 +
ATGAAATTATTTTCGATCGTCAGTCTTATTCTCACGCTATCTGAGGGCAA
ATTAGCATTAGCAGTTCTGAAAAAATCACCAGCTTCCGCTGCAGGCGATT
TTAAAAATCTCATACGACGCGGCCATGCAGCCTCTCGACCTGAATACCGA
CCATATACATCAGAATTCAAAATGAACTATATCGGATTTAGCTGTGACAG
GAGGATATATTTGTTATCTTACATAGAGAATGTTGCCCGAACAGGTATGC
ATAATCTATTCAATGGGGAGCAGGATAAAGGTAGTGTGAAAATTGGCCTT
GAACATACCAGCATCTATCACAAATTGTACAAAAACCAGAAAGAATCAGA
GGATAAGCCCTATTTCATTCATCAAATTCCGGCAATTTGGTATGACGAAG
AAGATGTTGTGTCAGAACCTGACTTTGTCGTTTCTGCCACAGATGGTACT
GTTATAAGTGTAATAACATTGAAGGAGGATGTAAATTATCACAAATGTAT
ACCAATAAAAATGGAATCCCAGGAGAAACCGACATTGATAACCAGCAAGA
GCACCCATTTCGATGGATGGGGAGTTTATGGAGAAGATTCGACTACGTG
>BgtE-10109 Bgt_ctg-10000_consensus 17693045 17693221 +
ATGAAGCTGATTAGCATTGCTTCCACGACAGCTTTGGCGGGCCTTTTGTT
GTTGGTGCCTGCTGCATATGGGGATCGACATCAATGTAGTTATGGAAAAG
CATTTTCCATCTCAGAAATTCAAAATAAACTTGAATATGGCAATTTTGTA
GATGCTAGACCTGGCGACCCTACAGAT
>BgtE-10110 Bgt_ctg-365_consensus 23274 23711 -
ATGAAGACCCAAAGCGTTAAGTGGCTCGGGGCACTGTTCTGTTTATCAAG
GTTGGCATGTGCCGATACTATTTTTCTTTGTGGCCGTATTGGAATAACAG
AAGAACACATAAAGACAGCCTATATAAACTCTGCGATATCACCCATAGAT
GGATTTCCAACGGTCATGAAACTTCCATATATAGCCGACAACTCTGACTT
TACTGCCTATCCAATTTTCCTTCATGGTGAAAACAGGATAACGATCTGGT
CCGTAAATGGTATTAATTGGGGTGTAGTATTGTATCATGTTATGGGCACT
CAGTCATGTAGAATGAATCCTAATTATCTGGGAAGAACTTTGATATCTAT
AGTTATTAAGTCATA
>BgtE-10111 Bgt_ctg-365_consensus 253714 253957 -
ATGAAGATTCTGAATCTTGAGTGGCTCGTAGCACTATTCTGTATATCAAA
GTTGGCAATTGCCAATACCATCTTTCATTGTGGTAGTATTCCTATAACAG
CAGAAGATATAAAGACAGCATATAACAACTCCAAGTCAGCACCTATAGCT
GGATATCCTACAATCATGAGAATTCAATATTTTGAGGATGCTTTTAATTA
TACTGCTTATCCCATGTTACTGAACGGAGCAACCAGTTTGACAA
>BgtE-10112 Bgt_ctg-660_consensus 331033 332012 -
ATGGTCTGCCTTCTCGCAATTCTTTTATACACAGGCCAGAGATTAGCGGA
AAAGGACCGTTTGCTCATCACGACCTTAGAGTACAACAAGCCTAATTACC
ACATCTATAAAGCTAATCTTGAGCAACCATTCCCGGTGCCTGGCCGAGGC
TCTGGTATCTACAGAACTTTGGTGAATGTTGACGAGCCCGGCACTTATGT
AACGGTTTATTGCTCTATTAAAGCGCCAATCGATGATTTACGAAGGTTTG
TCAGTAAAGGCTTAAAAAGCTTGCCGAGCCGCGTCGATAGAAGATTTGAT
AATGATGAGAAGTCGGAAAATGAATGCTTCAACCATGTGAACAACCTCCA
TCTTAAATCCAATGGAAAAGCTGCAAAAGATGGAGCTCGAGTAATTCAAG
TACAAGATCCAAATCCATTGCCTGTCTCGCATCTCATCAAGTCACATCAA
TGCACCAAAAGACTCTTAATCAGTTTGGCCTATCAACGGAGAGTTTTGTG
TGCTCATGGGCACGGATTCTTGACGACGTATAGCGATGAAAATCTACCAA
CCATAAAATTTGATGAGCCAGTGGAAATAGCAGACGCAATATTTGACGGT
CAGTTTGTTATTCAACTGAGTAAAGACGGCATCCAAGACGTCTTGGCATG
GAGCCAAGGCCAACTACAAAGTTTCAAGCGATATGATTCATCTAGCGACT
GGAAATTACTTACTTTCACTGGTAACGAGCCATATTCAGGATGGCGCATA
ACCGAGTCAATTAAATCCAATAACGCGCAAGTAATAAAATTTATGAATGA
ATTCGCCAAACTAGAAAATACCAAATCAGTTGGTTTAGATTGTCTTATGA
TCCTGTTCGAAGCTTCCGTTATACCCAAATTATGCCGCGATTACAAACTT
GAACATTTACAAGTAAGCGTGAATAGACTTGATCCGATACCAGCAGAGGG
TAATATTGATCGTATTATTATAAGAAAACC
>BgtE-10113 Bgt_ctg-49_consensus 692352 693425 -
ATGGGAACATTTGATAAAAGAGCTATTGGATCTTTCCGGACTGTTTTCGA
TTTAAACTGTAGATTTTATGGCGTCATAGTACGTGGAAAGACCAGTCACA
GATCTTGCATTGAGTTATCAGACCATGTCAATATCAATGCGATAAGTCCT
GTCTCAAACATATATAGGGGCTACCAATGTCGAAATATGATATTCGAAAT
ACCTTATGTTCAAGCATCTCTCACAGTAGCACGCGAAAAGAATTTAAAAA
AGAAGAAGCCTAATATATATCCTATTAAGATATCACAGCCAGGTGTAGAT
GGGGACAAGTATGAATGGCCTTTATGTCGAAAAAATAACATCTACGGGCC
TAACTGTAGGAGAACTTCAAAATCAAAATATAGTTTGGATTCTAACCATT
TCAAGATAGATCGAAGCACGGTCATA
>BgtE-10114 Bgt_ctg-7_consensus 3402 4059 -
ATGCGATCATTATATCTGATCTTAATAGCTACCTTTATTTCTTTGACTTA
CTCACACAGGAGAGTTGCTCCATCGACGCTCAGAGCTAATAAAGATGACC
CAATAAAGTATGAGTGTCGTACGACTACATACCACAAGAAACAGGTAAAT
GCGGCGGTAAAACAAGCCTGCGATCTATTGAACAGAAATAAAAAGACGAT
GGGCTTTGTCCGATATCCAAAATCCTACACTACATCTGTAGCAGACCCAA
GAAGTTCAACCGGTCGGTCTTACAGAGATAACTTCCTCTATCCAATTCTA
CCCAACGGTAAAATCTACCGTCGATGGAGTTTTAAATTTTGGAGAAGGTC
TGAGTCACACTTGATTAAGATGGACGCCTACTGCAAACATTCAGCCGTCG
TAATGAGAACGGTCGTCAACATGGATCTCGGCTGTAGAAAGTTCCGTTGT
AAAAAAACCATCATATATCCTGCGTGTATAGCTGTCCATAAACCCAGAGA
ACCCGTTTTTTCCGATGAAAGTGATGTTGAAGAATCAGACGCTTCTTCAA
ATGAACAATCTGATGATGAACAAGAATATTCCTCGGGAGAGGAATCTGAT
ATCGAGTA
>BgtE-10116 Bgt_ctg-40_consensus 289230 289418 +
ATGCATTCCAATCGCTTGATCAGCTGCCTCGGAATTTGGTTAATATCTAT
CATAGCTGTGGTGCAATGTTTTACTAACTACAATTGTGGAAATGGTGTGG
AGATAACAGCAACGGAGGCTCTAAGAGTCCACGGCCAGGCGATGTCGTAT
TTGGCTGATGTTGCTGCAAATATCAGGCCCGCAATTAAA
>BgtE-10117 Bgt_ctg-62_consensus 23065 23311 -
ATGAAACTTTTCACCCTTGCTTCTACCATTGCAGCATTCAGCCTTTTGAA
GCAAGTAGATTCTGCTACAGAATATCCCTGTGCTGGGCATACCTTTCCTG
CCAGCTATATACATCAAGTAGCACAACATGCTTGGACTGTTGATATTCAA
TCTCGAGGCGGATTTCCTTGCAGTGTCTCATTTGTCCCTCAATCTAGCAG
ATACGGACCAGCCAGACAATATCCGCTTCTCCCTTCACACGAAATTT
>BgtE-10118 Bgt_ctg-219_consensus 204516 204682 -
ATGCTCGCTTCCAACATTGCCATCATTTTTCAATGTGCCGCCTTGTTCGT
ACCTACCCTTGCTATCTACAAATTATCTCATGCAAATGAGATAGATAAAA
AATTTATGTGTTACAATAAAATTATTAATGTACATCAATATTGGGAGGAA
AAATTAGAGGCAGATTG
>BgtE-10119 Bgt_ctg-87_consensus 826905 828208 +
ATGAAGGGACTCTCACCGCTGCACTTGATCTTGACAAGCCTTCTAGTCTA
CGCAATTAGCGCAAATGTTGTCGAATCTGATTTTGTTTGTGAGCGGGACA
TTGTCCCCAAAGATAGGATCAACACGGCAATTTTTCACGCTTGTTCGTCT
TTCAGTGACTTAACAAACAGGAATAAATTTCCTGCTGAATTCGATCCTTC
CACCACACACTTTATAGAAGATGCTATTCTATTTTCCTGGCCTGTCACAA
TTGATGGGGATCATTATATCAAAGGTCATGCTGGAAAGTTTCGTTTGCTC
ATAGACTCAAGCTGTAAATTTTACGGAATGGTAAAGACAATCAAAGATGA
ACCTGTTTTACGCTGCTATCAACCGGTAAAGTCTGAAAACTTATACGAAT
TATCATCCAGCTCTGGTCCTAGAAAGCAATCCATCCTCCGGGCCTACAGA
TGTGAGAATGAAATATTTGATATGCCGTACATCAAAATTACGGTCAAGGC
AGCTACAAAACCCCAACAGGCGCAGAAACATGGCCAAACCAACTTTCGCT
TACAGAGATATACAGCTATTGATGAATTATTTCAAACGACCGTTTATGTT
GTGCCCAACGAGGTAGCAAGTAAGGAATATCATAAAATAGAAGATTTTCT
TAGACCCTACTTTATCGTTATAGATTCCCAATTTAAAATGTTAGACATGG
TATTTAAGAAGAACAATATCTGGGCAAGATGTGATAAACTTTTAGAAAAT
GAACCAGAACCACGTCACTCCTTTGATATAACAACGAATTCCATCGGAGA
AATTAATTTCCTTGGTGTAACTAGTTACATGTGCGGCTCATACAAGTTCA
CGCAAAAATCAGTCAATAGCCACATGCAGTTAGGTTGCAATGTAGTGCAG
CAACTCGATAAATCTTCAATTACCCTGAACGGTTACCAAAATGATGGGGA
TTTAACTTCTACTGTAGGAACATTTACAACTGTAAAGCAGTCCCTAAAAT
TACCAGAAGCTGTATTTCCAAGCATTGGGAGAGGAGGAATGACACCGAAT
AAATCTATGATTTTTTTTGATAAAAACTGTAATTTCCTCGGAGCTTTTTG
GTTCCACCAAAAAAAAATTCATAAATGCATTGAATTATCACCTT
>BgtE-10120 Bgt_ctg-10000_consensus 14390108 14390441 +
ATGCGCTTTTATACCGTCGCACTCCTTCTTCAAAGTGTCAGCTTCTCTGC
GGCAAATCTTGCTCATTATCAGCTATATGATATTCAAGACCACCTAAAAA
GTTTCAGATGCCTAGATCAAATTTTTAATTACCATGGTTTAGAAAGTCAT
AGGTTAATGGCCTATCGTTACCTAGACGCAGGAAGGTTGACTGAAATTAC
GATCCCACAAATTGAAGTAAAAGTCAGGAATTTGCCGCATGGAAGGAAAG
TGATGTACAAAAGTTCCGTGCCGGGTAGTAGATATTATCTGTATTCAATG
AGGGGTGATGATGACCGTAAGACTTTTCAATTAC
>BgtE-10121 Bgt_ctg-10000_consensus 18002008 18002264 -
ATGCGCACTGCCACTCTACTCGCATGCGTTGGTACCTCGCTAGTCTCTCT
CGTGTCTACAGTACAGGCCAGTGATTATCATTGTACTAATGGCGCAGTAA
TTCCGGCATCTTACATCGTTTCTGCCTTGACGAGAGCTAGAGAGGACGCG
AACAACTATCAATACGGTTTCAGCCCGAATCAGCCGGGTGCTTTCTATAA
GGCCACGCCTACGGCGACATCTTACGAACAATTGTACTGGCGCGAAATCT
CTGTTGA
>BgtE-10122 Bgt_ctg-194_consensus 32900 33118 -
ATGAAGTTTCTTGTTACAGCTTCTACGTCCGCATTAAGTTGCCTTTTTCT
CCTAGTGCCTGCTGCGCTTGGAGAGAATGTTTTTTATTGTCAAGATATGG
ATTATATGTCAGTAGAAGAAGCTGACAGTTTCGCAAGTCAAGCTGTTCCG
GATCAAATATATCAGAGCGACCCTGTATCCCGAGGTGATGTAGTACTTGA
GGCATATCATTTTAGCAGG
>BgtE-10124 Bgt_ctg-33_consensus 1882394 1882793 +
ATGTATTCAAAACTCGCTATAGTCAATGCTCTCATTGCAATTTCTCAATT
AGCAGCTGCTGGATCTTACACGTGTTATAATAGGCAAACCTTTACTGAAG
AATATGTGAACACTATTGCCGATAAGTGTTTTGGTGTTAGTGAAGGATCA
GTTGGCGGCTATCCAATGAGATACGAAAACCTGCAGCTTAATATCCGTAG
CGACTCATTCCGCAAGTTTCCTCTACTTGCAGGGGGTGATGAATGGAGCG
GGGGAGCTGTTAATTATTTTGTTGCCAGTGACAGTGTTAGGCAAACAAAA
AGGGTTTTTTACACCAGTGGCAGATTTGACGATGAATGCGCATATACTAG
GTA
>BgtE-10125 Bgt_ctg-5_consensus 710674 711807 -
ATGAGACTTCAGTTGTCTAAGCTTGCAGTCATAATCAGCTTCTATGTTTA
CACTATCGCTGCGACAAATCGCTCGAGGAGCTTTGTGTGTGGAAAAAGGT
ACTTCGCTGCCGAGGTAGTATCAAAATCTCTTGAAAATGCTTGCCTAGCC
TTAAAATGCTCGGATGTCTCATGTAGATTCACAGCAGCATTTGACGGCTC
TAAGCTTTTCGGCATACAGGATGCAGCTCTCTTTTCCGTACCAACAACAG
TATGTTATGCGAATCGCGTGAATTCCCGAATTGTGATAGATTCTATGTGC
AATTTAGTTGGACTCGTCTACCGCAGTAAAAGCTCTTACTATCGTTGTGA
GGAAACTATTGATTCATATCATGGATCGACAGTCATATCCGAAAACGAGT
CCAAAATTTCAACAAAAAATTTTGCTTACAGATGTAACGGCAAGGTATTT
TTGTATCAGGATATTTTAAGCTCTTATGAATTTCTAAAAGAGAAACTATC
TTCCTCAGCAGAGACAAAAGCTAGAGTAAACACCATTAAGATTAATTCAC
CTCAGTTTGGTGGCAATGAGATTTATCTTTGGTCTATTTACGGCGAAGGA
GACTTTTTAGATAGGAATGCGGGTCCATACCGTATCGCAGTGAATAAAGC
TAAAGATATACTCGGTCTAGCGTTTAGAAACAAGGCTAATTGGTTCCGTT
GTATTGAAATGCAATCGGTTGATTCCAAACCTCCCAGAGCGATTGATGGC
ACAAAGAACTCAATCGGAGAGGCCTTATTCGACAATATAAGCCCATTCAA
ATGCGGTTACAAAACGTTCTCCGCCATCACATTGAATAGCCATATGCAGG
CGGCTTGTAGGGTAATACAAGAAGATACTGATAAAGCCATGACCAGGGAT
TTGTCGTTTCCCATGCCAGATCCAGCCGAAAAGGACGGAGAAGGAAGTAC
TCGATTCTGGCCTATCAGGCAGCTAGAAAAGG
>BgtE-10126 Bgt_ctg-46_consensus 348049 348564 -
ATGCGCTTTACTTGTATAGCCATAATCTTTCAAGGCGCAAGCATCTGCAC
GAAAATCCTTGCCACCTACCATTCGAGTCATATTCATGAGGCAAAAAAGG
TATTTAAATGTGATGGCTATAACATTGCGCAATGGGGATATTCACGGTCA
GAATGGGAGGAATTCTGGGATGATGATACCCGTGCGACCTTGTACGAGAA
ACACGGTGAATTAGTTACAAATTTTCAAGATACGAGGGTGGTTCAGTTCT
ATGACGAAGACAACGGCGGCTACAAGTATTTCGATCTCACAACAGAATGG
TTAAGATATGAGACTGAACTTCATACTATTGATGTTCAACACATAATCGC
CATCGACCGGCAAGGTCGTGCATGTGCCATGATTATGAGGAAGACCATGT
ACAGAATTGACTTTTGGTGCAAAGAAATACCACGAATTACTTATGAGTTG
TGTGAAATCGAGCCTTG
>BgtE-10127 Bgt_ctg-164_consensus 10818 11901 -
ATGCGACTTCTCGGAACTCTCGCAACCGTCCCCTTCGTCTTCTCGGTATA
CGTCGCTGGGGAACATGGGTATCTCTGCTCGGATGCTGAAGGAACAACAA
ACACAACATATAATCAAGCTCTCGTGGAGAAAAGTGTGACGGATGCATGT
CTTCCAGACAGCGAGCTGTCCGCGGCCGAACTCGCGGCAAACGCCGAGGC
GAAGAAGTATCCTCAGGTCTGGGTTGACTCGGAAGATTATGGCTTCAATG
AGACCGTTTTACTCTGGAAATACCAAGGAAATAGCTCTGAGTCTCTAGAA
GAGCTTAATGTCCTTGTTTTTACCAACAAATCCTGTAATATTTTGGGATT
ATTACAGGTATCTAGTGACCAGTATGCGATCTGCAGAAATAACAATGAAC
AAAATGACAAGAAAACAAGCCCGGAGATCTTGTCTAAAAAGCCTCGGCCA
GGTATTTTCGTTAAAAAGGGGGATAGATACTGCGCTGATGGCTCAACTGC
GGAAAAAGCAATAACTATTCATCCTGAACATACAAGTGAATGGGGCAGCA
AGCATAATAATTATGAGGATTCAAATACTGATAGCGAATTCCTACAAAAT
TTTAGAAGAACCCGCAAACCAATGTTGTCGTGTCTTGAGAGTTCTGTCTT
CGGAGAAGGCTATGGACAGTGTAGCGATATAGTAAATGCCACACCCAACC
CTGAATCAGGGGTTTGGGGGTCACATATTGCTACGTTGGACGATCATCAC
AACTATAGACAACGAAGCGGAGGATCTGAACACCATCAATCTTCACCTCA
AAGCCGATCTATCCTGTCGTATTTTTATTCGGGAAATTCGAAAAAAAAAG
GTACTCGAAAGGGCTCTTATGATCTTCCTACTTATAATACTCCGAGATCA
GACTCATCTGGAAACTCGAATATGGAGAGATATCATGAAGTTACACCAGA
TGAATACAAAGACTTGGAAAAAGGGGCACAGTATGCCCCATCTTATTATA
GTGGATAA
>BgtE-10128 Bgt_ctg-43_consensus 352638 353596 -
ATGGTTACAGTGTGTGTTGCTGCGTTTCTTCTGTCAATTTTGAACCCTTA
CATTGCGGATCGCATGGTTTTGGTCGAATTATCAAAGGCTCGTACATATG
TCCACCGCGAGATAAGTACAGCGAATCAGTTCCCCATGAATAAGCCTAGT
AAAGATATTTATATGATTAAAAGCGACATTAAAAGGCCTGGAACTTCTTA
CGCAATTTATTGCTCGCAGAAATTGGATGGGCGAACTTTAATGGACGGAC
TTCTCAATCAATTAATTCCTTTCACTGTTGACAGACGAATTAAAGATCAG
CGTAGAATTAATCCAGAAAATCCATGTCTTTCGCAGCTTTCAAGTATGGC
CTTGAAAAAGAACTACAATCTTATCTTGACGAGCGAAATAATAAACAACA
ATGTTTGCACGGGAAGAAATCTGATGGAGCTGGCTCTGCACAAATATATC
CATATCCATGAATATCGTACCAATGGGAGTGAGGAAAGACTAAAAAAAAT
TCGGGTTTATTTTGACGTAGGGATGGAAATTGAGTTTGGCGAAGGACAGG
TTTACTTTGAGGGCAAAAAAGTAAATAATCAAACTGAAGATGAGATTTTA
ATATGGTACCTAGGCTACTTACACGTACTTCGCCGCAGAATAAAAAGAGG
GGGGTGGTATGCAAGCACCTCTCTAACATCAATGGATTTGAATGGATATG
ATATATATAAATTTATCCGGCGAAACAGCCCTCCGTTCAAGAGGTTCGTC
GAAACTTGGGAGTTCTTAGGAACTCTAGTAGACGAAAGGAAAAATTATCC
GGGCTTAACTGAAAAGGAATTAACGAAAGAGAGGCAACGAAAGATATCTC
ATGAGAAGATAGAGAGACTAAAATTGGGTAATCTTAAGCCGTCAGATGTC
CATGGTACTATAGTAAGCTTTACATGGTTTGGGGATCGTGATCAGACGTT
GTTTTGGTA
>BgtE-10129 Bgt_ctg-757_consensus 33163 33395 -
ATGAAGCTCCAAACCATTACTCAACTCGTTTCGTTCCTGTGCTTTTCATC
AATGGTTTCTGCGGGACAAAAATATACATGTTTCGGTCAAGATATCAATT
GGAAGGACATTCAAACGGGTCTTAAAGCTTTGAAAAAACCAAGTGCGACT
CAAGATAAATTGTCCATACATAATCTATTCTATGGAGATAATCTTAATGG
CTATATTTCTAGAATTCCTCTAAAAAATTACAA
>BgtE-10131 Bgt_ctg-234_consensus 5122 6314 -
ATGTGGATTAATTTAGGAATCTTGCTTGCGATATCTGGGTTTATTCATCA
AATCAAATGTACCAATGTCCCATACTCAGATATGTACCTTCCAGAGGGAA
CCAACGGCTTCGTATGTGGAATGGATCTTTTTACAATTGATCATCTACGC
GAGGTTGTAAACAAAGTTATGGAATCAACTTTCTTTGAAGAATATTATCA
TAAATATCCAACGTTATTCGAGGATACACATCTGTTTAATGTGAAATCAG
ACATTCTTCTATCATGGCCTACAATGCTGAACGAAAAATTCTTTTACAGC
CATGCGGGAAAAATCAGACTTATCATTAATACCAGGGGACAAATCATGGG
TTTGTTAACTGTAGGCCCTAAGAATGATGCCCAGAAAATTAATTTTGAGA
AATGCTACCCGGTATACAGATCTCTGAGGGGAAAAGATGATGAACGTGGA
ATCCCGTATGAGAGTACAACTAAACCCAGGCTCGGGTACAGTTGCGGTTT
GAGAGTAATCCTAAGGTCTACAGTCGATAAAACAATGAAAATAGTCTCAA
ATGATTATTTACTAAGAGGGATGGTGAGAAAAGATAAGCCCGCTAACCTT
GAAAAATATACGGGTGATGAATTTGTTGGTGTTGATCTTTATTCGTTCCC
TATTCATAGGAAAACACACAGCAATACCCTTTTAGGTACGCCTGGTGTAT
TACGTATTGTTTTTGACATAAGAGACAGTAAAGTCAAGGGGATCATCAAT
ATACAAGACAGGAAAAAGAAATGTGTACCTGTATGGGACTTATCATCGAC
CCCATCTACTAGCATTTATAGTCCGTCCTCTGTCTTAGACCTTGAGATAA
TTGAGGACAATTTTTGGCCCGAGACTTGTTTTGGACATAGGATCAAGGCG
AAAACAATTTGGCTTTATTTAGAGTTCGCCGTCAGAAACTGGATGTCGAA
GTTACCCAAGATAACAGTAAATATGCGCGATATTATTTCAGAAATCTACT

>BgtE-10132 Bgt_ctg-144_consensus 141465 141994 +
ATGCGCATTTCTAGCTTGGCTATTGTCTTTCAAAGCGCAAGTCTCTTCGT
GGCAACTATTGCTGTACAAATAACAAGCCATGAAACTTCCCAAAAGAAAG
AATTTGTTTGCAACCGACGCATTATTGGGGAAGACGAATTTTCAAAGCCA
CCGCAGAGGAAAATAACAGAGATAATAGATAATGGAGGACCCGTGTCTGT
GGCGGATAAATTTTACGAATTATTGCAAAGCGTGGAAGACGACAAAGTTG
TTATGTATAATAACGGTTGGAGCAATACTAATACCCTACAAGAATATATC
CTCGTTATCGACGAATATGGTCGGGTCTGTGCTATGATACTAAAACTGAC
GGTTCGCCAAGCCATGTGGGGTCCTGCGTCTGCACCTATATTTCATTTCT
CATTATGCGTGATTGATGTTTG
>BgtE-10136 Bgt_ctg-125_consensus 233324 234088 +
ATGCACTGCCACTTCCTGGTAATCTCTTCGCTCTTGGAATCAAGAATAGG
AGATACATTTCAATTTAACATCATCAAACCATTTCAAGAGGGCAGCACCG
GTCATTATATCCGCTATGAGGGACCACCGTACTGGTCATTCGAGACTCCA
CCAGACGTAACATGCGCGAAGTTATCGAACATTTCGAAGAATCATATTAT
TTATAAGTTCTGCGCGGAGAGAGAGGCGGACCTTTCATCCCTCGAGAAAC
CCTTTGAAGATACTACCTATCGCAAAAATGAAAAGATTAGAGGTACACTA
GAAGAGGACCAATTGTATAAGGAATGTTCCCGGCAAATTCACAACCAAAA
TTTTGGAATAACTTTACTAAATGTGTCTGCAATCAGTAAAAACAGAATAC
CTCCTTGTACCGTTCAAATGATCATCTGGGATATCTCGCATCGTCGTGCC
CGAGCCTATGGCCCTTACGGAAACTATAGTCATAAATCTAGCGCCAAAGT
CTCCCTTAATTGGGACCTTTTAATTCCCTTTCATGAGTTCTTGGATCGGA
AAGATCCCCTGATGACCACAGAGGTACTGGGAGAGCTTACACATCTTGTA
CATGTCGCCGGATTTCTAAAGCTGGTAACTCGTAAATCTTTGGAGAAGGC
TTACAAGATTTCTCCAGCTCTTGGAAATCCACCCGGAAACGAAATCTACG
AGTTTTTGGAGAATTCTCATAATTTCAAGATAATTCCTCCACTCGAAGTT
GATGTTACTCGGTAA
>BgtE-10137 Bgt_ctg-196_consensus 95596 96085 -
ATGAAGTTCCTCTCTGTAAGCGGCGTGGCTTTTATCCTTAGTCTCTCTGG
CTCGGTCATGCCAATGGCCGGAAACAGTGACTCACAATATCTCCCGGTAC
CTGATCCAGCATACAGCTTCAGCTTTACGTGTGGTGGGCAACGGACGTAC
ACTAAGGACACCCTTGATAGATATGTTGATAAAGCGCTTGGCAGAATGAA
TTCAGGTGGAACCGTCTATACAACCCAGGCGTTCCAATTTACTCGCCCAG
GACCATACTATATAACTTACATCCATCCTGATAGAGATGTCTACAGAACT
CAATTTAACAGAGAGGAACACGTCATATTTGATAGAGAAGGGTTTATTAT
GGGAGGAATGACATACGAAGCAGTTAACAGCGTGCCAAAATATGTGGCCT
GTCGATTTTCTAGTTCAACTAGATTCATGTAG
>BgtE-10140 Bgt_ctg-424_consensus 39922 41116 -
ATGAAGGGACTTCCGCTATTGCACTTGGTCTTAACAAGTCTTCTAGTCTA
CGCAATTAGCGCAAATGTTGTCGAATCCGATTTTATTTGTGAGCAGGAGA
TTATCCCCAAAGACAGTATCAATACTGCAATTTATCACGCCTGTTCAGCT
CTCAGCACTCCATTAGGTAAGACTAAATATCCTGTTGCGTTCGATGCCTC
AACTTTATTCTTTATTCACGACGCAATCTTATTCTCCTGGCCTGTCTCAA
TGGAGGGAGAATCATACACAAGAGGTCGTACTGGAAGGTTTCGCTCGCTC
ATAGACTCAAGCTGTAAATTCTACGGAATAATTCTTACCATCAAAAATAG
ACCCGATACGCGATGCTATCAACCGGTAAAAGCAGTGCGCTTATATGATT
TATCACTCAGTTCTGGCCCAAGAAATCCATCTATCTTCCGGGGCTACAGA
TGTCAGAATAAAGTTTTTGAATTATCTTTTGTGGATCAAACCTTAAGAAA
TTTTCATAATCTCTATACGAAGTGGAAATCTAATAATATCAATATTCTTC
TAAATAGTCACACAACTGTCGATGAATTATTTAAAACACACGTTTACCTA
CTGCCAAGTGAAGTGTCCCATTTTCAGAATCGTTATATAGGCATGGTCTC
CAAGGATTTGAATAGCTGGGCAAAATGTGACGAACTTTATGAAAACGAAC
TAGAACTACGCCAGTCTCCAAACACAATCAAGAATTCCATTGGTGAATTT
ATATTCCCAGTTGAAAGTGATTATAAATGTGGATTCACCGAGTTTACGCG
AAAGTCGATCAATAGTCACATGCAGCTAGCTTGTAATTTGATTGCACGTC
AAGACCATTCTCCCTCGACCGACTTGGATAGCATCTTTGGTCAATCGTTC
ACAATGTCAGAGGTGGGAATGTTCCCTGTTTTGAAGCTGCCCCTGAAATT
ACCAGAAAGTGAAGTAAATCGTACGGGTAAGAAAGCTTCCACAAGTTTTG
AAGTGCTGCGCTGA
>BgtE-10141 Bgt_ctg-68_consensus 677174 678056 -
ATGAAGTTTCAGTCGACTGCGCTTGGTGTCACAATCAGCTTTTGTTTTTA
CACGATTGCGGCTACAGATGAACCGGGAAACTATGTATGCGGGAAAGATT
ACCTGATATCTTATCTAATATCAAAATATGTGAGGGGCTCTTGCATCTCA
TTAAAATACGCAGATATTACAAACATATATCCGGTTACGTTCGACGGTTC
TTCCCATTTTGGCATATCGGACGCAACCCTTTTTGCCACGCCGACACGGA
TAGGTAATGTGAAAAAACATGTGAAAGGTAGGTGCATTGGTAAAAATCGG
GTCGTTATAGACTCCATGTGCAATCTTATTGGACTTGTCTATGTAACCAA
CCAATCTTACAAACGCTGTGTTAAGATCTTGGATTCCACTGATGAATCAT
GGATCGCCTCTCAGACTATTTCGAGTCCTGTACCAAAAACGTATGGGTAC
GATTGTAATTTCACTATATTTATTCTCGAAGAGACTCTACAGTTTTATCG
GAAGCTGAAACAAAAAATCTCAACACTCGAAAAATGGGAAGTTAGGAAAC
ATATTCTCACAATATATTCAACTGAGTTTGGGGAAAGAACATCACTAGAT
AAACTTCAAACCCCATACCGAATTGCGGTAGACAAAAATTTAATCTTTCT
GGGAATGATGTATCGCCTAGGTTCACACTGGAAGAGATGTGAACAAATTG
AATATGATGATTCAGAACCTT
>BgtE-10142 Bgt_ctg-7_consensus 401899 403296 +
ATGTGGAGTAAGTTCAGCATCTCCCTCTTAATATTTGGGTTAATTCATCA
AGTCAAATGTATAGATACACCATACTCAGACATGTACCTTCCAGATGGAG
CCGATGGCTTCGTATGTGAAAATATTTTTTTTTCGATCGAGTATGCACGG
CAAGCAACAAATAAAATGATTGACACATTTTTCTATGAAAAATATTTCCA
AAGATTTCCGAAATTATTTGAAGATACACGTCTCTTTAATGTAAGATCAG
ACATTCTTCTCTCGTGGCCTGCTAAGCCCAATGAGAATTTTTTTACTTGT
GGTAATCCAGGGAAATTTCGCCTCATCAGCAATATTAGAGGTCAAATCAT
GGGTATGGTGATTATCAACTCCAAGCAGCACAATAACGAAGTCAGTTTCG
GGAAATGTAAACCAGTACGCAGCTCTAATATCGAGGGAAATACCGAAGGA
AATATCGAAAGTAGACTTTTGGATGAATATTGGAGTCTAGCCTATCCTAG
ATTTGGCTATAAATGTGGCTCCAAATATTTTCCGCTATCCATGATAAAGA
GTGGAAATGATATAGACACAAATTATTATTTTCAAAGCGCACTGGAGGCC
AAAGATAGAGCAATTTGCTTTGAAGAATATCGTGGCGATCAATTCATCGG
AGATGATCTTCGCCTTTACCCTCTTCATTATAGTTCATCTAGCAAACCTG
GTTCTGGCTCGCAAGGTCATTGTCGTGTTGTTTTTGACATGAAAAGTCGT
CAATTCAAAGGAATAATTAACTTAAAAGACAAGGAAGCGAAATGTGCAAT
CGTATGGGATCTATCATCGGCTTCATCCGACACAATTTATAGCCCATTCT
CTGTATTAAACATGGAGAGAATGTCAGAAATGTTTTGGCCCGAAACTTGC
TTTGGACATAGGTTCAAATACAAAACCATATGGCTTTATATAGAGTTCGC
CTTGAAACAGTGGTCAACGAATAAGGGTGGGAAAGTATTCAATTTTCCCA
TCGTAAAAGAGGATGGATTACGTTTCTGGCCCGTGAGAACTCCAGAAACC
CATGCCAACAGCCTCATGAATGCGTTCGCGATAGGCCATGATACCAATGT
GAATGTCTACGGTTTGTACCGAGCTGAAGTACGCGATGGTATCTTGAGAA
AATTCCAACTATGTTTAAATCTTCCTCTCCATGATATTCGCAGGCTACAG
AGAAAGGTCAGCCCAGGTACATCGCTCTAG
>BgtE-20000 Bgt_ctg-10000_consensus 2717395 2717806 -
ATGAAACTTTTCTCCCTTGCTTCTACCATTGCATTATTCAGCCTTTTGAA
GCAAGTTGATTCTGCTACAATATATCCCTGTCCTGGGCATACCTTTCCTG
CCAGCTATGTACATGAAGTAGCAAAATATGCCTGGAATATTGAACCTCAA
AGTCGAGGCAATTTTCCGTGCAGTATCTTACTCAACCCTCTAGCTGGTGA
TCAGGGAGCTGCCATACAATATCCGCTTCTCTCTTCACACCAAATTTGGC
AAGGTGGACTCTACCAATTTGTGGTTAATTCAAATCGAGAAAGGACTGTA
ATAGAAGTATTTGAATTTGTGGGCGAAAGTATGGTGCTTTGCAGGGGCGT
TAACATTTGA
>BgtE-20001 Bgt_ctg-10000_consensus 9452562 9452969 -
ATGAAAAACTTTGGACTTCTATCATTAGTAACTGTATTAAGCTCTTCGCT
TTCTATCTTTGCCCAGCCAAATTACAATTGTATGGGCGAAGTAATCCCTG
GTATAAAATTAGAATCAATGATCAATGGAGAATACAATAGCTTGATACAA
AGTGGTAAAAGACATGATTCCTTCAACTCTGATGAGAGATTTGGGAAAAT
ACAGATCGAATTAGTAGCTCGAAATCCACCTTATGAAGGTTGGGATGTTG
TGTTTGAAGCAACATTTAACATGCATAAAATAATTACAAAGGCGGAAGCT
TCGTCAAGAGGTCACACAGTTCCTTGCTATCCAGTGACTCGGGTAGACTA

>BgtE-20002 Bgt_ctg-49_consensus 223790 224240 -
ATGAAAATCTCAGCTCTTTTTTCTGTTGCAGCTCTGTTGAGCCAGTCAAT
GACTGTACTTGGCTATTTATTCTACCGGTGTGGAAACGACTACATTACTG
AGAGAGCATTAATCAATCAAATTAGCATGGAACATAAAAAACTGACAGGT
CAAGGGTCGAGTGCTGATAGTTTCCCAGGGGGAAGGGCAACCGCTGAAGT
AACCTTCTGGGAACCTTCTATATCGAATCCAGGTACTTACCTCGATATCA
AGGTGAAATTTGATATTTACAGACAAATGCTTTCCTTCGAAGTTTCATCT
TCGGGAAAGAGAATTCCCTGTGAGGGAGATTACGGTGCAGAAATTCCCGA
AGAGGATCTAGAGGTTTCCGACGAACCTTATTATGCCAACTAA
>BgtE-20004 Bgt_ctg-10000_consensus 8048520 8048912 -
ATGAAATTAATCCACATTGTTTCATCGGTTGCACTTTTTTGTCTTCCGGC
ATTAGCTGCCAACGATTGGGATTGCGGAGAAGTTGTTATCCACGCGAGTC
CACTGGAGGTGCTGATGCAAGACGTCGCCGATAAACGCGAAAGAACGGAT
GAAGGCTCGTTTACCGATTTCCCACCAGACCATTTTTTTAGAGTCGAGCG
CTATGGTGATGATTTAGGTCTTCCACGGGCTCAATTCCAAATTGAATTTA
ACAACTTGTATCAAATCAGGTTTGTTGCAATGAAAGTTGATAACGAATAT
TTTAAATGCCATGAGAAACAGACTAGGAATTAG
>BgtE-20005 Bgt_ctg-113_consensus 82759 83151 +
ATGAAAACCCTAAGCTTTGTCTCGCTTGCGCTTTTTATAAGCCATTTGAT
GCCTGTACTTGCTGTTAAAAGTCAAAAGTGTGGCAGTGTGACTGTCCCTA
AAAGTTTGATCGAAGAAAAAATCGATGAATCAGTCGGAGAACAGCCAGTA
GAAATTGGGAGAATGCACTCAGTAAATGAAAAACGTGGTGATGTAGTTTT
TGAATATACCGAACCAAAAAAAGATGGTTTAATGGTCGAAGTTTCACTAT
CATACAGTATGAAAGGGGAAATCATGTCGATAACAGGTAAAATTAATGGA
CAGACTGTTAGGTGTGTAGAGAAGAAATGGTGGTTTTGA
>BgtE-20006 Bgt_ctg-113_consensus 61630 62013 +
ATGAAAAGCCTAAGCTTGTTTTCGCTTGCGCTTGTTCTAGGCTATTTGAT
GCCTGTATTTGCTGTTAGAAAATATATTTGTGACGGCGACGAAATTCCTG
AAAGAATATTGACAAGTAAGATTGAAGAGTCAATAGGAAATCTGGGACTT
GCACCCAGTATAAAATATAAAGTAAATGAAGAACGTGATAGCACGACCTT
TCTACTTAACAGTCCAAATACCATAGGTAAAACGCTCAAAGTTACGCTGT
CATATGATTTGAGAGGAGAAATCTTGTCGCTCACAGCTACTCATAAGGAA
GTCGATGTTACGTGTAATGAAGCTTGA
>BgtE-20007 Bgt_ctg-513_consensus 111707 112107 +
ATGAAGTACATCACGTTTGCATCAATTATGGCAATGCTAAGCATCTTTAC
ACATGCATTTGCTGAGGATTATTATGTTTGTAATGGAAAGCGTATTCCTT
ATGACACTATCAAGCTCAATGTCGCATTATGTCATAAAATTGTATTTGGA
TCGGGAGATCGATTTTTTATTAGGCCATCGAGAGATAAGACATCCACTGC
AAATTTTGGATATATCTTCGATTACGATACCTATAATGAATCCTGGATAG
TAGCTGAGTTCGATAGCTCGAAAAAAATAATTTCAGTGCAAGCCACCATA
TCGGGCGAAGTCTATTCATGCCACGCCGAAACTATAGAGCAATAA
>BgtE-20008 Bgt_ctg-10000_consensus 5652960 5653336 +
ATGAAGCTCCTACAACAGGCTCCCGTCATTGCATTTTTGAGCCATCTCAT
TACAGTTTCTGCTATGAAACATTATGTTTGTCCATTTTCGGCTCGGTTTA
CGGAGGCCGAAATCAATCAGTTCCGGAACGAAGTAATTGAAAGGCGAGCG
ACTTCTTTGCAAGTCTATGGTATGCATGATGGCGCACCACTCTATGAAAT
CCGGCAACAGACTGTAGGAGAGGAGACACACTACTTCCTACTAAAGGTAA
ATCTCAGCACTGGGCATTTCCAAGTGGTGGAGAAGAACAATGATGGCTTT
CATGAGTGTAGACTACAGTAG
>BgtE-20009 Bgt_ctg-113_consensus 67070 67462 +
ATGAAAAGCCTAAGCTTGTTCTCGCTTGCGCTTGTTTTAGGCCATTTGAT
GCCTGTATTTGCTGTTCAAAGTCAAATTTGTGACGGTGTGACTATTCCTA
AGAGCACTATCATTGATGAGATTAAAGATGCGAGCGAAAAACAGCCAATA
TTAAAGGGTAAACAATACTTATTGGATGATACACGTGGTCAAGCAGTATT
TATGTATACTCCCCCAATACGAGAAGGGTCACCGCTCAGAGTTTCCATAA
CATTTAATATGAGAGGAGAAATCAAAACGATATCAGCTACTCGTAATGGA
GTGGTTTTTAGTTGTGTAGAGAAGAGAGGGGGGTTATGA
>BgtE-20010 Bgt_ctg-10000_consensus 10381856 10382190 +
ATGCGCTGCATGCTTGCTCTTTTATTGCTTAATGACATCAGACCGAAGGA
TAATGACCGTTTAATCACCATGCCATTAAATGGGGATTATAAATATTATC
GAATATACAATTCGAAAGGATTACGACAGTTCCGAGGCGTTGAGGCTGGC
AGTGACGTAATTACGGCTGCGAGGCAGATTAACAGTCCCGGCACACATAT
AGCAGTCTATTGCTCTCCATCCCAAGATTCAAGGTATTTGAGGAAGTATA
TAGCTGAGGGCGCGACTGAGCTACATGATTCATCTCAATTTGGCTTTCAC
CAAGATATTTCTCAAGAAACCAAATGTCTCGAACN
>BgtE-20013-2 Bgt_ctg-125_consensus 381754 382973 +
ATGCGATTTTCCAAGGTGGCCACAATCCTTCAAGGCGCCAGCTTCTTGGT
GGCAACCTCTGCTAGCTTTACGACGGCTCATGTACCCATGGAATCTAAAG
TTTTTAATTGTTTGGGGCGCAAACTTATGAAAGCCGATTTCCTACAAGGA
AAACAGGTCGCAGTCAGTCTTATAGCAAAACGCAAGTTGGTGGGGAGGAG
ATCATCAGTTTACATGGAAGAAGAATTCTTAAATGATGAAAAAATAGATA
CGATAATGTATAGTGATCGGGAAACGACGATGGACTATTTACATTTGCT
>BgtE-20013-2 Bgt_ctg-125_consensus 381754 382973 +
ATGCGATTTTCCAAGGTGGCCACAATCCTTCAAGGCGCCAGCTTCTTGGT
GGCAACCTCTGCTAGCTTTACGACGGCTCATGTACCCATGGAATCTAAAG
TTTTTAATTGTTTGGGGCGCAAACTTATGAAAGCCGATTTCCTACAAGGA
AAACAGGTCGCAGTCAGTCTTATAGCAAAACGCAAGTTGGTGGGGAGGAG
ATCATCAGTTTACATGGAAGAAGAATTCTTAAATGATGAAAAAATAGATA
CGATAATGTATAGTGATCGGGAAACGACGATGGACTATTTACATTTGCT
>BgtE-20014 Bgt_ctg-10000_consensus 5060167 5060706 -
ATGCGCTTTTCTAAGTTTGCCACAATCCTTCAAGGCGCCAGCCTCTTTGT
GGCAACCTGTGCTAGCTTTAAGATAGCTCACGTATCTTCGGAATCTAAAA
GTTTCAATTGTCTGGGGCGCAGATTTACGGAAGCTGATTTTTCAGATGAA
ATAGACCGTGCAAACAGACAGATAGCAGCGGGCAACATGATTCGTAAAGC
AGCAAATATAATTGAACATGAAATCAGAAGGGACGGAGAAAGGAACACGA
TATTGTATAGTGATGGAGAAACAACTGACTTTTATTTATATCGGCTTTCT
GGGCACAAGTCCGTTAAAAATGAAAACGGCTATGCATATCATATCGGGTA
TTCCATCTTAATTGATAACTGCTATCGCGTTTCTGCCATGATGAGTAATG
AGGAATGGGTCGCGTTAGACGAAAACGCGGCAGCGAATAGACAAGGAAAA
ATCGGAAGACAATCATTTTGCACCATCAATACCTAA
>BgtE-20015 Bgt_ctg-10000_consensus 6331570 6332106 +
ATGCGCTTTTCTAGCATTGCTGTAATTTTTCAATGTGCAAACTTCCTTGG
GTCGGCTCTCGCTGCCTATCAAACTTCTCATATTGCAGAGGATCGTAAAA
AGTTTGACTGTAACGGATTCATTATTAAGTATGTTGATTATAGAGATGAT
TATTTTTTGGCAGCACGAAGTATTTTAAACGATGAACATCCCCATCCGAC
TTCGAGAGGCTTTATCAGTGATTATTTGGGGATTGGAAGCGATACAAGAT
TTGTTTTGTTTTTAGATGAGTCCTCAGTGACTTTTTATTCCTCTGATCTC
AGGATACCTATGAAAACTGAAACAACCAACCGTGGCACACTACAAACCTC
CTATTTTATTATACTCGATAACGAATCCCGCACAGTTGCCATGTTCATGA
GGGTTACCAATACTCACACCGACAGATTTGGTGAAAGCTGGACAGGGACA
AGCTATAATATATGTGGCATTGTTAGGAACTAA
>BgtE-20016 Bgt_ctg-10000_consensus 7181436 7181979 +
ATGCGCTTTTCAAGAATCGCCATAATTTTTCAAAGCGCAAACCTCTGTGG
GACCGCTCTTGCTGCCTTTAAGGGATATCATATCAGAGAAGATCTTAAAA
AGTTTGACTGTGACGGACGTGTTATCAGCGAGCATGATTACAGATATCAA
AAACATCGGGCATCAATAAGTATTGAAAACAATGAGCACCCCCATCAGAC
TTCTGGAAACTTTGTCAATCAGTATTTGGAGAACTTCAGTGATACAAGAT
GGGTCCTTTTTTTAGATGAATCCTCGAGAAAGTTTTATCTTTCTGATCTC
GACATACCTGGGGAAATTGTAAGAGCTGACAATGGAACTCAAAAAACCTC
CTATGTTCTCGTACTCGATAACCAGTGCCGCACAGTTGCCATGTTCATGA
AGCATACCATTACTCAGACCGACATGCCGGGTGGAACCATGATAGCTACA
GATTATAAAATTTGTGGCATCATTAGGAATTATGTTGAGTGA
>BgtE-20017 Bgt_ctg-219_consensus 241052 241597 +
ATGCGCTTTTCAATCATCGCCGTAATCTTACAAAACACAATATTCTTCGG
GACAGCTCTCGCTGCCCATCAAGGCTTTCACATTAGTGAGGAGAATAAAG
CATTTGACTGTGACGGACGTATCATTCGCCATAGTGATTATAGTAGCCAA
CAATATTCGGCATCACAAAGTATTTCAAACAATGAATATATCGAGACGAC
TTCAATAGATTTCCTTAATAAATTTTTGATGGACTACCAAGATAGAAGAT
GTGTCTTATTTTTAGATGGCAACTCGAGAAATTTTTATCTCACCGATCTC
GACATAACCCCAAGCAGCAAAACATACCACAGTAGAACTCATCAAACCTC
CTATTCTCTTGTAATCGATAACCGGTACCGCGCAGTTGCCATAATTATGA
AGCTCACTTCCATGAAACCCGACGGGACGGGATGGACAACTATGGGGACA
GGTCAGAAAATTTGTGGCATTTTTAGCAATGGAGTTATGTGA
>BgtE-20018 Bgt_ctg-16_consensus 11901 12248 -
ATGCGCCTCACTAGCATCGCCGTCATCTTGCAAAGCGCGAGCTTCTTCGT
GTCAACATTCGCTGCCATCACTACGGGCCACATATGGGAGGTAAATAAAG
GATTTAATTGCGACGGTCGCGAATTCTTTCATGATGAATACAATCAAGCA
GAAAAATCCCAAATATCCGATCCTGTTAATTATTTAGGCTGGAAGATGAT
TAATATTTACCAAAAACTGTTGTCTGACGAAGAAGATGATAGAACGGTTG
CCTTCCACGACGCTTATGATGGTGTCAATCAGTTTTTCGAGCTTATTAGA
TTGTCGCAAAGTAAGGACTCCAGTAAATTGACTTATCTCATCATATAA
>BgtE-20019 Bgt_ctg-16_consensus 158036 158247 +
ATGCGCCTCACCAGTATCGCCGTCTTCTTGCAAAGCGCGAGCTTCTTCGT
TTCAACATTCGCTGCCTTCATTACGGGCCATATATGGGAGGGACATAAAG
GATTTAATTGCGACGGTCGCAAAATCTATTACAATGAATACAATCAAGCA
GAAAAATCCGAATTATCCGGTCCAGTTAATTATTTGGGCTGGAAGATGAT
TAATGTTTACCA
>BgtE-20020 Bgt_ctg-16_consensus 241966 242477 +
ATGCGCCTCACCAGAATCGCCGTCATCTTGCAAAGCGCGAGCTTCTTCGT
GTCAATTCTTGCGGTCCACACCATGCCACACATTATGGAGCATATTAAAG
AGTTTGATTGCAGCGGTCGCCGATTCCAACAACGAGAATACGCGCAATTA
ACAAGGACCGAATTGACTGGTCCAGTTAACCAATACGGCTGGACTATGGA
TAAGATATACAATGACTTATTGAGTGACAGATCAAATTATAACCTAAGTG
CCTTTCAAGACGACAGCGATAGTTACCATAAATTTTATGAGCTCGAGACT
ACTTCGCAAAGGCACGAAATCAGTCGCGGTTACGTTATCTACGCTTATAT
ACTCGTCACTAACCAACATGGGTTCGTGAATGCCATGATTAGGAGAAGGG
AAAGTCACGTTGGCCGTCAGGACCTCCCAGATACATACTCCATATGCCAA
ATCGCTACTTGA
>BgtE-20021 Bgt_ctg-144_consensus 11390 11916 -
ATGCGCTTTTCTAGCATAGCCATAATTTTTCAAAGCGCTAGCATCTTTAC
AACAACTCTAGCTGCTCGCAGGACCAGTCACTTAGATGACCTATTTAAGG
TATTTGATTGTAACGGATACTTTATCAGGTACCCTCAATTTTCATCTTCA
CAACGTTCGGAAACATTTCATTCGGGCCAAGGTAGAATGTCCCGTTCTTG
GTCCGCACAATTAGACTACTTGCTGCAGAGACCTGGGGATGAGAGAGTTG
TATTGTTTGGAAATGGCGCCAGCCATGCTCTAAAGTATTACAGCCTCGAC
ACTTTGGCGACTGGAAATTTTGTCGACAGTTGGATTAATAATATGGAATT
CATCATTGCTATCGACAATCTTGATCGTGCTTGCGGTATAATCATGAAAT
TTACATCTCGCAATTGCTCAAGTGAAATTTCGTGTCCACCACAAGAAAGT
TTTTCGTTGTGCTCCATTACATATTGA
>BgtE-20022 Bgt_ctg-90_consensus 524517 525134 -
ATGAAGTTTCCAATCAGTCTCGCGACACTTGCAACTAGCACTGTAGCACT
AGCCTACTGTGTACCGCCCTTAACGCTACCAACGACACCTGAAGGACAAG
AGATATTCTCAAATGATCTTAAAATTCCGGGCCCAAACTATCTGCAATAC
TGTTCAAGCGAGTTTAAAGAAGGTCCTATTCTTCTCACCGACGTCATGAT
AAACCCAAGTATACCATTGCTCACCCAAATGAATTATGTTGACATGTCTG
GTTTTCTCGGTGTTCCTCTGAGCCACGGGGCTAAATTTCGGATTTATGAC
ATACTCACTGGACGAGATCTCTCGGAATCAGTTGACCTTTTCAAGTATAT
GAACAGTATCGGGGTTGAAGTCCCTACCAAAGTTGGACATTTTCATCTCA
GCTTTCCTTTTAAACCTCAATTTCCCAAATATTATTCCTTTCAGATTGGT
ATCGAGTTATATAACTCGGAAGGAACTAAGCTTCTATGTGTTCAGACCCC
CGTCCAGTTCGTTTAA
>BgtE-20024 Bgt_ctg-318_consensus 170268 170816 -
ATGCGATTCCAGGGCCTCTTCATCAGCCTCGGCCTTAGCTTTCTCCAGCT
TGGTGCGAGCGGCTTTCAAGGGGACACTGAACGGTCGATAGATCACGCAG
TAGCTGCACCGAAAGAACTAGCAGCGTCTACTCCACCCACATATCGCATT
CCGAAGCTCAATATCAAATCGGGAATTTGGATGGTACCGGAGACTGGCGT
CCGCTGTGGATCGGTAGACTTCACCAACAAACAAATCTATCAAACGGGGG
AAATAGCCTGCGCAGAATATAAACTTATGCGAAAGAATTTTACTGTTAAA
TTAGTTTCAGTCGGACAAGTTCATCGAACACATAGTCGTTTCAGTAGGCA
GGGGCAAAAATTTTACATTTATCCACTGAATCCATTAAGGCGCGATAAAA
ACGGCATCTACAAGCCTACGCCTTACGTTGTCATCGACAAAAAATGTAGA
GTGATCGCCATCTACTTGCGCACATTCTTGAAGTCCAAAACTCGATTTAG
GCCGAAATCAAAATATGATTTGTGCTGGGAAGGCCGCGACATTCCGTAA
>BgtE-20025 Bgt_ctg-81_consensus 801745 802149 +
ATGAAATTTTTTCAACTTGCTTCTATTATTGCAGGACTTAGTTTTTTGCA
GCCGACAGTTGCGGATCAATATATCAGCTGTGGTATGGGATCAATTAGTC
GTAATAGTATTCTTTCGGTTGCCAAAGATATGTGGAACATGTCACTCGGG
AGTTGTCCGTCGTATCACGAAACTTTTCCTGCAGAATACCGCCAAAGTTC
CGAAGGAATGACACGGAGATTTCCAATAATTTACAACAGCCAGAAATGGA
CCTCTGGGGGTTATTATTACATTGTTGAATCAAGCCAAAATAGAAAATTT
ATTAGACTCCATTACTATGGTATAACCACGCAGGAATGCTATGTAACCGG
CGTCTAA
>BgtE-20026 Bgt_ctg-81_consensus 1056988 1057401 +
ATGAAAACTTTTCAAATTGCTCATTTTGTTGCAGCACTTAGTTTTTTGAA
GCCGACAGCTGTTGATGGTCGTTTTTTTAGCTGTGGTATTACAAATATTG
AAGACGAAAATGTTGCTGACGTTGCCGGAAATCTCTGGACTTATAAACTC
GGCCAATTTCAGTCGGACAGTCAAGGTTCTTTTCCTCAAAAAGTCGGCAA
TTCTGAATATGGAGAATTACGGAAATTTCCATTGCTTTATGGTGGCAATC
ACTGGGATCATGGATCTTTTATGTATTATGTGATATCAAACAAAAATGGA
GATTACATAAAGCTCTATTACACTAGTACTAATGGGGATGTAGAGTGTGA
CATATATGGCCCTTAA
>BgtE-20027 Bgt_ctg-4_consensus 1754828 1755062 +
ATGAAGGTTCCATATGCTGCTTCGATGGCGGCACTGACTGGTCTCTCGCT
TCTGGTGCCTTCGGCGTATGGAATGGAATTTTTTAACTGCGGCGATAATG
CAAGATTTCTCGTCAGCTTAATGATGGGTTTTGGATCACGGGATCCTACA
ACAATACAGCGAGACACCGATCCACCTTATCCCGAGGGACAAATCTACGG
TGCAAGACGATTTGAAATGCCGATACAGAGTAACA
>BgtE-20029 Bgt_ctg-384_consensus 184428 184825 -
ATGAAGTTTCCCAGTGCCATAGTCCCGGCCGCATGGGCTGGTCTTTTACT
GCTAGTGCCAGCTGTTTATGCTGAACCACACTTTAATTGCAGTGGGGTTA
TTCCTTTTACGCTTGCAAGACTTGAAAATTTTAAAAGACATGATGGATTT
TCGGAGGCGAAGCCTGGTGATCCTAGAGGTCCGAATGGGGAAGAATACTT
GTCATACCAATTTGGCGCGACACCACCAGGTAGATACTCTACTTCCTACT
TGGCTCAAATAATCGATGAATATCCCTTTTTCCGAGCCTTTGAGAGAGAT
GAACAAGTTTGGGAGCCATGTATATTCCTAAAAACCTTATAA
>BgtE-20030 Bgt_ctg-384_consensus 408703 409100 -
ATGAAGTTTCTCAGTGCTGCCTCCACGGCCGCACTGGTTGGCCTCCTAGT
ACTGATGCCTGCTGCGCATGGAGAACCGTATTTCAAATGTAGTGAAGGCC
ACCACTTCACCATATCAGAAGCTGAAAATGAAAGAAAATTCTGTCATGAA
TTAAATGCGCTATCTGGCGATCCATTAGGTCCCAACGGCGAGGTATTAAA
GACAAGTCGATCTCGCCGGTACAGGAATGATGGAAGCAGCATAGCCTACA
TCCTTCAATTAATTGATTTAGCTCCATTCTTCCGAGTCTATGAGAAGCCC
TATAGCGTCTGGGAACAATGTATTTACCATGATGAAACATAA
>BgtE-20031 Bgt_ctg-10000_consensus 1137035 1137436 -
ATGAAGGCTCCATATGCCTCTTCGATCGCGGCACTGACTGGTCTTTCGCT
CCTGGTGCCTGCGGCGTATGGACTGGAATTTTTTATCTGCGGCAATGGTG
CAAGATATCCCGTGGACGCAACGGTAGGTTTTGCATCATTTGATCCTAGA
ACAATACAGCCAGATAGCGATCCTTCTTATTCCGATGGAGAAATCTACGG
TGTATATCGATTTCAAGATACGGTGCAGGGTAACACGAAGAGGAGCTTCA
TGATGCAAAGCATTAGTAGAAGTCCACACTTCCGACTTTATGAAAAAGTT
TCCTCAAATTGGAAAATCTGTCCAATTGAGGATCAAGATCCTTAG
>BgtE-20032 Bgt_ctg-10000_consensus 3991301 3991694 -
ATGAAGTTTCTGAGTGCTGCTTCCTTGGCCGCATTTTCTGGTCTTCAGCT
GTTAGCGGCAGCTTTTGGACCTGATGCACACTTCTTATGCAGTCAGGATC
ATAAAATATATATATCAGAAATTCATCAACAGGAAAACAGAAAGTATTAT
ACAGCTGCGGAACCTAATGATCCTAGGGGGCCGAATGGGGAGCAATATTC
AGCACACCGATTTACCCGGGAAGGATTTAATGGAGAAACCATTCGCTACT
TGATCCAACCAGCTATAGAATACCCCCACAACCGAGTTTTTGATAAAATC
GAGGGAGATTGGCGACCCTGTTTGTACCATGAAAGCTAA
>BgtE-20033 Bgt_ctg-10000_consensus 6148582 6148979 -
ATGAAGTTTCTTAGCACCACAATAACTGCAGTGTTTGCTGGTATTTCACT
ACTGGTACCAACTGCTTATGGAAACCTACAATACAGATGTGAAATTGGCG
ATCCCATTACAGAATCACAGGTTCTTGAAACTGTCAATAAAAGTTTTTTG
ATAGATAATTCTCCTCAACACCCAGCTATTCCCACAACAGAACCACATAA
GACATATTTTTCCACGAGACCTTGGAGTGGAAGTGAATCAGGTATAGCTT
CTTTCCTTATACAAGTTTATGGGCAACCTCCAAAATACCAAGTATATCAA
GGAGTTGCCCGAGGTTGGAGACTGTGTACTTTAGAAAATGGGAATTAA
>BgtE-20034 Bgt_ctg-10000_consensus 19140312 19140751 -
ATGAAGTTCCTTGGCGCCGCTTCCACGTTGGTATTTTCTGGTCTTGTATT
GTCAGCGTCAGCTTTTTTACCGGGTGCATACTTTTTATGCAGTGAGGACC
GAAAAATATTTTTATCAGCAATTGATCATCATGAAAATCCCGAATTTTAT
TTGGATGCGGAACATGATGATCCTCTGGGTCCGGATGGGAGGCGATGCTC
GGCATACCGATATTCAGTGATAGGAAATGATGGAAGCACCATTATGACCT
TGATTCAAGCAACTTCTGAATCACCCTTTAACCGAGTTCTTGAAAAAATC
GGGGGAGTTTGGCGACAATGTCCGTTCTACCTGCGCGAATAA
>BgtE-20035 Bgt_ctg-11_consensus 1651629 1652039 +
ATGAGATTTCTTTTTGCTTCTTCCACCGCCGTCTTGGCTGCCCTTTTAAT
CCCAACATCTATTGTGGCTCAAGAAAGATATTATAAATGTGATAAAGGCC
AGATATTTTCTGTTTGGAGAATTAAAAGCTATGCTGAGAACGCTTCTCTG
GATAAGGCAAAAAAAGGTGATCCGCTGAGCCCAAGTGGTAGAAGATACCC
CACATATCGTTTCATCACAATGGAACCAGGCGAACCTTCTTATGATTTCA
TCATCCAAGAAGTTGACGATGTAGAAATCTACCGAGTATATAGATCAGAT
CCACCGAATTGGATACAATGTACTACAGTTGATGCCAGTCAGTTATTGAA
TTAG
>BgtE-20036 Bgt_ctg-4_consensus 1723539 1723943 -
ATGAAGCCATTTAGTGTAGCTACGATGGCGGCGTTGGCTGGTCTTCCGCT
CCTAGTGCCAGCCATGGGGTATGACCCTGTATTAGAATGTCCAAGTAAAG
CAAGGTTATATTATCAAGCTCTTCACGGCATAGCAATAGACGCGAGGCCC
GAAGCAATGCTACCCGAGCACCCCTCGATGGACGAAGGGAAAATCATTGC
GGCACGTCGATTTGATATGAAGATATGGAATGGCTCCACGGGCCAGTTTT
TAGTCCAAATAACAAATACTCTCCCGGGCTTACAATTATCTGAACTTCAG
GGAGGAAAATGGGAGATTTGTGTTGAATCGGAGGAAAGGTTGTCATGA
>BgtE-20037 Bgt_ctg-14_consensus 3387977 3388386 -
ATGAAGTTCTTCAGCCCTGCTATAACCGCAACATTGGCCGGTCTTTTACA
ACTAGTAACTGCCTCGACCAAATTTCCGTATTTTGTATGCGATAACGGTC
AATTATTTAAGAATTCACTGGTTCAAGAAAAGGCATTATTAGCTACTCAG
GAGATATCAGATAGAATTTACCCTCCTGTTCCCAAACGTGAGTGTCGGAA
GTCATTTACCTTCCAACTTGAAGATGAGGAACAAGTTTCACATAGGTACT
TAGTTCAAGAAAGTGAGCAATCACCAACCTACCTCTTGTTCCAGTTGGTT
GGCAGAACCTGGAACCCGTGTACACGCTACAGACAGCTGCAGGAGCCGGA
GTAG
>BgtE-20038 Bgt_ctg-10000_consensus 55100 55284 -
ATGCGCTATTGTATCATGGCCCTGATTCTTCGGTGCGTCAGCTTCTCTAC
GGCAAAACTTGAGAGTTATCAGACGCCTCATATACCGGAGGAACTGAAAA
CCTTTAATTGTGATGGGAAAGTCTATGATTATAATGACATACAATTCAAG
AGGGTCTATAGAGTAAGATATAGCGTGTATTATTT
>BgtE-20039 Bgt_ctg-10000_consensus 14917260 14917796 -
ATGCGCTTTTCTAGCATAGCCATTATCTTTCAAAGCGCAAGCATCTTCGC
GACAGTCCTTGCTGGTAGAGTAACAAATCATATACTTGACCAATGGAAAA
ATTTTGATTGCGAAGGCCGCGAATTTAAGGGAACTGTGCTTGATCCACTC
CGTCAACAGGCGGCAAAGCGCGTACTCGACCGTGAAGTGCCGCCAGCTGA
TGAAAGTATGATCATGAATTTAAAAAGTCAGGTGGATAATTTAACATATG
TCTTGTATGTTGATGATTACCCTGCTTCTTATTACTTTCAAAAGATAGAG
GGTTATTCGACCTCATTGCGAGGCGGTGATTATTTTTATGAAACTGACTA
TATTTACGTACTTGATGGTTATGGTCGCGCATGTGCTATAATGATGAAGA
AGTCCACGTATCATTACAGCGCTACCCGGTATGAAATTGCAAATGCACAA
GCAACTTACCAGTTGTGTACTATATCTACCTAA
>BgtE-20040 Bgt_ctg-2_consensus 732873 733403 +
ATGCGTTTCTCTAGCATAGCCACTATCATTCATGTTGCAAGCGTCTGCGT
GACAACTCTGGCTGCCTATGCGAAGAGTCATGATTATGGGGAGATTCAAG
GATTTGTTTGTGACGAACGCTTTATTAGTCAGCGCGAAATCTTACAGGCA
CGACAAATTCTGGCAACAACAAAGATAACAGATAGTGCAATATTCAGACC
ACTAAATGACAAACTCAACAGTGCATTGCGAGATCCAGAAGATACCAGAT
TTATCATGTTTCGGTATCCCAACGCCGATAACTATAAGTTTTACTTCCTA
AACTCAATAGAAGAGGTGTACGATAACCCAGGTTGGCCGATAATCAAGCG
CAATTATATTCTAGTCCTCGACGATTATAATCACTCATGTGCGATGTTTA
GAAGAGAAACAAGCCACCAATATTTACAATCGCCAGGCTGGTTGGGTCCT
GACTCTACCTTTATATGCACCCTTGTTTAG
>BgtE-20041 Bgt_ctg-194_consensus 4782 5177 +
ATGAAGTTTCTTGTGACAGCTTCTACGGCCGCATTAAGTTGCCTTTTTCT
CCTAGTGCCTGCCGCGCTTGGAAAGAGTGTTTATGTGTGTAAAAATATGG
ATACAATGGGAATACAAGAAGCTGAGACTTACGCAAATCAAGCTGTTCCG
GGTCAAATATATGAGAGCGACCCTGAAAGCAAAAATGGTGTAGTACGCGG
GGCATATCATTTTAGCAGGAGCAATGCGGATAACGAACCTGGTTACTACT
TGGTCCAAGTTGTTGGCGATAAACTAGAGACCCAAATTTGGAAATTTATC
CAAGGAAAATGGATTACGTGTCCTTTGGTGAAAGTCTAA
>BgtE-20042 Bgt_ctg-61_consensus 100919 101073 -
ATGAAGTTCGGATACTCAGTGATATCTGCTTCTATGCTCGGTCTTTTTGC
AACAGTCTTTGCTGGAAGCGTTTATAGATGCCCAAGTACTAAAGAGATTC
CCGAAGAAACCGCCAACACCGCCGTCAGAAACGAACTAGCTAGAGCGGAT
AATGG
>BgtE-20043 Bgt_ctg-17_consensus 1358065 1358463 -
ATGCAGCTTCTCAGCGCTACTAGAACCGCGGCGTTGGCCGGTCTATTACT
ACAGCTACTAACCGCTCATGGATACCCACATTATCAATGTGAACATGGCG
AACTCTTAAGTGTGCAAGAGATTATAGACCTTTCAGTGAATGTTAAGACT
AGACATAACCAGGACGACCATCCAGCTATTCCCTCGGGCCAACCATGTAA
ATCGTATACCATCTCTGGTCCAGCGGGTCCATATGACGAAACTTTACTAT
ATTACCTAATCCAAGTATATGGGCAACCTCCAAAAATCCAATTCTCTCAA
AAAACAGAAAATGGATGGAAAGAGTGTAGCATAATAAATCTTGTTTAA
>BgtE-20044 Bgt_ctg-4_consensus 1843902 1844303 -
ATGAAGCCATTAAGTGTAGCTACGATGGCGGTTTTGGCTGGTTTTCCGCG
CCTAGTGCCAGCCCCGTGGTTTGACCCTTTAATAGAATGTCCGAGTGGAT
CAAGGTATTTTCATCAAGATCTTCTAGCAACGGCAATAGACGCGAAGCCC
GAAAATATCGAACCCGATCACCCCTCGATAGCCTATGGCAACATCTTGGG
GGCATATCGATTCCGAAAGAAGATACTGGATGGCACCTTGATGGAGTATT
TGCTCCAATATATAGATGTTTTACCAACCGTACGATTATATGAACAACAT
GGAGAAGATTGGAAGCTATGTTTTTTATCGGCAAGGGAGGGTTAG
>BgtE-20045 Bgt_ctg-62_consensus 300604 300976 +
ATGAAGATTCTCGGTGCTGTTTCTGCCAGCGCTTTTACTGTATTGTTGCT
CCTGGGGTCTGTCGCGCAAGGAAATTTGCTTAAATGTGCTACTGGCGATA
TGTTTTATGTCAGTTGGATATATGAACTTGCATTAAAAGCTGAACATCGC
TTTTGGAGTCCCGATCACCCTTTAGGTCCCAATGGGAAAATTTGCAAGGC
CTATCCGTTCACTGATCCATCGGCATATACCGGAACCACCCATCATCACT
TAGTCCAGGTTTGTGTTGGCATTGAATACTTCATATTGTATCAATGGTAT
CATGATAAATGGATTGAATGTG
>BgtE-20046 Bgt_ctg-848_consensus 114074 114451 -
ATGAAGATTCTCAGTGCTATTTCCGCCAGCACTTTTCCTGTTTTGTTGCT
CCTAGGGACTGTTGTGCAAGGAAATGTGCTAAAGTGTGCTACTGGCAAAG
AGTTTGATAACAGACATATAGGCGAACTTGCATCACAAGCTGAATATCAA
TATAATCATCACAGCTACCCTTTAGGTCCGGATGGGAGAATATGCAAGGC
CCATGAGTTTGATATTCCATTGGCACATACTAGAGCTACAATTTCGTACT
TAGTCCAAGTATGTGAAAGTATGGAGGGCTACAGACTATATGAATGGTAC
AATTCTAAATGGGTTATATGCGAATAA
>BgtE-20047 Bgt_ctg-848_consensus 256792 257211 -
ATGAAGATTCTCGGTGCTGTTTCCGCCAGCGCTTTTACTTTCTTGTTGCT
CCTGGAGTCTGTTGAGCCATCAAATGTGTTTAAGTGTGCTTCTGGCGATA
TATTTTATATGGGGGCAATATATGACCTTGCATTAAAAGCTGAATATCAA
TTTTCGTGTCCCGATCACCCTTTAAGTCCCGATGGGGAAAAATGCAAGGC
CTATTCGTTCACTAATCCATCGGAAATCATTAGCGCCAATTTTTTTTATT
TAGTCCAAGTTTATGGTACAATTGACTATCACAGACTGTATCAATGGTAT
GATTTTAAATGGACTGAATGTAAATTACAAGAGAACGATCGGCAGAGAAC
ACAACTATTTTCCAAATGA
>BgtE-20048 Bgt_ctg-384_consensus 46785 47206 +
ATGAAGTTTCTCAGCGCTGCCTCCACGGCCGCCCTAGCTGGCCTCCTATT
ACTGGTGCCTACTGCGCATGGAGCATCGTATTTCAAATGTAGTGAAGACC
AGAATTTCGCCATATCCGCACTTGATAGATTGATTCATTACTGTGACGTA
AATATAGCGAAATCTGGCGATCCAGTAGGTCCCGACGGCAAAGCATGCAA
GACAAATCGATGGCGCCAGTTCACGCCAAGAGGAAGCAGCGTAGAATACA
TCCTTCAATTAATTGATATAGCTCCATTCTTCCGAATCTATGAAAAGTCC
TATAAGGATTACCATTTGAACCCCGATGGGACCTGGGAACTATGTCCTTA
CCATAATGATACTTAA
>BgtE-20049 Bgt_ctg-100_consensus 205830 206247 +
ATGAATCTACTCCATTTTACTGAAATTACGACAATTCTGTGTTTTTTCAC
ATCATCATGTATGGCTCAAACCCTGACTGATGGCTTTCCGATGTATAATT
GTTATGGTGTAATCTTTTACTCTGAAAATGTTCTTGCTACAGCTATATTA
TCAAAAAGGACTGCCAATGGGGCAATGAAAGGCTATCCTCAAATATATGT
AGGAACTAACTTAGGTGGCACTGCTCCGCATACTATATTCCCCATCTCGA
ATGATACTTTATTTGACTCAAGTTCTTCTCAGCCATTTTATTTCTTGATT
GTGGACAGCAAAGGGTTGCAGGTTGGCATGGCATATTTAGGTCTCGATGG
TTACATACAGTGTTAG
>BgtE-20050 Bgt_ctg-37_consensus 634995 635303 +
ATGAAGTTCATCAATGTAACTTTGATCACGACAACTATTAGTCTATTCAC
ATCATTTGTTGCGGCTCAAAACAGCGAAGATTTTATATTGTTTGCATGTA
TTGGTGTCGATTTCTACAAAAAAAGTGTTCAAGATTCTGCTGCAAAATCA
CACCGACTAGGTCGGGAAACAATTAATGGCTACCCTACATTTTATAACCT
TCGCGGCTTGCCTGGATCTAGACCACACAAATTGTTTCCAATGATTCCTA
ATATTCATGTTTACAATGGCGGTAAGCAAAATTTAAATCCTAATCTGTAT
TTTTATTAA
>BgtE-20051 Bgt_ctg-10000_consensus 13974882 13975259 -
ATGAAGTTCATCCATTTCACTAAAGCCACAACAATTCTGAGCTTATTTAC
ATCATTATGTGCGACTCAGGCCGTGAATGATGGATATGCAATGTTTAATT
GTCATGGTGTAATATTTTACTCAGAGAGTGTTTTTGCATCAGCTGCAAAA
GCACACAGCCTGACGCTCGGACAAGTAAATCACTACCCAATCGAAATTAT
CAGTAGCACATTTAGTGGCCAATCTCCGCATAGATTGTTTCCTANNNNNN
NNNNNNNNNNNNNNNNNNNNNNNNNNNNNNNNNNNNNNNNNNNNNNNNNN
NNNNNNNNNNNNNNNNNNNNNNNNNNNNNNNNNNNNNNNNNNNNNNNNNN
NNNNNNNNNNNNNNNNNNNNNNNNNNNN
>BgtE-20052 Bgt_ctg-10000_consensus 1432599 1433078 -
ATGAAGCTCTTCACCATAAGCGGCGCTGTCACGCTCTTCAGCATTTTAGC
GCCAGTGACAGCCATGTCGGGTACTACAGCCGCACCGCCGTTGGAAGTGT
CCGACCAGAATAGAGACTTCCAATTTTGGTGTGCAGAGGGGCGCTGGTAC
ACCAAAGAGTTTATCAAAGCTATGGTTGACAATGTCATTCCACTTATAGG
AAATCCTGACCCGGAACAACTTTATCCTTCACAATTCACTATGCTTGCTT
ACAAGGTCCCCGGACCACTTTGGTATCAGCCGCTTTTACGCTTTGGTCCA
GATGATTTTGTCATATTCAACCAAAGAGGTCAAATTGCGGGCGTAGCCAT
CTGCGGAGAACATAACGATCGCTCAGTTTGGTGCGATCCCTGTCGCCTAA
GAAG
>BgtE-20053 Bgt_ctg-191_consensus 2006 2472 -
ATGAAGCTCCCCATAATCAGCCGAGTTACAATGCTTTTCAGCATTTTAGC
GCCTGTAAGTTCGATGTCGACTTATGCAATTCCCGAACCCGAACTAGTGC
CCGGCGAAAATGAACTATTCAGCTTCTTGTGCCCAAATAATCGGTGGTTC
GACAAGTCTTTTCTCGAGGAAATAGCCCTGATAGGCAAACAAGCTATAGA
AAATGGAACTAAAGATCGTGGATTTCCCGCACGAGTATTTGCCCTTACTT
ACGACGTCGACGGAGATGTATGGTACTATCCTATCGATGAAAACCGAGGC
GAATTTGTTGTATTCTTAAGAACCGGGCGAGTTGTGGGCGCAGGTTACTC
AGCGGCTACTACTGATGACGAACGTTATTTGCACCCCTGTCAACTCCAAA
TG
>BgtE-20054 Bgt_ctg-191_consensus 29091 29556 +
ATGAAGCTCCTCAGCATCAGCGGAGTCACAATGCTTTTCAGCATTTTAGC
GCCTGTAAATTCGATGGCGATCGTATCAGATGCGCAGTTCCTTCCAGTGC
CCCACCATACTCAACCATTCAGCTACTTATGCCAAAATCGTCGGAGGCAC
AACAAGAGTACTCTCGAGAACAAAGCCCGGATAGGCAAACAAGGTTTAGA
TGATAATAGGTTTTTTAATGGATACCCCGCATATTTTGATGAATTTAATT
ACAATATCAACGGAGATAAATGGCTCTATCCTATTGACGACAACCATGTC
GATTTTGTCGTATTCACAAGAGACGCGCACGTGACGGGCGTAGTCTTTAG
AGTGCCACTTGATAATGGCCGATATAGTTATCACCCATGTCAGCTGGAAT
TT
>BgtE-20055 Bgt_ctg-205_consensus 209664 210139 +
ATGAAGTTTTTCACCATCGGTAGCGTTTCCGCGCTCTTCTGCATCTTAGG
GCCAGTGACAGCCATGTCAAATAAAAGTAAACAACAGCCATTACCAGTGC
CCAAGCCGAACCAAGAATTCACCATGTCTTGCCAAAATGGGAACAGTTAC
GAAAAATCTCAACTCGTCCTAGCAGTTCAAACAGCCAAACAAGTCATGGG
TCCCAATAATACACACAATGGTTATCCTTTTAGATTAAATTGGCCTCCGT
ATGAAATTCCCGGACAATTGTGGTATTATCCTGTTGCAGAGGGCCAAGGT
ATACAAGATTTCGTTGTATTCAACACAGACGATCAGATAGCGGGCGTAGT
TACCCGCCATGTTTTTAATGGCCAAGAAATCTTCAGACCTTGTGAAATCA
TTTAA
>BgtE-20057 Bgt_ctg-93_consensus 1359514 1359966 +
ATGAAACTTTTCACTATAGCTAATATAACTTTGCTACTCAGCTTCTCAGT
CCCGGTTATTTCATCGCCGATCCAGAAAAGAAATAAACATACTTTAGAAG
TACCTCATGAAATGAGCTCATTCAATGTTTATTGTAGGGGTGGGGCGAAA
TATGATGGTGAAGATCTCCGTGTTTTGGCCGGAGTTGGAGCAATGTTACT
GAAATCAAACCATTCACGAGTGATACCGATTTCCAAATTCAGTTATACAG
TGGCAGGACCGTACTTTGCTAAATCTATAAATGATGTCGATTACGTGGTA
TTTACTGAGATGGGAATTTTTGTGGGTGTGGTTTCAGTGGGAAATCCAGA
TTTAGGGGAGAAAATGGAGCCATGTTTGAATATGTAA
>BgtE-20059 Bgt_ctg-10000_consensus 15416459 15416862 -
ATGGTGAAATGTCACGACAACTATAAATGTAACCATGGGGCCATCATTTC
GGCAGAGCAAATCACAAATACTCTCACGCCACCAGGGATAAAAACCAACA
ATCTTGGTTTATTATTAATTAATAACGAAAGAAGACCCGTTTACTGGCGG
GAAATCTCAGTCGCGCCTGAGTATCTCGCCATAAATGGTGAGACGCTCAG
CTATCGAGCGGTATTTTATGATGGAGGAATATTATTAGATATCCTAGAAA
TCGAACATTCTGAACCAAAGAAACAGATAACTAAGTGTATCAAATTCGAG
GGTGACAAGGTAGCGTCGGGAGGGTTACCGAGTGACTTGGGTAATATATG

>BgtE-20060 Bgt_ctg-40_consensus 124943 125372 -
ATGCACTCCAATCGCTTGCTCAGCTCTCTTGGACTTTGGCTCGTATCTAC
CATAGCTGTGGTGCAATGTTATCGAGACTACAACTGTGCCCAAGATATGG
TCATATCATCGGCCGATGTTAGAGCAGCCCACGAAAGGGCCATCTCGCGC
ATAAATAATCCGAGTACAGATAACAAATTTCCGATTAATATTCAATACAG
AGGAAATATTACCCCCACAGCTAATCCCGCCTATTATTGGTATGTGACGC
AATTGACAGACTCCCAAGGTCGGGCGGGAATGAAGTACTATTTGCTGACT
TCAGCGTCGGGCGACATTTTGGGGATGATAAGCACTGGCTGGGGGAGGGA
TCTTGGCACAAGCGACACATGGTGTACCTAG
>BgtE-20061 Bgt_ctg-25_consensus 1226323 1226495 +
ATGCACTTCCCTCGCTTGCTGAACTGCCGTGCAATTTGGTTCGTATCTAT
CATAGCTGTGGTGCAGTGTTTTCAAAACTATAGATGTGACAACAATTATG
TGGTAACAGCCGAGGAGATTGAAGAAGTCTACAATAAGGTCGTGCGCTAC
ACAAATGATGCCGCTAGAACGGG
>BgtE-20062 Bgt_ctg-100_consensus 2314130 2314581 +
ATGCGCCCTTCCAGCCTCCTGATCTGCCTTGGTATCTGGCTTCCATCATG
TGTTTCTGAGCTTGAATTCGGTAATTATCGATGCGGTAATGGCGTCACGG
TCAGAGACTACAACATTCGGATGGCATTTGTAGCAGCTCAAAGGAGGATA
TCTGGGTTAAGTGCAAATGAACATCAAGTTCTACAAGATCTGTTGTACAC
TGGAGTTTTAGCGCGCAGTGCTAATGAAGCTTTATACCAATGGGAGGTGG
ACGTGCCAGACAGTAGTGGATCTTCAAATTATCGTTACAAGTATAAAATA
ACTTTCAACGTATCATATGAAATTCGTTGGATTATTTATTATCGAGAAAA
TGGGAATACGTTTACTGAGGTTGATTGTTGTACTAGGTTGTGA
>BgtE-20063 Bgt_ctg-10000_consensus 15489304 15489723 -
ATGAAGTTCCAACATCTTACCGGAATTATTTTGCTGCTAAGCCAAGCGAC
ATCAATTTCTGCTGCCATGCTGATCCCAAGGATGGAATCTGGTTCAGAAA
TGTTTCCAAACCCAATGGATGACATCAGAGCAGCCATCAGAAATAAAATA
AAGAGTGGAGAAGAACACAGATCTCCAAATGATCGAGTAGCAAGACTAGC
TCAAAAATTAGGACACCCATTCCTGATTCCCATTCGTGTTCATCATGAGT
GGCATCACAATGAAGATGAAAATTATGTCACCAATGATAGTGAAGGAAAT
CTTAACCTCTGGGTACTTGTTAGAAATGGGAAGCAAATCCATTCAAGCAT
AGTTAATTGGCATGGATAG
>BgtE-20064 Bgt_ctg-234_consensus 634445 634870 -
ATGAAGTTCTTACATCTTACTAGCATTATTGTGCTGCTAAGTCAAGCAAC
ATCAATTTCTACTGCCATACTGTACCCAAGGTCATCCTCATCTAGTTCAA
TGAGGCTTGCAAACCCAATGCAAGACATCTATACAGCTATCAAGAGATAT
GAAAATAACAAAGAGGAATGGAAATCTCCAGATTCAATAGCTAGAATGAG
AGCTAGTGCTTTTGGCTTCAAATTCCTAATTCCCTTTCATATGGATCAAA
CGTGGAATCAGAACTGTCACGAAAATTATATTACCTCGGGCCCAGACGGA
AAACTTAACTACTGGGTTGTTATTTCAGATTATGGGGCTTTAGTCCGTTC
AGGACCGGTGAATGTACCACAATAA
>BgtE-20066 Bgt_ctg-41_consensus 551168 551545 -
ATGAAAATCAATAGTCACGCCTTGATCGTCCAGCTCCTAATATACGCTGA
AACAATTTATGCCGTGAGGCCATACCTCTGTCCCAATGACTACACTGTTA
CCCCCGAAAGGATCGAAGAAGCACTTAAAATACGCTGGGATTATTTTTTC
GCCCAAGATGTCATCGAAGATGGTGTACTATACAGGCGTTTTCCAATTAA
ATATTTTGCAAATGATTATGGAAGTCCAAGGATGAATATTTACTCTGTAG
TTACCGACGAACAAAGGAATATATTGAGAGTGGAATACAATGTTAGACAA
GATTTTTACGAGTGTAAGGAGATATAG
>BgtE-20067 Bgt_ctg-10000_consensus 12856050 12856298 +
ATGACACCATTGAAGTACCTGGCTTTAATCGCTTTCACAATTGTGCATGA
AGTTAGTGGAACGTGGACAATAGATAAAGGAATAAATTGTGATGGCGTTG
AATACTCTGGCCAGAACCTCGAGCAATTTCTCAACATGCGTTGCTCTTCT
CAAAGGCAAGGTTCGTATGGTCTAAATGATTATAGTCACCCAAGAGAGGC
TTTAGACGATGGAACTGGGATCAGTTTATATTTCATAAGACTCCCTACA
>BgtE-20068 Bgt_ctg-226_consensus 463841 464312 -
ATGTTATCAGCCAAAAATCTTATTCTAGCCGCATCTGCTCTAGCTTGTGT
AAATGCAACAATCGTTCGATATAGTATGGATCAAGGCGCAGTCTGCGATT
CACAGGCATACACAGGGTCGATGATACTGGAAGTCTTTAGTAGATATTGT
AAATATGAAGGCAATAGATGGATACTTAGCGGAAATAGCTTAATCGAAAG
ATACATGGCTGAAGATCAAACCATGCTCGTCTACTTGCCTCTACCAATAA
TAGGCAGTGGCGGCAATATGGACTATCGGCAAGTCACAGATCGATTTATA
GTAGTTGATAGTGGTTGTAATTATTACCATGTGACGAGACTGAGTAAAAT
GGTGGGAGGAGGACAAAATGAACTGGGGAATTTGGTCTACATCTGCTATC
CACCTATGAATTAA
>BgtE-20069 Bgt_ctg-33_consensus 1495129 1495517 +
ATGAAAATTGTTCTTCCACATCTCGCTATTGCGCTCTTGAGCATTGTAGC
ACCAGCACTTGCTGTGATATTTGATTGTTCTGGGGTCATCATTAACGGTG
ATGTCGTGAGGAGAGTACAGGCTACTGGTAACCGTGCTAGTATTTCAAAA
TCAAGCTTTATTCATGGAGATTCAACCAGAACATACGAATACTTCGATAT
CCATCCCAATGGTCAATATTCCAGAGACTATACAGGTTTTGCCTGCTTTT
CGGACATATCCTTGCCCAAACCCGATGTGCGGGAACATCGTGAAGATGCT
TGGTGGCCGTGTAGTTCATCTGTAATTTGA
>BgtE-20071 Bgt_ctg-14_consensus 4437440 4438021 -
ATGCAACGCATTCACTCCCTCCTAATCGCTGGTCTCTTTTTTATCGTTTT
CGCTATTGCTAATGAGAGAACTTTTCAGTGTGGAACCAAGGTGAAATTTG
AGGATATTCTGATCAATGAAAAGTTGAATGAGATGAAAAGCTATTACAAA
TCTTCATTTCGTGCATGTAGATTTAAAAAGCTGTGCATCAGAAGAAGACT
TCGAAAACTAATATGGCGTCGAAGAAACTACACAGGAAGCTCAGACAACG
CAAACTTACCAGATTCTATGGCGTTGTGGTTACCAATACGGAAATCCGGA
GAAAACAGGAGTGGGTTGTTGCGGAGAAAAAGCAATACTTATCAAGTTGT
AGCCACGTGTACAAAACGAACTTCTTGCGAGTTGTTACGCGTAACTGAAA
GAAGTAGGGGGAAAAAATCGATTGAGACTGCATGTCCTGAAATTCGCTCA
CAAAATATAGTCAGGCCGTCATTTTCAAAATTATTTACATTCAAACAGGC
ACCTGAGGGTGCCTCCTAA
>BgtE-20073 Bgt_ctg-230_consensus 131745 131897 -
ATGCATTATTCAACAATCACCATTTTTCCGCTTTTTGCCATCACAACTGT
TGCCATACCACTACTATCTGGCCGACAGTCTATAAACGTGCCGGCTATAC
CTAATGTTCCGGCTGTTCCAAACGTTCCAGCGGTGCCATCGACATCGAGA
CCG
>BgtE-20074 Bgt_ctg-40_consensus 275158 275599 +
ATGCACTCCAATTGCTTGCTCAGCTGCCTTGGAATTTGGATAATATCTAT
CATAGGTGTGGTGCAGTGTATTTCAGAATATAGATGTGGCAACAATCATG
TGATTTCAAATGATGAAGTTCAACGTGTCTACAACCAGGCACGCCCAGTT
GTATTAGGACAAGTTAGACAAAGCACACCACTATCTGGAGCCAAATACAC
AGGAAACCTATGCGGTTTGCCAAAACTGACCTATCATTGGTTCTTAAATT
ACTCGAAAGACAACTACTCGCAGGTGGTGATGAGTTACTTTTTACTGATC
TCGGCCGATGGCGAATTGCAGGGGGTCATAAGCACAGGTTGGAAGATGGA
ACTTGGCCAAGAAGACACCTGGTGTGGCGAGGCATAA
>BgtE-20075 Bgt_ctg-14_consensus 2307879 2308284 -
ATGCAGTTATCACCTTTATCTGTTTGCCTTGTAACCTGGCTGATCTCTCT
TGCATCTGTGGTGCAATGTGATTGGCAGTGTCATAATGATTGTGTAATCG
AAATGAAACACATTAGAAGATCTGCCGGAGAAACATTACATCCAAACCGC
GACAATTGTCGACTAGGAGTGCCAGAGTTAATTAAAAACCTTCCCTGGCG
GGATATCGAAGCCCCGGACGAGTGTCTCATTGTAGGTGACAAGCATTACA
GCTATCAAGCAGTATACAGGCTCGATAAATCAGTCCATAGCGTGTGGGTG
GTTGATTATATTCCAGACAATTATCAAATTAAGAGGTGTGGGCAAGTGTA

>BgtE-20077 Bgt_ctg-56_consensus 262519 262944 -
ATGAAGCAACAGATTATTTATTGGCTCATCCCGTTCCTATATCTTTCAGC
GGTTCAGTCCATGATTGAAGACTACACATGTATCGGAACAAAGATAGAAG
GGAGATACGTCGAAAAAGCCCTTGATTTTCTGAGGAAGCCACAAAACCAG
ATGCATATATTACCCATGAATCTCTGGACATGTGAGTCGGAAAATTATTG
CTATATCTCTGCGCTTCATACCGACGATGAATCATTTAGAAAGAGATACA
GGACTCCTTACTATGTGGTTGTAGATGGTCTCAAACATTTAAGAGGCGTT
GTAATAAGCACAGGCAGAGATTACCAGCAATGCTCCCCAAAATCACCCGC
AATTATTGTTAGAAAATCACATTAG
>BgtE-20079 Bgt_ctg-153_consensus 258190 258590 -
ATGAAGAGCACCACACTTGCTTCAGTTACAGTATTCCTGAGCATGTCTTT
TCTAGCACATGCTTTGACTGGCTATGATTGTGAAGGAGAAAATGTTTCAC
ATGAAGTTATCATGGGACAGGTTAACAAGAGCTATGACGATCGTGCCCGT
CAAAATCCCGAAGATACCTTTTTTACGAATAGCAGAAGCTTTAGGGGTGT
TGAATTTCCTTTTCGAGTTTCCGGAGCTCCAGCTAGTCAATCAACAGTTT
TAATTTATTTCAATAATGGAAGAGAAGTCTTAAATGTGTATTTAATAACT
TCTGGCAATAGAATAATGTGCTCTCCTGTTAAAGAGTGGTCTTAG
>BgtE-20081 Bgt_ctg-67_consensus 297189 297450 +
ATGATAAGACAATCGACCACAATATTTAGATATTTGCACATTATTCTCTT
CACAACGATTCTGTTAGTTGGGCCAACAATACAAGCCGATGTAAGTGGTT
ACATCTGTGATGACCTTGTTGTGTCGCATGATGAGGCAGTAAAGGTCGCT
CAGCTCGCCTCTGAATTGGTGAAATCAGTAGATGTTCGCTACAAGTTCCC
TGCATTGTTAGAGGATACTCAGCTATTTGGGATAGAGGGTGAGAATCTGT
TTGTGGTGCCCT
>BgtE-20082 Bgt_ctg-48_consensus 2214971 2215525 +
TTTGTGCCATGTGTAAATGTACCCGAGGTTTCGAAAAGTACAACTTCTGG
GATAGGCCAAGTCCTCACAGAACCTTTAGTTAAATGCGGATCATTATCAT
GGGAGTTAACAGAGATTCAACAAGACGCCAGAAATCAATTATACCAAACC
ATGCATTCGTTTGATGAAGTGGAGTTCTCATCTAGTAAGATTGATGGTCC
ATGGAAGAGTACCTTTTTGAGCAAAAGAGTAACTGTAGACGGTAAAGCAC
AATATGTAAGATACGAAGTTATATTAAATAATCAAAATGAAGTCCGTGGT
ATAGCCATTATGCATAATATAAGCCTAAGAATACCCGTAACCCGCAAATT
CATCCGACAGTCAAGTGAACAGAACAAGTCGACACCAATGCGGGAAAAGA
AAAGTATCAAACTAGAATGCTTATTTGACGGAGCATTCCCACTTTTTCCT
GATAGTCGGATATCGGATCAACCAAGCCCTAAAAGACGAAAGAATTTAGA
GTAG
>BgtE-20083 Bgt_ctg-226_consensus 763271 763438 +
GTATTCCCGTATTTCATTAAAGATAAAATTAATAGGTTGACTGTATCAAC
TACCTGGGAAAAGCGAACAATCGATCTCACATGCTCTTTCGATACAAAAT
TTCTACTTGTTCCCGAAAATCAAAGACTTAATCCATTGAATCCTCATAAG
CGCAAGACTTTAGCATAG
>BgtE-20086 Bgt_ctg-560_consensus 169233 169835 -
ATGCTTGTTATCAATACTCTAGTACTCCTTCAAAGCGTAAGCCTTTTCGT
GCCGACTATATTTGGCTACACAGTGAGCCATGTTGCGGAGGAAAGCAAAG
TATTCAGCTGTTTCAAAAAGCAAATAAGGGCAGCCGACATTAAAACAGAA
AGACTGGAAGCAATTAGTCTTTTGCGAGGACATTATGTAACCAAAATTTC
GATGCAAGAGATTTTAAGTCACTTTGAAGGGAAAATGAGAACGGAATGGC
TTATGTATGATGACGGTAGCCCACATGAATATTATAATTATCAAATCAGA
TCACTTTGGTCTGAATCTGAGAACAATGATTACAAATATATTTTAATGAC
CAGCCTCTTATTTGACGATCGTTATCGGCTTTGTGCCATATTAACCGAAG
AATCTTGGATTAACCACTTCCAAACTGGGATGGTGCCGGGATCTGGCGTG
AAAACCATCAAATCATCGTGTCAAGTGATGTCAGGGGTCGGAAGGCAGAT
AATTTATGAGGAGAAGGACTGGGGAGGAAACTGGGACGAGGGCGAGATGT
AG
>BgtE-20087 Bgt_ctg-184_consensus 11139 11464 -
ATGTTAATCCAAAGAAGCGATTCCGGACCAATACCATTACCAGTGCCGTG
TCAGGACAGGTGGCTTAGTTTTAAGTGTCGAAGCGGGCATTCTTATGGAA
TAGAATATCTTCGAAAGGTTCTTCGTATAATGAAAGCTCGAGGGGAAGAG
AATATACTTTATCCGGATAAATTCACCGAGTTCGAATACACATCTAGCTC
GAATAACTGGATATATCCAATTCTACCTGATGATAGGATTTACATGGATG
GCGAATTTGAAACAGAC
>BgtE-20088 Bgt_ctg-10000_consensus 7572748 7572979 +
ATGCCAAAAATTTCTCTCCTGGCCGTCGGTCTACTTTTCATCAAATATCT
GCAGAGAAGCTTTTGCTCTGCTTCCCAGGTGGATCCCCCAATAGGAGCAA
CCGAAAGAAACTTGAATGACTATGTTTGCCATGACCAGTACTTCACAGGA
GCCACAGTCAAGGAATCGGTTGGGCTGGCTTGCGCCAACCTGCATACATT
GAGCCGTCAAAAAATATTTCCTGCGCTTTTGG
>BgtE-20089 Bgt_ctg-228_consensus 741447 741883 +
ATGAAGAGAAAACAGTTTTTTCATGGCATTAGAGTGTTGTTCAGCACATT
TTGTTATCTTCATTTGGGTACTACGACACTTGCCTTTCCGAATGACAGTA
ATCCTAAAGAGGTCTCGAATGATTTTATTTGTGCTGGCTCATATTTCAGC
GCACATATTTTAGAAGAAAATGTTAAGAAAATTTGCAGGGAGTATGTGAA
CGCAAAACCTAGCAGTAAATATCCCGCAAGGCTAGAAGATAATGGTTTAT
TTGGAAGTGTTTCCGATTCTCTTATCACAGGGTCTCTTAGGTATATAAAT
GATCAATACCTTACGGGCCACATAGGAAATAGTCGTATTGTTATCGACAT
GGACTGCAGGTT
>BgtE-20090 Bgt_ctg-163_consensus 761759 762168 -
ATGAAATTTAATAAGGTTTCATCTGCTATTTTTGCTGCTAGTATTTTTGG
AATAATTGTGGCTGAGCAGAGGTATGAGTGTGACGACGTAACGTTTAGTA
TGGATTATATCCTTCGCACAGCCAATGCAGTCAAAACTTATCCATTTCAC
TCTGTCAATCATTACCCCAGAAAATATGTACGTGCAAGCCAAGGAAGGGG
ACGGGAAAATTATATCGAATTTCCACTATTACCTTCAGAAGATATTTGGA
GAGGAGAAGCATTTGACCACTACCTCTTGATGAGCCCACAATTTGACACA
TTCAATGTCTATTCCTATCTAAAAAATCATTATGAATGTGATATTAAATA
TGACTGA
>BgtE-20091 Bgt_ctg-10000_consensus 13493009 13493409 +
ATGGATTGTTCACTTGAAGGTGTAATAGTGAATAAGTACAAAGGTCCGGG
CTTTACAGCCTCCAGCGGTAGTACTTTATTAAAGACTCCTGTCAAGGTAC
ACGATTCTGAGACGGACAAAATAGGTACAACCTGGGTTGTTCTTAGCTGC
AACACACTCACATGCAAGTTCCAGGGTGTGGTACGTAAACCTTTCATCAG
GATGAAATATATGAATTGCAACCAAATATCGCACGCAATAACTGATCCAG
GAGAACCTTCTCCTTACGAATTTTTCGCTCCTTCTGTAAGTGTTGGAGGT
CGCTGCAAAGATATAAAGCATCAAACGACAAATCGACCAAAATAG
>BgtE-20097 Bgt_ctg-10000_consensus 8200946 8201297 +
TTTTCTTTACAATGCCGTTTGATTCAAGTTAAGCCAGTGTTCCGAGGTGC
CTTCCCAAGACCTGCATGCTTGGAAGTATGGACTCCGAAGCCATCAGTAG
ACATAATCCGTTCAATCCCATCGTTGAGCCCTCAAAACCAAAATCAAGAA
AGCAGTGAAACATATCATTGTAGAGATATTAAATTTAGGATTTCAACCCT
CCGAAATTATCTCAATCAATTCCATAGGCTATTGAGCACTACTTCGCCAA
TAGGTCTAGGAGGCTCCCTCATCAGGCAAGACGATAAATTGATTTTATGG
CCTATACTATCGCCTGATAGATTAAAAAAAAGTAAATTACATAATATGTT
AT
>BgtE-20099 Bgt_ctg-248_consensus 12649 12892 -
ATGAAGGGAAACAAAATGTTCGATGGCATTGGAGTGTTATTCAGCATATT
TTGGTGTCTTCATTCAGGCCCCGTAATTCATGCCTTTCCGAGTGGCAGTA
ATCCTCAAGAGGTATTGAATGATTTCATTTGTGCTGGTTCATATTTCAGC
GCAAAAATTCTAGAAGAAAATATAAAGACGGCTTGCAAGGAGTTTCCAAA
CGCAAGCCCCAGTAGTAGATACCCCGCAAGGCTGGAAGATACTG
>BgtE-20100 Bgt_ctg-100_consensus 139946 140387 -
ATGCCTCTACCAACAACCAAGGTGAAGTTCCTATACATAGCTGGAATCAC
AAAATTGTTGAGTTTATTTACATCATGTGATGCTCAAGCTGGTAACGGAG
GTCATTTGATGTATACTTGCAATGGTCAAGGGTTTTACTCAGACAGTGTT
GAAACTACAGCTACAACAGTAGAAAATCATGGGTTTTATTCAATTAATGG
CTATCCTATATTATATCAAGCCGATGGCTTATCTGGTCCGGGCCCGCATA
AACTATATCCTATGCTTCCTTCGACCCTAATTTATACTTCAGGGAGTGTA
TCTATTTATTTCTTAATTGTGGATAGAAGAGGCACTGCACAGGGTATGGT
ATACTCATCAGGAGGTCAATATGTGACATGTGACAAGGCTTAA
>BgtE-20101 Bgt_ctg-37_consensus 497755 498191 -
NNNNNNNNNNNNNNNNNATCTTTGATCACGACAACTCTCAGTCTATTCAC
ATCATTTGGTGCGGCTCAAGCCGGCGATGAAGATATTGTGGTATATGATT
GTTTTGGCACTATGTTTTACCTCGAAAGTGTTTGCCAATCCGCTCTCCGA
GCACACCAACTAGGTCAGACTACAATCAACGGCTACCCTACACGTTATAA
TGCTCAAGGCTTGAATGGTCCTAGCCCGCATAAATTGTTTCCAATGTTTC
CTAATGTTTTAGTTTACGGGAATCAGTCTAGACCGAAATATTTCTTAATT
GTTGACAATGATGGTTATCCTCAGGGCATGGTACATCTTTATCGGGAGAC
TTACCATAAATGTTCAAGAGTTGATGGACAATAA
>BgtE-20103 Bgt_ctg-25_consensus 1421153 1421347 -
AAGAAAACAAGCTCAGAGATTCTTTCTAAAAAGCCTCGACCCGGTATTTT
CAGTGGTTGGATATATGGTGACATGCACAATGGAAGGGGCTTCACTTCCG
ATGACGCTATAACCATTCCACAACCTCATTACGATGACTTCGACTCTCAG
GGGCGGCGTATTCCTAGGCCGATCGCGCCTCAACCATACCCTGGA
>BgtE-20104 Bgt_ctg-100_consensus 1334489 1334872 -
ATGAAGATTACTATTCTTCCTTTCATTACCGTATTCTTGAGCCTTTGGCT
GCCTGCATTTGCCTCATATTATGACTGCAACAAAAGTCATATTCCGGAGG
ATAAAGTGTTAGATGCCATTGAAGATTACAAACATTTCCAACAAAATCAT
GGCTACTTAATGGGTTCTCTTCGACAACAAAATGTACGCAAAGCCACAAT
CGATTTTATAGATCATGATTATCCAGCCTACAAGTTCAAAGTTAATTTTG
ACCAAAACTGGCGTGTTACACTTGTTTATTCTAAATTTGGAAGGGAGAGA
GATCCATGCAAATATGTACATTGA
>BgtE-20105 Bgt_ctg-519_consensus 237203 237418 -
ATTCAAATTGTTTCATCCGTTGTACTTTTTGCTATTCCGGCATTGGCGGT
CAATGATTGGAAATGTGGAACAGATACAGTCTACGCATACGTAATAGATA
GAGAGATGCATGGCGCCTACGATGCCTTTCTCGCTTTATATTCCCTCACA
CCTTCCGATATTCAAGCTTATATGAGTTTCAAAACTAATTTCAATGTTCC
CGAATTTAACCTTGCA
>BgtE-20106 Bgt_ctg-10000_consensus 13968055 13968489 -
GCCACTCTACTCGCATGCGTTGGCACCTGGCTCGTCTCTCTCGTATCTAC
AGTACAAGCCGGTGATTATCAATGTGGTAATGGCGCTGTAATTCCGAAGT
CATACGTCCAAAGTACCATGAACCACGCCAAGGCGCAGGCAAAAAATAGA
CAATCTGGTCATAGCCTGCAAAGTCCGGGTAATGAGATGAATGTTACACC
CGGAGTTGGTCCAACCGTTCAACTGTATTGGCGCGAAATATTGCACATGG
ATTATTATCACAAAATCGACAATGTACAATACAACTACAGAGTAGTTTTT
GATAGCAATTTTAACCTGATGTCTGTCGAAGCAGTCACACAGTCAGGATC
ACAGATGGGAAGAGTTCTCAACTGCCAGTAA
>BgtE-20107 Bgt_ctg-6_consensus 121173 121598 -
AACAAAATGAGATCTCTCCAGTTTGCTTCGCTTTCCATCTTTTTTGGCTT
TTATATTTTAGGGAGTTCTGCAGAATATAAATGTTCTAGCCGAGCTCGAT
TCTCGGATGAAGAGGTCGAGACGAGGGCAAATGCCATATACAGCAGAGGT
GAAGAACTCAAAGATTATCTAACAGATGGACAAAATAAAATGGAGGACAT
AGGGTTCTTTGGGAGCGAAGCTTATCATGATTTAAGGTTTGAAGCTGCCT
TTATCCCTGCATCCGGAGCAAAATGCCACTATCAAATTCGGGTTTCTTAT
CCATCAAGAGAAATATATCTAATAGAGTATAATGGTTACATGGCTCAACC
CTGCCGAAAAAGCTAG
>BgtE-20109 Bgt_ctg-35_consensus 159483 159869 -
GATACTTGTTTTGGATACAGGTTCAAGACCAAAACAATATTGCTTTACTT
AGAGTTCGCCTTGAAAGAGTGGAAGTCAAAATTTAATGATAGAAAACTAA
ATTTCCCTCATTTACTGTGGAAAGTCGTTAAGCTTTGGCCCTTGAGAATA
CCAGAGGGTCATGATAACTCACCCAATGATGCGTTCGCGATAGGCTATAA
TATACAACTAGCTACCTATGGCATTTATCGTGTAAATGTACGGGAGGGTG
CCTTTCATAAAATCGAACTATGCCTAAAATTTTCTCGCGATGATATTCTT
AATGTACAGAGGGTTCTCGGTTCAGCCGCGCTCTAG
>BgtE-20110 Bgt_ctg-5_consensus 623669 624993 -
ATGAGACTTCAGTTGTCTAAGCTTGCAGTCATAATTAGCTTCTATATCAA
CACCATCGCGGCAACAGATCGCCCGAGGAGCTTTGTGTGTGAAAGAAAAT
ACTTCCCTGCCGATGTAATATCAAAAGCCATTGGAGATTCCTGCAACGCC
CTCGAATACGCCGACATTAAATGCAGAGCGATAGCAGCGTTTGACGGTAC
AGTCCTTTTCGGCATACGCGATGCAGTCTTGTTCTCCACGCCAACAAGAG
CGTGTCATGATCATAAATATGAAGGTGGCAATTTACTTATCCTTGAAACT
AGCACGCGTCGCATAGATTCTAGATTTGTTATAGATTCCATGTGCAATCT
AATCGGACTTATCTACTTGAATAATCGAAGCTTCTTTCGCTGCGCAGAAA
CTATAGATTCTGATCATGCAACAGATATCGGATCGGACATTTGGTCTAAT
ACGCTACCCAAAAACTTTGGTTACAGATGCGATCATAAAATATTCCACTA
TCAGGATATCCTCAGGTCTTTTGAGTATCTGCGACTGCAATTTTTCAAAC
CCGCAGGAACAACTAGACGTTTAAAACCCATCAAGGTCTCTTCAGATGAT
TTTTCTGGTAGTGATGTATATCTCTGGCCCGTTTACGCCGATGGCATGGT
TAGGCCAGGCTCTCTTGCAAGAACGGGACTGTATCGCATCGCGACCAACG
GAGCCAAAAATATGCTTGGTCTTATGTACAGAAATAATAAAGATTGGCAT
CGATGTATTGAAATGAAATCTGTTGATCCAAAGCTTTCGACTGTAGGGGA
TGGCACGAAGAATTCCATCGGAGAGACCATTTTCGACAATTTAAGCGCTT
ACAAATGCGGTCAGAGAATTTTCTCCATCATCACATTGAATAGCCACATG
CAGGCGGCCTGCAGAGTAATCCGAGAAGATGCTAGAAAAGCTGCGGCCGG
GGAGTCTTCGTTTCCAATTCCAGACCCCGCCGCTAAGCATGGAGAAATAA
ATACTCGGTTCTGGCCTCTCAGGTTACCAGAATTAAATGGAGATAAAAAT
GTTCAAAGACAACGTTATAGTTACCTCAAATTAGACCTAGACTGCAAATT
TTTGGGAGTCTTCAAGTGTGTCAACGGAAAATTTTTTTCATGTTTAAGTC
TCAAGGCCTCCCCATCATCATTGGAATAG
>BgtE-20114 Bgt_ctg-41_consensus 565961 566741 -
ATGAAATTCTTAACAGGCGTAGCCTTGGAATTAATCCAAATTATTGCGAT
TTTATCCTCTGTTTCTGAAGGACGAGATTTTCAGTGCAAGTCAACCACAA
TTTCCGATGAAGACCTTGAATCTATCCGTGTACTCGCATGTAACAGCTTG
CAAACAACCATGGAAACGTCAAAAATCGACATTAAATCCAAGGGCAAGGA
AGGACTTAGCTACGATTGGGACCTTTCCGAGCCGTTGGTGTTGGCACAAA
TGAAAGATGAAAGCATTTCACAAGTGCAGCTCAATAGCAATTGCGAAATC
ACATCAATCAGAGTGTCCAGTAAAGAGAATGATGACGAAATTTGCACAAA
AGAAAAGTCTATCATAAAGCGTCAAGATCAATATATGGTTTGCAATGGTG
TTACATTCTGGAAGGAAAGAGTTGAAAGTACAGCTGCTTCAGGTTGTGAA
AATGGGGTAATCGATGATAGACAACCGCTTGAGGTGTATCCTCACCATCC
ACCCACCTTCAGTCTTACAAATCACTATTCGAAATTTATTCAGACGTTTG
GTAAACCCTTTAGGAAGGATTATAGTTATCCATCACATGTCGTTTTTGAT
GGTAATTGTCGCGTTTTAGGAGTGATGGTTAAGATCAGTGGTGTATTTCT
TCCTTGCCCCTGGTAA
>BgtE-20118 Bgt_ctg-228_consensus 741918 742882 +
CCCGAACCCTGCATCGAGCTTTCTTATCCAATAAAAAATAGTGTTACTAG
CCCTCATTTGAATTATTTTGAAGGCTATAACTGTACCAAGGCTGTATTTA
GCGACGAATACGTCAAAAGGTCCTTAGAAAGAGCAAGTGAAATAAAGACG
CGAAGTAGTAAAGAATACCCTCGTAAATCCATATTAAACGGACGAAGCGT
GTTGAAATGGCCATTATTTGCAAAACACGATCTTTACAAACTTAGCTCCT
GCATTTACCCTAACACAAAATATTTTCTCCTGTTCACGGAATCAGGCCAA
ATGATAGGTGTCCGAGAACACAGTGGAGATGAAGAGTTGGAATGTCAACC
CATAAAAGTAGGCCTCGTACCTCATGGAACTCGTTTGAAGTCACTGCACA
CACCAGATACTGTTGACCAAGAAAATGCTGTGAGGTACGATTGTGACGGT
GAGATATTTAGGGGCTACTACGTCACGAAAAACGTGAGAATGGCTACGGA
TGCTCACAATCATTATCTCTTAAAAAAAAATAGCAAATATAATTATCCTA
CTAAGCTGAAAGTACGCAGTAGTGCGTGCCCTTCTGGTAAATGGCAATGG
CCTCTACGTAGGCACATTGCAGCGATAAAAGCTACACCATCTATATCTAG
TGTTGTTTTGGTTTTCAATCGAAAATTCAGTTTTCTCGGAGTATATTATG
TCCGTCACAGAGAGCACATAAAATGCAATAAGTATTTCGTGCAGGAATCC
TCTGAAAACGCAAGAGCGAGACCTTTTCCAGACTTAAATGTTCCTACTTC
ATGCTGCCTACATTGTATGGACAACAATGGATGTTGTTGTCCAGAAACTA
ATGAGACATTTAGTTGA
>BgtE-20119 Bgt_ctg-17_consensus 1320173 1320570 -
ATGAAGTTTATCAGCACTGTTACAGCCGCGGCGTTGGCCGGTCTTTTACT
ACTGGTACCGGCCGCTTGTGGAAATCGACACTATATTTGTGACCGTGGCG
ATCCCATAGACGAGGTAGTGGCTTTACGAGCCATGAATAATGCTTTTATG
ATAGAGCACTCTCATGAACACCCAGCTATTCCTACCGGGGAGCCACAATG
GTCATTTTTTTTCACTAAAAGTTTGAATGCACATAGATTAGGTATAGCTT
GCTACTTACTACAAGTATATGGGGATCCTCCAAATTACCAATTATCTCAA
AGTTTCAAGAAGGAATGGAGACTATGTTCCCTGGAAGATAAGAGTTAG
>BgtE-20120 Bgt_ctg-10000_consensus 12551313 12551597 +
ATGTTGTCAGCAAAGGAGTTTGTCAGACTTGCTTCCGCTTTGAGTTCTTT
GTTTGTCGTTGCCAGTGCTTGGGCAATCGAAGAAGGTGCAACATGTGCTA
ATGATAGATGGACCGGTGATGACTTGATAAGGATCCGAGATCAGAATTGT
TCATGGGGAACGCATGAATACATGTTAAATCATTTGCCGAATCTCCCGTT
TTTCAAGAAAGGTGGGGGACAACAGTCCATGAACTTCTTCGTACGTCTTC
CGAAAACCGGAGCTGAAGGGACATATCATCAAGGT
>BgtE-20121 Bgt_ctg-41_consensus 157922 158077 -
ATGATTGGTTGTCTAGATCGGAATGATCCGCAATTCTTTCAAAACTATGA
ACTTCACAAAGAGGCCCGCATTTTTTTGGCCGTGAGATTTGCCCTGATCA
AAACAAGACAACTTGTGTCATCTAGTGTAACGGGTGAAATTGGTCAACAC
TTCGAC
>BgtE-20123 Bgt_ctg-181_consensus 1214570 1214821 -
TTTATCATAAAGAATTTTGAGAAAGTAAAAAATCTGCATAGAAATCTACA
GCAGCAAAAACTGAATAGTCTTCGGAATGTCCAAGAGTGTAATTCTAATT
TATTCTCCAAGATGAAATTGAGGATCTGCTCCAAAAAGAGGCATTCCGAA
TATGTCTTTGATAGCCTATCAATGACAACCATAAATGGGGAACTAGGTTG
CTTCTATGATCCGAATAGGTCAAATATCTCTTTAAGAGGTCCTGATTTGT
AG
>BgtE-20126 Bgt_ctg-10000_consensus 8463884 8464153 +
TTTATTTCCTTCAAAATGATGCAGCTTAAACACTTGATGTTAGGAACTAT
CACTTTTGTAATTCGAGCAAGTGCATTTGATGGTGCCACACATGGCGTAG
ATTGTCAGGATTACAAGTACACTTCTGCGCTCATAAACAATGCTATGGAA
CTTGCATGCAAAGATTCACATGGAAATATTCTAGATATATCTACACGTCC
GGTTCAGAAATATATTGAAGGACGAAATACTGAGTATTATTGGTTTCTCC
TACCTTTATCAGTCTTAGAT
>BgtE-20127-2 Bgt_ctg-226_consensus 607580 607998 +
NNNNNNNNNNNNNNNNNNNNNNNNNNNNNNNNNNNNNNNNNNNNNNNNNN
NNNNNNNNNNNNNNNNNNNNNNNNNNNNNNNNNNNNNNNNNNNNNNNNNN
NNNNNNNNNNNNNNNNNNNNNNNNNNNNNNNNNNNNNNNNNNNNNNNNNN
NNNNNNNNNNNNNNNNNNNNNNNNNNCCATTGCTCTGACTCACTAAATCT
GATTCTAGGTAAAAAAAAGAAATCTATCGAAAAAATAATTTTTAACAACA
GCTGTGAACTCAAAGACGTGCTTTTTTACAATGAAACATCACGTAAATTT
GAACCTTGTGCGATAGTACCAGAGGCTTCGACTAGTGAGACTTTTGGGAT
GAAGCAAGTCCTCACAGAAACTTCAGTTCATTGCGGATCCTTATCATGGG
AAATAGCAGACATGCAAGA

>BgtE-20127-2 Bgt_ctg-226_consensus 607580 607998 +
NNNNNNNNNNNNNNNNNNNNNNNNNNNNNNNNNNNNNNNNNNNNNNNNNN
NNNNNNNNNNNNNNNNNNNNNNNNNNNNNNNNNNNNNNNNNNNNNNNNNN
NNNNNNNNNNNNNNNNNNNNNNNNNNNNNNNNNNNNNNNNNNNNNNNNNN
NNNNNNNNNNNNNNNNNNNNNNNNNNCCATTGCTCTGACTCACTAAATCT
GATTCTAGGTAAAAAAAAGAAATCTATCGAAAAAATAATTTTTAACAACA
GCTGTGAACTCAAAGACGTGCTTTTTTACAATGAAACATCACGTAAATTT
GAACCTTGTGCGATAGTACCAGAGGCTTCGACTAGTGAGACTTTTGGGAT
GAAGCAAGTCCTCACAGAAACTTCAGTTCATTGCGGATCCTTATCATGGG
AAATAGCAGACATGCAAGA

>BgtE-20128 Bgt_ctg-163_consensus 221574 221744 +
ATGATTTTCTATGAGAGATGGCTTTTTATTTTCATTACTTTAGCCACACT
ACCGACTACCACAAGTTCAAGGCAATCTACTATCCCTTCGACACAAACAA
AACATGTTCTACCGACTATTCCATTATTATTCCACGGAATAACCTGCAAT
TATGAACGCAATTATAGTTTC
>BgtE-2438 Bgt_ctg-70_consensus 499921 500513 -
ATGCGATGCCTCAACCTCTTGTCCCTCCTACCGCTAGCTTGCGTAGTTTT
CTCTCTAGCCATTCCCTATCCCATGCTGACTTCGCCCTCGGATAGTGGCA
TGTCACAAATCGTTATGGGACAGGAACGCGCTGGATATATTTGCAAAACT
GGCACTTCTGCCATCTTCATCACGCAAAAACGTATTCAGCGGGCCCTCGA
AAAGGCCAGGCGCCACATCAAAAACTCGAGTCCCGGTAGCCTTAGGGACA
ATGCTCGACGAAACAAATTTCCCATGGCATTTACTGACGCCAAAAATTTT
GGCTTGCCTCGCGACTCTATTTTGTGGCCGGTCAACGCGCGCCGAAAGCT
TGTGCAGGGTAAAAAAATACAGGGCTCTGGTCGTATAGTGACCAACACAG
ACTTGGATCTCCGCGGACTACTCTATCAGGATACGATGGGGATTCGTCGT
TGCAAATTTTATCGGGATTACAAGCGAAAGAGTGTCCAGAGCGACGCGCA
GACAAGCGGAAGATGGTAG
>BgtE-292 Bgt_ctg-10000_consensus 2002123 2002605 -
GACTCTGTTTCAGTCATCGGAGATTATCGACATTTCTTTCCGAGGAGAGA
ATACAGAGCACAAAGACCCATTGTTGTTTCCGAGAGATTCTCACTGGATC
AGCTAATCGAAAAAGACCACATTTTCCGGCGTACTGACTGGGATGACACC
TCGGTAGCACTTGCTTGGTACCAGGGATATTTGCATCTGTTTGAAGCCAG
GCTCAATGGCTGGTATCCCCTCACCAAAATAGGACAGGAGTCGCAGAACG
GAAGGATGATTTTTATGTACATGCTTGGCACTGACCTGGGAATTTGGAAT
TCCAATGGTCGTCTATCCACCAGAATAAACGACCAGTTGAAAAAATTGAA
AGATGAGAGTGAATTTAAACATTTTTATAACCGCCTATGGGATACTGATT
ATCCACATACACTGGGCAAACAGTTGGATCTAGCAAAGCTTCAACCAATT
GTTCCTATGGGCAAAATAGGTCGTGATATCTGA
>BgtE-3136 Bgt_ctg-33_consensus 1558029 1558232 +
ATGAAATTAATTCTTCCACATCTCGCTATTGCGCTCTTGGGCGTTGTAAC
GCCAGCACTTGCTGTGATGTATGACTGTTCTGGGGTCTTGATTGACGGGT
CTGACGTGGCGGCACAAATGGAAATATGGACCCGACAATTTAAATCATTT
ACATCCACACTTGAAGATGGTACAAATAAAAGCTACAAATACTTCAAAAT
CTCT
>BgtE-3419 Bgt_ctg-10000_consensus 15424790 15424966 +
ATGAGGTATCTTAGCGCTGCTTCCGTGGCCGCATTTTCTGGTCTTCTATG
GTTAGCGGCAGCTGATGGACACAAGTCACACTTTTATTGCGATCCGGGCC
AAAGTGTATACATAGAGGACATTGAACGTGATGAAGGAAGCGGGTATTAT
ACGCATGCGCAACCCGGTGATCCTACG
>BgtE-3466 Bgt_ctg-10000_consensus 4028236 4029646 -
ATGCTAAAAATTTTTCGCTTCGCCGTCGGTCTATTTTTCAGCGAGTATTT
GCAGAGAAATTTTTGCTATGCTTCCGGGGCATATCTCCGTATAGGACAGC
CCGAAAAAACCTTAAATGACTTCGTCTGCCGCGACCAGTACTTCACAGGA
GGCACAGTAAAGGCGTCAATTGAACATGCTTGCAAATTCATGCACACAAC
GAACCGTCAAGCAATATTTCCTGCGCTTTTGGAGGAGTACGTGGCACTTG
GTCGTGATTCTGGAGCTCTCTTGACCTGGCCGCTTATTCACGAAAATAAA
GTATATATATCTGGAACCAAGGGAAGATTCCGTGCCGTCTTTAATCTTGA
ATGCGATCTTGTTGGTGTAATAATACGCCACGAAAGCCATTTTCAACCAT
GTTTCGAGCTGTTGCACGATGACAATGAGAGAATCGACGAAGAAATTGGA
TTAGACTCTCAAGAATATGAGGGGTTCAAATGTCCATTAGCGACATTTAG
CTTTTCATATGTTTATGATTCCATGAATAAGGCACTTTTATCACCTGATA
GATATTTTCCAAAGCCATATGTGATAGGTACTTCTTTAAAGCAAGGAGGT
GATATACCCCTTATATGGCCATTATTTGGAGATCATATTTTGTCGCCACA
TGGGAAAAACTCTGATAATCGTCAAAGATACTATGTGGTGTTTACGAGAA
AAGAAGGAATGCGGAAAGTCATACATGTATACAGGGGTGTTGAGACAAAG
TGTGAGCGTATAAGGAAGACTATTGTACCTTACAACTCTCGCCTGAATAT
CCCGGAATCACCTGAAAGCATGATAGGACTAGATGATTTGGGTCGTGATT
GTAGTGGCCAGATATTTACAGGTCGCTATATTGAGATGAATCGAAAAAAG
GCGATGATTGCTATCGCAGATAAAATTTCCGGAAAAAATATGAGGATAAA
TATTCCACGTGCGACAAAACGCAAGGGCGTTCCGCTCAAAAGTTGGATAT
GGCCTATTCGTGGTTGGGAGACTAGTCGCAAAGATCCCACAAGGATTAGG
TCCTACGCCCTAGTATTTGAGCCGAACCTTCAATTTCTCGATGTTTACAC
TTTGGGGATGTCAGGCTTAACAAAATGCAACAAGATTTATGATCCAAAGC
GTACAGCTAAGAAAATAAAGGAGACGGGAATCGACCTGAATATTCCAGCA
TCTTGTATAGATAACGAGGGACTCGGAAGAGATTGTTGA
>BgtE-3602 Bgt_ctg-5_consensus 633750 634133 +
ATGAAGGCTCTATTTGCTGCTTCGATAGCCGGGTTGCCTACTCTCTTGCT
CCTGGTGCCTACAGCATATGGACTGGATCATTATAGATGTGAAAGTAAAC
AATTATTCGACTATTCAGTTATTTGTGGTTACGCAGAACAAGCTTCCTTC
AGCCAAATTCAAGGCGGAGACCCTTTTTTTGTTAGTGGAAATACCTACGG
TGCATATCGATTTACAAGTCATCTACCAGATGGAACTCCAAAAAATTACT
TAATTCAGACTGTTAGTGTGGAGCCATACCGACGATTGTTTGAATATAAT
GACGGCAAATGGAAATTATGTAATCTG
>BgtE-3888 Bgt_ctg-87_consensus 1252343 1252732 -
TTCTTTTTAATTTTAACTTGCAGCAGCTTTGCTCGGCCAGCTTCCAGCTC
TAGCATTTACGACCTCAATAAACGAGATTGCAAGCCGAAGCATATCGGTT
ATCAGTGTCTTTCATCACGAGTTAATATCAGAGATATCAAATCGACCATG
AAAAGCGCTTGTAACAAGCTAAAGCAACGGAAGAATAAAAAGGGGTTCTT
GCTCTTTTTAATAAAAGTATTCAAAGCCACCGTTACGTCCAAGCCTTTCC
CCGAGACCGAGAAATTTGGGTTTCCAAAGGATGCTCAGATGGATCTCGTG
CCTGAATCTGTTCCTTGTAAGTTATTCAACTTTTTGGTATTTATGTGCTT
CTCGAGTCCAAGTTTGCTCTCAATAGCTCGAAGTGTTTGA
>BgtE-3893 Bgt_ctg-163_consensus 147079 147716 +
ATGAGATCTTACATCAACATATTCTACTTTACCATTATCGCAGCAATAAT
ATTTGCCGCTCCTAATAATGCTCGCTCGCTCCATCGAGCCGGCTTTCCTG
TGATTGATAAGAGAAACGCAGGAAAAGATCATACTGGCTATCAATGTGGA
TCGACTAAGCACAAGATGGATAAGATTCTTGATGCCATTAAAATGGCTTG
TCCAGATCCAGAACAGAGCGATAGTTTTTGGTTTTCCTACAATGACAGCG
GCTTTCCCAAGACGTTTTCTGAAGCGCAGAAGCTCGGTTTACCCAAGGAT
ACTATGATAACACCTGTTAGAGGGGGCTTTTTTGAACCATTACAGTTCCA
TTATGCCGCGTTTGAGCCGTTGACTTGCAAGCTTCGTGGTCTAATTCGTC
AGAAAGACAATAAAAAAGACGGCGTTTTCCAGCTTTGCCAATACACGACT
TGGCCCCCGAGCTGGACGGAT
>BgtE-3962 Bgt_ctg-513_consensus 127074 127633 -
ATGCGGCCCTCGTACTCATTTGGTGTAGTTGCTCTTCTCTTCAGTCTAAC
TACTCCCGCTGTCGGTGCTGTTGCCGGACCTGTTGCCGGGCCTGGTACTC
GGAGTTACTATTGTTCTGAAAATTCGTCATTTAGGGACAAAGATATAATG
CTTGCCCTTCGGACTATTTTCAGTGCTCAAAACGACGTTTACCAAAATTG
TGAAAATGTACCTGTATGCAGAAAAACTGTTCGCAAAAATAAGTTTAAGA
TCGCGCTCTATCAAGGCAGATACTTCAAGAGACCTGGAAATCGGGGCACT
TTGTTCGTGACTAATATCAAGGCCATTCAGCTATACAAAGTTGTTAGAGG
ATCCTTCTGGGCAGTTGCAAGGTGTGAAGCAACCGAATGCGTTTTCGAGG
GTATTTTCCGAAACCATCGCTCGGGTCACGATAACCTTTGCTCAGAAAGA
GATAAGAATATTCCTTCATTAATTTACAGATCTCCGACCCGTTAG
>BgtE-40000 Bgt_ctg-175_consensus 189723 190867 -
ATGCGACTCCTTAGACTCTTGTCTGTCGTGCCCTTTTTCTTCTCGGTCCA
TGTCGCTGGAGACGGCGGATATCTCTGTTTGAATGCTGACGGAAAGTCAA
ACACGACTTACGATCAAAATGTTGTGGAAAAAAGCGTGAAAGATGCATGT
CTTCCGGATAGCAAACTGTCAGCAGCGGAACTTGCAGCAAACGTTGAGGC
GAAAAAGTATCCTCGAGTCTGGGTCGAGGCGGAAAATTATGGATTTAATG
AAACCACCTTGCTCTGGAAATACCAAGTAAATAGCTCAGAGCCACTAGAA
GAGCCGGGAGTACTTGTCTTTACTAACAGAGCCTGCGTTATTTTGGGATT
ACTACAGATATCTGAAGAAGAATATCTAGTCTGCAAGGCTGACAATGAAC
ATCATGACGAGAAATCAACCTCTAATACTTTAGCGAAAAAGCCCCGGCCG
GGTTCTTTCTCTGGTAGATACGAAAAAACCGATGTACGTTATGACACAGA
TGGCTACTCCGATGATGGCTATAACTCAGAAGAAAGTGGCCCTACCTTCT
CAAGATCATCACACGTTGGCAGTACCCCTGAAAACGCCGTATCATATCAT
GAACCTGGGGCTTCTGAATATGATGAAAATGGGCATTTCAGATATGTGAA
TGATGGACGCTATCCTGTGCAAGTAGCACCTCAAGTTTTTAGCGTAAGAC
GAAATTTCGACTATCTAGAGCCTCTTCCACCTGCTCGTAGTTATGGACAT
GGAAATCAGCAGCAGCATTCGACATTCTCAAATGGATACGAACAGGGCTC
TTCCTCGGGACATGCATCACAGCTGCCTACATGGAGCTCATCAGGAGAAG
GTTCTTTCCACTCTCCTCAGGCCCAAGGATCCTATTCTAGAGGCAGCCAT
CATGGAGGTAATAATTATGGAGGAAATAAAAACTTCAATAACTATGGAAA
TCCACTTGAAAGTCTCGGAAGAAATTTGGAATACTATGAACCTCAGTATA
GTCAACCACATGTGTCTGACGGTGAAGATAAAAAAAAAGGTAAAAATAAA
AGTTGGTGGAGGGATTAG
>BgtE-40003 Bgt_ctg-118_consensus 875369 876753 +
ATGTGGATTAAGTTCTGCATCTCCCTTTTCCTATCATGGTTAATTCATCA
AGTCAAGTGTATAGATAGACCATACTCGGATATGTACCTTCCAGATGGAA
CCGATGGCTTCGTTTGTGAAACCAAGTTTTTTTCGATCGATTATGCACGG
CAAGTGGCAAGAGCAGTCATTGGGGAATTTTTCTTTGGAAAATATTTCCA
AAATTATCCGACATTATTCGAAGATAGAAAACTCTTCAATGTGAAATCAG
ACATTTTTCTCTCATGGCCTGCTAAGCCCAGAGAGACAATTTTTACTGGG
AATCCAGGGAAATTCCGTCTCATCGTCAATATCAGAGGTCAAATCATGGG
CATTGTAATTAAAGATATCAATCACCACAACAACCAAGTCAGTTTCGAGA
AATGTAAGCCAGTACGTAGATCTATTGCTGAAGACAATATCGAAAGTAGA
CTTCTGGATGAATTCTGGAGAATAGCTTTTCCCAGATACGGGTTTAATTG
TGGCTCAAGATATTTTCCATTATCCACGGTTAAGAGTGGAAATGATCTAG
ACTCAAACTACTATTTTCAAAACATACTGGAAGACAAAGATAAGCTCACA
TACTTTGAGAAATATAAAGGTGATCAATTTATCGGAGATAATCTTCGCCT
TTACCCTCTGCATCATAGTTCAGATAGCAAACTTGGTTCCGGTCCGTTTG
GTTTTTTTCGAGTTGTTTTTGATAAGAAAGATCACGATTTCAAGGGGATA
ATTAATCTAATAGATAGCGAAGCGAAATGTGTATCTGTGTGGGATTTATC
ATCGCCCTCACCCGATACAATTTATAGGCCATCCTCCATCTTCAACATGG
AGAGAATGCCAGACAAAGATTGGCCCAAGACTTGCGCTGGACGTAGATTC
AAATACAAAACAATATGGCTTTATATAGAGTTCGCCTTGAAAGATTGGTC
AGCGAATTGGGATGGTAGAGAACTCAATTTTCCCATTGTGGAACAAAACG
GATTAAATTTTTGGCCAGTGAGAATCCCAGAAACCAATAATAAAAGTATG
TATAATGCGTTTGCGATAGGTCATGATACCAAAAAGGATGTTTACGGTTT
GTACCAAGCTGACTTACGCAATGGTGCCTTGATCAATTTTCAAAAATGTC
TAGATATTCCTCTCCGTGAAATTCGCAATCTTCAAGGTAAGCTTAGACTA
GCCAAACAATTGTAG
>BgtE-40004 Bgt_ctg-125_consensus 260113 261492 +
ATGTGGATTAAGTTCTGTACCTCCCTTTTACTATCAAGATTAATTCATCG
AGTCAAATGTATAGATACACCATACTCGGATATGTACCTTCCACATGGAA
CCAATGGCTTCATATGTGGAACAGAGCTTTTCTCGATCGAGTATGCACGG
CAAGTAACAAGTACAGTTATGGAGTTATTTTTCTATGGAAAATATTTTCA
AAAATATCCGAAATTATTCGAAGATACACACCTCTTTAATATGAAATCAG
ATATTCTTCTCTCGTGGCCTGCTAAGTTCAGTCAGAAAATTTACACGAAT
GGGAATGCGGGCAAATTCCGTCTCATCATCAACATCAGAGGTCAAATCAT
AGGTATGGTAATTATAGATATCAAGCACCACAATAACCACATCAGTTTCG
AGAAATGTAAACCAGTACGCAGCTCTTTTTCCCAAGGAAATGTCGAAAGT
AATCCTTTGGATGAAAGTTGGAGTGAAGCCTGTGACAATTATGGGTTTAA
TTGTGACTCAAAATATTTTCCGCTATCCATGATAAAGAGCGGAAATGGTC
TTGACTCACCCTACTATTTTCAAACCGCACTGGACGTCAAAGGTAGATTC
AAAAATTTTGAGAAATATATTGGCGGTCAATTCATCGGAGATGATCTTCG
CCTTTACCCTCTTCATCATAGTTCATCTAGCGCACTTGGTTCTGGCGCGC
AAGGTTTTTTTCGTGTTGTTTTTGACAAGAAAAATCGAGAATTCAAAGGG
ATAACTAACGCAAGAAATATGGAAACAAAGTGTGTACCTGTGTGGGATTT
ATCATCGGCCTCAAGCGATACAATTTATAGCCCATCCTCTGTCTTCAACA
CGGAGAGAATCTATGACAAAGATTGGCCCGAGACTTGTTTTGGACAAAGG
TTCAAATACAAAACCATATGGCTTTTTATAGAGTTCGCCTTGAAAGAGTG
GTCAACGAATGAGAGTGGGAAAAAACTTAATTTTCCCATTGTAAAAGGGA
ATAAATTTCGTTTCTGGCCAGTGAGAAGGCCAGAAACTCATGACAACAGC
TCCGCGTATGCGTTTGCGATAGGCCATGATACGAACCTTAATACTTACGG
TTTGTACCGAGCTGTAGTACGCGATGGTGTCTTAAGAAGATTTAAAATAT
GTCTAAATCTTCCCCACGAAGATATTCGCATTCTGCAGGAAAAGCTGGGC
ACATCGCTCTAG
>BgtE-40006 Bgt_ctg-10000_consensus 13340686 13341377 +
ATGTGGATTAAATTCTGCATCTCCCTCTTAATGTTCGGGTTAATTCATCA
AGTCAAATGTATAGATACACCATACTCAGACATGTACCTTCCAGATAGAA
CCAACGGATTTTTGTGTCAAAAAGATCTTATAGCCATCGATCATGTACGA
GATATAGCAAAAAAAGCGTTCAAGTCACTTTTCTTTGACAATCGGTTCCA
AAGATTTCCGAAATTATTTGAAGATACACATCTCTTTAATGTAAGAACAG
ACATTTTCTTCTCATGGCCTGCTAAGCCCGATGGGAAACTTTACATCAGT
GGGAATCCAGGGAAACTTCGCCTCATTATCAATATCAGGGGTCAAATCAT
GGGTATGGTAATTATCAACTCCAAGCAGCACAATAGCCAAGTCAGTATCG
AGAAATGTAAACCAGTACGCAGTTCTAATACCGAAGGAAATAACGAAAGT
AGAATCTTGGATGAATATTGGAGTTTAGCTTGTCCCATACTTGGTTATAA
ATGTGGCTTGAAATATATTCCAAAATCCATGATAAAGAGTGGAGATGATT
CAAACTCAAATTATTACTTTCAAAACGCACTGAAGGCCAACATCAGGCCC
GATACGTTCGGGAAATACAGTGGCAACTAA
>BgtE-40011 Bgt_ctg-10000_consensus 5174372 5174797 -
ATGATATCTCGTCTTTCTTCGCTGTCCATTTTTCTTGGCCTTTTCATCTC
TGAAAGTGCCGCAAGATATGTGTGCCCAAGTACCAAAGCATTCTCTGACT
ATATGGTTGGTTCAAGAGCAGATGAAATATACGCACTGGGTGAACGTCTA
GATAGTCAAAGAGGTGGACAATCAGAATATGGAGGCATCAAGTTCATTGG
TAGTAAAGACAGTGGATATTTTGCTTTTGAAGGTTCCTTTGATCCTCAAG
AAAAAAGTAAAATATACAGAGTTCAAGTGGTATATTCAACAAAAAAAACT
TATTTAATAGAGATTACACATTTTAGAGGTGGAAAAACAACAAATACTTG
TGACGGACCTTAG
>BgtE-4403 Bgt_ctg-39_consensus 596589 596978 -
ATGAAGTTTCTTCGTGCCGCTACAGTCGCAGCAATGGCTGGTCTTTTACT
CCTGGTGCCAGCCGCATATGGAAAAATGTATTATCAATGTGTGAGTGAGA
AAACATTCACCGTCTCTGCCATTGAAAAATACAAAAAAAAAGCTTCTATC
GACCAAGTGCGAAGTGACGACCCTGAAGTTATCACGGGGCAGCAGTGTAA
AGCAGCACGATTCACCGAAAGATTACAAAATAAAGTAAAGATGTCGTACT
TATTCCAAGTCGTTGGAATGGAACCGTCGTACCGACTTTTTGAATATAAT
GAATCAACCTGGCAACCATGTATCCTCCGAAAC
>BgtE-4663 Bgt_ctg-82_consensus 250821 251813 +
ATGGTCTGTATCCTGGCAATCTTATTATATACGGGCCTTAAATCGCAGCA
AAAAGATCGATTAGTTATCGCAAGCAGGAATAAACTGGTTTCTTATGCCG
TCTATGGAGTTGATCATGATTATCAATTACCCGTTATTTCCAAAAATTCT
GATATATATACTACTCATGGCCACATGGATTGGGCTGGCACGTACATCAA
GGCATATTGCTCATATACAAAGTCATTCCCTGATTTATGGAGTTTTGTCA
TTGCCAAATCGACAGACTTAACGGACAGCTACCATATAGGATTCAGTAAC
GACGCAAAATCGGAGGATGATTGCCTCCAGCATATTTCTGATGTTAATAA
TCGCCAATATGGGTCTGATATTATACTGGCATCAGGACTCCTCAATACGA
AAGAATGTAATGAACGTCTACTAGTCAGCCTAGTATATCAGCGTAGAATA
GCCGCAACTGATGGGTTCGAGCTAGAGACAGTAGACTACAGTAAAAAAGT
TCCTGAGATCGGCTTCGATGAATACATTCACATAGCCAATGTAGTTTTAA
ATGGAAAATTCATCAAAGTTGTGAGTAAAGGGTCTACAAAATACGCGCTT
GCCTGGAGCCAAGGCCACCTATGCATATTTAAACGAGAGAAATCTCGAAA
GGTCTGGGTTCAGCATACTCGCAATGGCATGGAGATGGACTCCGGCAAAG
AAATCTTCGATTTTATTTACAACAATGATTCAGATATAAAGCGATTCTGT
GATCTATTTCTCAATCCGGAGAATAGTCGTCATTTGACGAAATTCAGATC
GAAACTCTCTTCAAATAAATACAAATCTCTAGCTATACATGATGATGATG
TCGGTTCGATGCATGAAAATCAGATCAGAAGATCACGGTCAGAAAATGCG
GGCGGCATTATTGTCGACATCCAATTATGGTGGAATAGATGGATCCCGGA
TCTTACAGCCGAAATCGGTCGTTATGATATAGAATTCATTGAA
>BgtE-4932 Bgt_ctg-87_consensus 738583 739765 -
ATGAAGGGACTCTCACCGCTGCACTTGATCTTGACAATCCTTCTAGTCAA
CACAATTAGCGCAAATGTTGTCGAATCTGATTTTATTTGTGAGCAATTCA
TTGTCCCCAAAGATAGGATCAATACTGCAATTGATCACGCCTGTTGGGCT
CTCAGCGCTTCATCAAGTAAGACTAAATATCCAGCCGAATTCGATCCTTC
CGCAACTTTTTCCATACACGATGCTATTCTATTTTCCTGGCCTGTCACAA
TTGATGGGGATTATTACTTCAAAGGCCATGCAGGAAAGTTTCGATTGCTT
TTAGACTCGAGTTGTAAGTTCTTCGGGATGATTGCCATCAACGAAAATAA
ACCTGATGTACGATGCTATCAACCGGTAAAAGCAGTGCGCTTATATGATT
TATCTCTTGGTTCTGGTCCGAGGAGTCCAACTGTTATCCGGGGTTTCAGA
TGCCAGAATGAAATTTTCGATTCATCGTACGTGGATCATAACTTCAAAGA
AAATTTAAAACTCTATAATGTGTGGAAATATAGAAAAAGCAACGTCCATT
TAAATAGCAATATAGCTGTCAACAAGTTATATCAAACGACCGTCTATTTA
TTGCCTAGTGAGATAGCAAACACTCCGAATCATAACATAGAAAATATTCG
CAACCCCTACTTTTCTGTGATCAATCCTCAGTTTGAAATGTTAGGCATGG
TGTTTAGGAACATCAATGGCTGGGCAAAATGTGAAGAGCTTCATGAAATT
GAACCATTAACACGACAATCCTTAGATATAAATAAGAATTCCATCGGAGA
AACTATCTTTCCAGTAGCGAGTGGTTACCATTGCGGCTCACACGAATTTT
CGCGAAAATCTATCAATAGCCACATGCAGCTAGCCTGTAATATGATGAAA
CGAAAAGCTGTATATCGTTCAAGAGGCCTAATTGGTGACGAAAATTACAG
GATTTCAATCCCCGAAGCAGGAGTCTTACTTGCTCTATCGCAGTCCATAA
AATTACCAGAAGCTTTGTTTAAAATCAAAGGTGAGAAAGTGTCTACTAGT
TTTGACCAATTATGCTGA
>BgtE-5538 Bgt_ctg-41_consensus 685746 686100 +
ATGCAAATCAATATCATTGCGATTATTTCTCTAGTGTCTTTGGCCCTAGC
TCTACCACGGAATCTAAACACACGTGAAGTTGAGACCTCAACAGCATCCA
TGACCAACTCGGCTGGTGAAGTTGTGCCTTACGATTCCACTGGAGTTGTG
ACACGAAGCCTTCCAAACGAAAGGGTCGTAACCCCAGCAGATGGATAG
>BgtE-5539 Bgt_ctg-41_consensus 673191 673683 -
ATGTTGTCAACAAAGAAGTTTGTCAGCCTTGCTTCCGCTTTGAGTTCTTT
GTTTGTCGTGGCCAGTGCTTGGGGAATCGAAGAGGGTGCAACATGTGAGC
ATGATACCTGGACCGGTGATGCCCTGATAGGCATCCGAAATGAGAATTGT
GCATGGAGAAATGGTATCTACACGTTAGTCAATTCAGAGAGGCTCCTATA
TCTCCAAGGATCTGAAGGAGGTGGATCCCGTGACTTCCTCATCCCCCTTC
CAAGAAGCCGACCTTATGAGAAATTTTATCAAGGTGAAATGTCAAACAAC
TACGCAGCATTTGACCATGGTTGCAATTTCTCCGGTGTAGTGTACTTGCA
TTACCTTCAAGGTAAATTGGGACCGGAAGTGAAGGATTGGCAAGTCGAGA
ACTGCGAAAGGGGATATAATACTAAGGAATTC
>BgtE-5543 Bgt_ctg-53_consensus 680697 681775 -
ATGCGATTCTTATTAGCTTTCGCCCTTATGGTCATTGGACTCATGGCTTT
GCCAATCGGACCAAATGTCGACCGCCGTTCAAGCAATAAGACCATTGGTA
CGAAAATTTTGGAAAACTTGGACGGATTCCGTTTCGAAGATAAGTTCATC
AGTGGCAGCAGTGTAAATCTAACTCTTTGCACAGGAACCATTGAAAATGC
CATGGAGAAAGTTTCGACCATAATTCCGGTTCCAGTCGAGAAAAAGGCTG
GATCCGGTCGGAAAATGTCCACATTGTCAAAACTTTTTGGTCCTGCTATC
GGCCAGTTCTCGCATAGTAATAAAACGAAAAGATTTCTCCAACAGGATCC
TCCTGGTTATCAACTAGATGGAAAACTCTACTTTTCCTTA
>BgtE-5545 Bgt_ctg-6_consensus 132559 132984 +
ATGATATCTCGTCTTTCTTTGCTGTCCATGATTCTTGGCCTTTTCATCTC
TGAAAGTGCCGCAAGATATGTGTGCCCAGGTGGCAAAGTATTCCAAGACT
CTGATGTTCGGACAAGAGCAGATGAAATATACAGCCTGGGTGAGCAGCTA
GATAGTCAACGAGCTGGACAAACATATTATAGAGGCATCAAGTTCGTTGG
TAGTAAAAACGGGGATTATTATGCTTACGAAGGTCCCTTTTATCCACAAG
AAGAATCAGATAAAACATACAAAATCCAGGTGGTGTATCAAACACAAGTA
GCATATTTAATAGAGGTTACACAAAGTCAAGGAAAATATTCAGAAAGTAA
CTGTAATAGATTTTAG
>BgtE-5547 Bgt_ctg-219_consensus 246020 246205 +
ATGCGCTTTTCAAGCATCGCCGTAATCTTACAAAGCGCAATATTCTTCGG
GATAGCCTTCGCTGCCCATGAAGGCTCTCACTTTAGGGAGGAGCTTAAAG
CATTTGACTGTGACGGACGTATTATTAGCCATAGTGATTATAGTAATCAA
CAATATTTGGCATCACTAAATATTGCAAACAATTAA
>BgtE-5548 Bgt_ctg-118_consensus 895668 895937 +
ATGTGGATTAGGTTCTGCATCTCCCTTCTCCTATCAGGGTTAGTTCATCA
AGTCAAGTGTATAGATAGACCATACTCGGATATGTACCTTCCAGATGGAA
CCAATGGCTTCGTATGTGGAATTAATTATTTTACGATTGAGTATGCACGG
CAAGTGGCAAATGTAATTGTTGACACAATTTTCTTTGAAAATCATTTCCA
AAAATATCCGAAAATATTCGAAGATACACATCTCTTTAATGTCAAATCAG
ACATTCTTCTCTCATGGCCT
>BgtE-5550 Bgt_ctg-10000_consensus 14350186 14350452 +
ATGCGTTCACCAACGAGCCTATTTCTTCTTGCTTGTGTTCTGGCTGGTGT
AGATGCACAGGTTAAAGTTTATGGCCTTGATAAAGCCGCTGATTGTGACG
GGTCGGTCTACAGCGAGGAAATGATCCTTGGGGTTATCAATTCCTACTGT
CGTGATCTAAATGGCCAGACGACAATCATAAACGTAAACAATCTTTACAG
GTTCGAAATGTTAGTAATAAGGGGTATCTCGCACTACTATCTGCCTCTAC
CATTCGTGCAAACAGAT
>BgtE-5553 Bgt_ctg-35_consensus 209612 209905 +
ATGTGGATCAAGTTCGGCGTCTTCCTTACAATATTCGGGTTAATTCACCT
TATCAAATGCATAGACATCGCATACTCGGATGTATACCTTCCAGATGGAA
CTAATGGCTTCGTATGTCAATTACATTTCTATCCAATCGATCGTGTACGG
GAGGAAGCAAAAAAAGTTATTGAATTATTTTTCTTTGGAAATTATAATAG
AAGATTTCCAGCATCATTCGAAGATACACAACTGTTTAATGTGAAATCAG
ACATCCTTCTCTCATGGCCTATTTTTCCCAGTGGGGTACCTTAT
>BgtE-5559 Bgt_ctg-125_consensus 396176 396967 -
ATGCACTGCCAATTCTTGGTAATATCTTCACTCTGGATATTCGGAAGGGG
AGATACTTATCAATTTGACATCATCAAACCATTTGAAGTAGGCAGTATCA
ATCATTATCTCCGTTTTGAGGGGTCGCCGAAAAAGTCATATCAGGTTCCA
GAGGGCGTTACAGACGAGGAACTGCGGAAAACATCGAAGAATCATATTAT
TCATAAATTTTGCGGCAAAAGAAAGGAAAATCTCTTTTTCCTCGAGAAGC
ACTTTGTTGTAAATTCTCGTCGCAAAAATGACATGGAAATAGACTCTGCA
GACCAAGATCTGTTTTATAAGGAGTGTCATAAGAAAATTGACCAATACAA
TATCGCAAACACCCCTATCAAGATTTCTGATATTAACGAAAGGAAGCTCT
CTCCTTGCACGGTCAAAATACTCATCCAAGAAATCTCCTACCGTCATGCG
AAAGCTCATGGCCCTTACGGAAAACACAGTCACCAAGCATATGCCAAGAT
CTCACTTGATTGGGACAGACTTATTCCCTTTCATGAGCTATTAGATTCAA
AATTTCCTTTGATGACTATGAAAAGACCGGGACAGCTTACACATCTTGTA
TATATCGCCGGATTTCTCAAGCTTGTAGTTCAAAAACCTGCCAAAGAAGA
TTATACGATCACACCGGCTCTTGGAAATATACCTGGAAACGAAATATACG
AGTTTTTGTATAATTCTAGTAAACACAAAAAAATGTCGCCGCATAAAGTT
CGTGTACAAGGCAACCAAGATTACCATAGAAATAGGGCGTAA
>BgtE-5560 Bgt_ctg-10000_consensus 18479990 18480238 -
ATGAAATTTTATCACTCATCATTTGTTTCGAATTTGACAATACTGTCTTT
GTTCTTGAATATTTATGGCGCTTTTTCGGATAATATTTATGAATGCCCAA
GCGGTGACGAAATTTCTCATGGCCAGATTTATTCATCTGACAATATGAAA
AGATTTGATAAAATTCGGTTTACAACAATAGAGGAAAAAGTCTATCAAAA
GACGAATTTACCACGCAGTGATAGATATAAGGTATTGAATGTGTATTCT
>BgtE-5561 Bgt_ctg-118_consensus 669619 669909 +
ATGTGGATCAAGTTCGGTGTCTTGCTTACAATATTCGGTTTTATTCACCA
AATCAAATGTGAAGATATCTCATACTCGGACATATACCTTCCAGCTGGAA
CCAATGGCTTTGTATGTCAATTAAATTTTTATCCGATTGAGCATGTACGG
GAAGCCGTCGAGAGAGCTTTCCGATCATTTTTCTTTGAAAAATTATATAG
AAAATTTCCAAAATTATTCGAAGATACACAACTATTTGATGTGAAACCAG
ACATCCTTCTCTCATGGCCTATTTTGTTTAGAGAGATATTT
>BgtE-5563 Bgt_ctg-795_consensus 224643 224882 +
ATGCAAATATCAATCATATTTCTTGGTCTGCTAGTCACTGAAATCGTCGC
CTCGCCTACAAGGCTATTTGCAACTAAATCAGTAAATCATCACATGACTT
TTCATAAAACGTGGAAGAAGCCAGAGAATTTCAAATCGGAAACCAGTATC
GATAGCTTTGAAAAGGTTGTGAAAGATTTTTTTTTTTTCTGGGAAGGCTG
CCGGTTCCAAAGATGCTTATCTAGCTCTACGTATAGGTAA
>BgtE-5564 Bgt_ctg-181_consensus 339997 340352 +
ATGCAGATCTCAATCATATTCCTCACCATGATGGTACCAGGGTTTATGGC
CATGCCGTCAAGACTACACGGCTCTCGCCCCACAAACAAGCACACAACGA
GCGATAGGGTCTCACAAATCCTCGAGAAATTCCATTCTGACAACAACATC
AGCGTCTTGGACAAGGAAATTAATGGGACTCGGGTCTCGGAGCAGTCCAT
TGTGAACAAGGGCGAGGGTAATGTCCTTCAGCTCGAGACTATTGCCAATC
AGCAGCTCGTGATGCATGGTAGGCAGCTGCCATCTTGA
>BgtE-5566 Bgt_ctg-118_consensus 896477 896782 +
GGCCCACTTAATCAATTTCGTGCTGTTTTTGAGTTGAAAGATGGTGAATT
CAAGGGGATAATCAATCTAAAAGATGAGGAAGCAAAATGTGTATCTATAT
GGGATTTATCATCGTCCTCATCCGAAACAATTTATAGTCCATCCTCTATC
TTACACATGGAGCGAGTGCTAGACAAATATTGGCCCAAGGCTTGCTTTGG
ATACTGGTTTAAATACAAAACAATATGGCTTTTTATAGAGTTCGCCTTGA
AAGATTGGTCAGCGAATTGGGGTGGTAGAATACTCAATTTTCCCATTGTC
GAACAG
>BgtE-5567 Bgt_ctg-14_consensus 2894150 2894658 -
ATGCGTTTTCTCAGTCGACCTCAAGTTAATGCTATCCTTATTTTGGCAAC
TCCTGTAATGCTTGTAGTAGCAGAGAGTGGAAGGGGCTACGAGTGTGAGG
AAACGTTATTCAGACAAGCGGAAATTAACCAAGTGGCTGAAACCATGAGG
GGCCTGATGAGATCGAATCCGAATGTTCCATGTTCTGATAGAAAAAAGCT
AAACCTCCCCGAATGCGTCACAAATTGGCCTAAACCAGGTTCTGAGCTAA
GGCACTCATTCCCGATCAAAAAACTCTCCAGATCACTTGAATATGATGAC
GCAGGTCCATATCGTGTTTTGACTGATTTAAACGGTAAAGTCTCTACGTT
GTTAATTGTCAATGAAGGAACATGGAAAGATTGTACTCCCGCCCTGATAT
ACCCGTATGGTGATAAAATCAGTTATGAAATTGACTCAGAGGCCGATTAT
AAA
>BgtE-5570 Bgt_ctg-10000_consensus 13012015 13012353 -
ATGAGATTCTACATCTACCATTTTATCTGTATCACCTTTCTTCTTTCGAC
CATGAGCCTAGCAAGATCAGTCAACGAACCTCATTTCAAAATACTCGACA
GGAGAGGCCATTTTTCAAAAAACACTGGCTATGAATGCGGTTCAAAAAAG
TATAAGATGGTCGACGTCAATTCTGCAGTAAGAGATGCTTGTGTAGCATA
TCCAAAAAATAAACGAACGAAGAGTCTCTGGACATTCTTTCAACAAAAGA
CCCGTCCTATTTCTTTTCCTGAAGCTCAGAAGTTTGGCTTTCCACGTGAT
TCACAAATGGCACCAATGACTTTATCATTTCTTGGTTAG
>BgtE-5571 Bgt_ctg-70_consensus 413040 413363 +
ATAAGATTCTGTATCTATCGTTTTATCTGTATCACCTTTCTTCTTTCGAC
CATGAGCCTAGCCAGATCAGTCAACGAACCTCATTTCAAAATAATCGACA
GGAGAGGCCATTTTTCAAAAAATACTGGCTGTGAATGCGGTTCAAAAAAG
TATAGGATGGTCGACGTCGATTCTGCCGTAAGAGATGCTTGTTTAGCATA
TCCAATAAGTAAACGAAAGAGGAGTCTTTGGACATTCTTTCAACCAAAGA
GCCGTCCTATTTCTTTTCCCGAAGCTCAGAAGTTTGTCTTTCCACGTGAT
TCACAAATGGCACCAATGACTTAA
>BgtE-5582 Bgt_ctg-701_consensus 217068 217512 -
ATGCGTTCATTCTTATCTAGTGTGGTCTCCAAAGCTATCTGCCTTGTGGT
CATCTCTCCGTTAGTTGCAAAAGGTCAAGGTTTTGAGTGCACTGCTGCCT
CATTTCCCGATGAAGACCTCGAAACCACACGCCAGATTGCGTGCACCAGC
TTGGATATTAGTACCGCCCAACTGATAGACCCCATTATATCTGGGGTCAA
AATTGAGTCTCTTTACCAGTGGAATCTTACCGAATCCTTGGTTCCAGAGG
AAATTAGGAGCAACGCTCTAATGCATCTGAATCACGAATGCAAAATCACC
GCTATCACCATGTCAAACAAAGATAACGTTACTGAAATTTGCCACAGGTA
CAGGGCTCCTCGTGAGATTCTT
>BgtE-5583 Bgt_ctg-35_consensus 69443 70390 -
ATGAGCTGTTTATTCGCTTTTCTCCTGAGCAGCGTGGGCCGTCTAGTACT
TGTGGGCCAAGATCAAAACTTTAATCATTACAGTGTCCATGATAATCTCA
ATAGAAAACAGTTTCCAGTGCCAAGAGAAAATTCAGATATCATTCATTAC
TCAACTTTAGTCAAACCTGACGGTACATACCACGCAATGTACTGTTCATT
TCAAAAATCAGCAGATGAAATATTGCTCGAGCTAACTAGGAAAAGACCCA
AATTAATTTACAAGCCTAATACTGCTGTCGCTCCTGTCGATAGAAATGAA
AAAATCTGTCTGAATTATATCGAAACAATTCCCCAAGAACTTTCAAACCC
CCTCATGTCGGTGCTCACGAGAGGAAATAAGTGTTCAACTAAAGTCATTG
CTGGACTAGCAAATAAAAGAAAAATTCAAGTAGTCGGAACCTATCGACAC
TTTGCCCCACAACTGAAAACAAACGTCCCTCTTATCGAGGCCGATAAGCC
CGTCATGATGAGTGACCTTCTAACCAAATATTCCTTCTATCTCAGTAAAA
ATGTAAATCTTAGATTCAAACTTCTGCTATGGTACCAAGGCAATCTGCAT
TGCTTCAGCGAAGAAAGAGTGTCTGAAGAGAGTCTCAAATTTGATATTAA
TTCGCCATCCGTGGCACCGAAATTTATAGAAAAAGTTCACTGGTTTCTTG
AAACTAATATTGACGATTTGGCGAAAAAAAGACACAATCTTATCAACTTT
TTGGTCCATTACGCTGGATGCATCAGTAAACTCCAGGCCGATTTTAGGTA
CATTACTGGTCAATTTCAATACAGATCTCCAGTTGAGCATAGATGGAACT
TGAGCAAAGATTTACTACTGAAAACCAAATTCAAGCAAGACCTTGAAGCC
TGCTATAGAGCTGTTGGGAACAAGCTAGACGCGTCACAACCATGGGGC
>BgtE-5584 Bgt_ctg-35_consensus 102128 103261 +
ATGAGCTGTGTGATTGCCATTCTTACGTCCATTACGGGCCGCATGGTAAT
TTTGGGCGCGGATTCCGTATCAACAAGCTACGATGTCTATGAAACCTCCT
ATCCGGCAAAATTTCCGCAGCTGAGCCCTGAATTCGACATATTTCACAAC
TATCCTACCATCACCACTCCAGGAACATATCACGCATCTTATTGTTCTTA
CGAAAAGAATTACGCTCTTATTATCGAGAAAATAACTGTGGGATTACCTA
AAATAACGCGTTACCCCATGGTATCATCTAGCCGTGATGCTGAGGCTGAA
ACTAGCTGTCTAGATTATATCGAATCAAATTATCCATTAGATTTTATTCT
ACTCATGTCAGATATAAAGAAAAAATCTTGTTGTACGACCAGAGTGGTAG
CCAGTCTTGCCTTCAAAAGATTCATCGGGGTAGATGGATTTTATGGCTGC
TTCGCTCCACATATAGAAGATCAGTATTTTCGCGTCACAGCTGATGAACC
CATACCTGTCGAAGATATTCTATCCGACGATCCTTTACTCCATGTACAAC
GAGTAAAAACGGGACAAGAGGCACTTACTTGGTACCAGGGCCATCTACAT
TTACTACGTAGCATAAAATCTAGAAAAATATGGTGGTATCCAGCTACCAA
GATCGGTGCCGAGAATGAAAATGTGCGCATGATCATGGACTTTATGAGGC
GTCACTTTTCCCAAATCAGAGATTTCGAAACAAGATTTATTGATGCTCCA
AGTAAAGGCCCAAAAATGAAATCAGCCAGCTCTCATGAGTCTTCTGATCT
AGATCAAGAGCCAAGGTCCTCAACAAATGTTCAAAAATTGAATGAAAATA
TGTTGGTCGCATCACCTGCTGATGGCTGGTTTTGTTACAAGGCGCAACAT
GAACCCGTAACTATCAGTCTACCACGAGTGGGCGCTAATTCACATCAGAC
CCAGTCTATCTTAAGGTCAAGAAAAGTATTTACCAAGGCAATTGAGCAGA
TCCATCTATTTGGAGGGGCGTTTAATCATGGCAGGAATTCAGGCAAATTG
ATGCGGTCGATTCTGGACATTGGTGTTGTGTAA
>BgtE-5586 Bgt_ctg-118_consensus 669998 670354 +
CGCCTTGTTTTTAATACCAGAGGCCAAATTATGGGTTTGGTAATGATAAA
ACCCAAGGAAACAGGCCAGAAAATTAGTTTCGAGAGATGCAACCCAGTCC
GCAAGTCTCTTGAAGAGGATAATGCGGAAAAATCTTCATTGAATCAGTGG
TGGAATCTAGTACATCCCGCTTTTGGATATAAATGTGGCTTGAAGTTTTT
CCCAGAATCCTCTGTTAATAAGTTAAAGGAGCCCGACTGGATTGCAAGTT
TCCCTAAAAGGCGCTCTAGATCAAAGAAAGCTATCGACAAAAAATATACG
GGGGATGAATTTAGCGGAGATGATCTTTACTGGTACCCTGTGCACCACAA
GCTATCC
>BgtE-5600 Bgt_ctg-10000_consensus 9703472 9703939 +
ATGAATTTCGGCATAGTTATTCTTTTTTTCGGCCTACCTTTTGCGTCTTC
AATGTTAAGGAGGCTGCCAGTACCAGCTTGTCGAGCTACCGGTATCACGG
CGTATTGTCACAATATCAAATTTGATTCTTATAGGATAGAAGCTGCGATG
AATAAGGCAATGGAAATTTACCGTAATTTTCTACCAGAATCTAGGGCAAA
GGAAAACTTATTCTATATTGGGCATTCTGCAGAAAATGGTCATGAGTTTT
GTTACCCCTTGACCATGACTAAGAAAGAAATAAAGAAAACTCCTGGAATC
CAGGCGTACGTGTACTTCAACCAAGTCTGCCGCTTTATGACAGTCATGGA
AATGTTTACTAATGGACAATTTCCTACACATACTGATTGTGATATTACGC
GAAAC
>BgtE-5603 Bgt_ctg-318_consensus 154607 155182 -
ATGAAGCTGCATTTAGTTCTTTTATGCCTAGGCCTCTCTCATGTATGGGC
CGGCGATGACCAAAACAACGGCCGCGCATTGATTGGCCGCGATACGAACA
CGAAATCAACCAAAAAGCAAAAGCCGATAATTATAGCTTTCAAACCAGCA
ATAGGAGTCGAAAAGGTGGGTGTCCTCGGGGTTACGTGCGGATTTCGCCA
TTACTCGCCAACTCAAATCGAAGAATCTAAAAATAAAGCAGTAGATGAGT
TTAAGAGGCTGAATCAATTTCATATACGCTCTCTCAAATTGAAGGGGCAA
CGATACCGAGCCCCAGTATTTTGGAGATTTTTTAGGGAAAGAATCTTCAT
GTATCCGCTGCGCGAAACAAAGGTCAAGGCTCCTGAAAAGACTCAACAAA
TGGATTTTCTATTCCTAAATAGAAAATACCAGATGTTCGCCATTTACACG
CGCACCCTCACCCCAGTCAAAGACAAGCCAAAGAAGGTGACTGTGACCTA
CTCATTATGTTGGGATGGTCGTAAACTTCCGGTGACCAAAAAGAACGATG
AAAAGAAAAGGAAGGGAAAGGCCTAG
>BgtE-5604 Bgt_ctg-318_consensus 150748 151348 -
ATGCAGCTATACATCTTCTTTTTATTCTTTGGTCTCTGCTTTGCCAGCTT
GAAATGGGATGATATGAACCCATTCAATAGACAGCAACGCTCTGCGAAAG
CCAGCTCTTCTCTGAAGGCGCCAGAACTACGGAATCTTCCCCTGTACACT
GACGACTTTGGAAAGTACAAATTTCCGAAGAACGGCATCAAATGCGGAAA
ATTGCACATTAATGAAATGAATGCCAATATTGCCCGTTTCGCAGGGTGTG
AGGAGGCATTTAAAAAGAGAAGGGTTAAGTTAGGGGATGCAATACAGCTG
GGAAGCTTCTTTCATCCCTATCGTATCACCAATATACTCAAGCGACGTCA
CTATATGTATCCAATAGGTTCGGTCATGTATGACGAGAAAAAAAACATTC
AGCCAACTCCATATATCCTGATCAATTATCGCTGTGAGAAGTACGCAATT
TACCTTCGCACAGGCGCTAACATGCGCCTCCTTACCACTAACCGAAAGCC
AACATCAGCCCGAAGCGCAGGTGAAGATGCACAAGCATGTTTGAACTCTT
CTTGA
>BgtE-5605 Bgt_ctg-93_consensus 1635808 1636113 -
ATGGACTCAATATGTGTCGCAACATTTCTTCTTTCAGTCGGGAGCCCCTA
CATTGCCGATCGCATGGTTTTGACCGAATTTTCAAGGACTCACGCATATG
TCTACCGCGAGATAAGTAAAGCGCATCAGTTCCCCTTGCGCAAGCCTAGT
TCAGATGTTTTCATGATTAAGAGCGACACTCAAAGGCCTGGGACATCTTA
CGCAATCTACTGCTCGCAGAAATGGAATGGGAAAAACATAATGGATGGAC
TTCTCGATCAAATAATTCCCTTCACTATTGATGGTCCAAGTAGAGATAAT
GGATGA
>BgtE-5607 Bgt_ctg-14_consensus 4582740 4583318 -
ATGAGACGTTCTATCTTTACCTTTTTGTCGACCCATCTACTTGCTGTGCT
TATTCTTGTTTCCCGTGGTGAAGTTGCTGCTCGGGAGTATCACTGCGATA
AACAGATATCCATCGAAATTAAGTATATCAGAAAATCCCTTGAAACCATC
TATAGGGTACATGAAAGGGTTCTATCAGAATGTTTAAACAATACTGCTTG
CGAAAACGTTGTTCGATATTATGGGTCCTTCGTTAATCTTTACAACGGCC
ATGATTTTAATGTGGACAAGACTAGACGCAATCTCTTCAAGACTAGTGTA
CCAGCAAAATTCAGACATAGATTCAAAGGCAGTCCTTATTCGGTTGTTGC
AAGTTGCAAAATGGGGTCTGAATGCACATTTTTGGGTATTGTCTACAAAG
TTCCATCGGAGACAAGTAAAATTGTATACAATGATGTAAAATGCAGTGAT
ATAAAGATATATCCGCTTGATATTCACTTTCCTCTGCGATTGCCCCGAAC
TTCTAGCAAACGGTTT
>BgtE-5610 Bgt_ctg-92_consensus 240349 240642 +
ATGCAATTCTTAACAATCTTTCTTGCTACGATGGTATCTGGGCTCATGGC
CTTGCCTCAAAGCCTTGTCGTTGGTCAGCCTGCCGACAGGCATTTCACCA
ACGATAGAACCTCACACAAGCTTGAGAAACTTTATTCAAATCAAAATGTT
GATGTAGTAGAAAAGGATGCAAATGGTACTCACGTCACAGAGCTATCTTC
TGTGAACAAAGTAGAAGATAAAGTCCTTCATGTGGTGCTTAATTCAAACC
TGACCAACTCGACTACCACTGTTGTCTCTCCGATTGTCGAGTAA
>BgtE-5613 Bgt_ctg-35_consensus 62955 64085 -
ATGTGGACTAAGTTCCGTATCTCCCTTGCAATATCTGGGTTGATTCATCA
ATTCATATGTACCAATATCCCATACTCGGACATGTACCTTCCAGGTGGAA
CCAACGGCTTCGTATGTGGAGTGGATTTTTTTACAATTGATCATTTACGG
CAAGTGGTAGGAAAAGCTATGGAATCAACTTTCTTTGAACTTTATCTCTC
TAATTTTCCGGAATTATTCGAAGATACGCATCTATTTAATGTGAAATCAG
ACATTCTTCTATCATGGCCTGTCGTGCTCAACGAAAATTTTTATTACGGC
CATCCAGGAACATTCCGTCTCATCATAAATATTAGGGGGCAAATCATGGG
TATGGTAATCGTAAACTCCCAGGACCAAGATCAGAAAGTTTCATTCGAGA
AATGCAGCCCGGTACATAGGTCTCTCGAGGAAGGTAATGACGAGCGTAGA
ATATTGAACGAGAGTGGGAGTATAACCATATCTAGGCTTGGCTACGGTTG
TGGTTTTGGAGTAATCCCAGAGTCTACAGTTTATAATATAAAGGAGTTGA
TCTCGAGTGGTTATTTTCGACATAGACTGGAAGGAAGAGAAAAACTGGCT
AGTCTTGAAAAATACACGGATGATAAATTTGTTGGTGTCAATCTTTACTC
GTATCCAGTGCGGAGAAAATCATCTTGCAAAATTACTCATGGTATGCCAG
GTAAATTCCGTGTTGTTTTTGATATGAGCAGCAGTGAAATCAAGGGAGTC
ATCAGTATAAAAGATAAAGATAAATGTGAAACTTTATGGGATTTATCATC
GACCTCATCTGAGACCATCTACAGCCCGTCGTCTATTCTAGATCTCGACA
GAGTCCAAGACAGTATTTGGCCCGAGACTTGCTTTGGACATGAGATCAAG
ACCAAGACAATATGGCTTTATTTAGAGTTCGCCATGAAAAATTGGAAGTC
GAAATTCAATGGTCGAAAACTCAACTTTCCTATTGTAAAAAAGAAAACAA
TTTGGCTCTAG
>BgtE-5624 Bgt_ctg-352_consensus 345186 345958 -
ATGCGTTACGCCGTCCTAGGTTGTCTTATCTCGAGCTTTGCTGTGAACAG
TTTAGCTGGTGTTGCACACAGCTCTGATGAAAGCCCCGTTGTATCAGATG
GCAATGGTATCGCCGCTTCTATCGGAAAACGGCACGTCATTGTGCTCCCA
CCTACATTTAATAACACCTCGCCATTCAATGACACAGATTCTTCAAAGCC
TCCAGTATCTTCGCCAGAGCCATGTGGGAAAGTTGTAGAGGTTTGCCCAG
AAGCTTCAAAAGATGCGGGATCTGACTCCTCGAAAATCACGCACATGAAA
TATCGTTGTGATCTTGCTGTATTCCATCAGAGTCAAGTAGAAGCGGCAGC
AAAGAAAGGGTGTGAGATAAACAAGAGCAAATGGAAACTCTTACTCTCTC
CTCTACAATTATCGCCCAGCAAATTTCATCTACTCCAAGACGGCATTGTA
GCTTCCTCTCGGGAAAACGAAAAGCTTGAAGGCCCTTTCTTCATATTTCC
GCTCATGACAAGTGCTGAGACGTACACATGGGGCCCCCGAGGTGAATTCA
GAGTTCTATTCAACGAAAAATGTCAGGTTGCCGGGGTCGTTCACAAGAAA
ACGAGTAGCAAATGCGAGAAGAATCGATGTAGCGTTTTCAAAAAACTTGT
CACCTATGAGCGCTGTGCTACCGAATGA
>BgtE-5625 Bgt_ctg-10000_consensus 1422918 1423235 -
ATGAAGCTCTTCGCCATCAGCGACGCTGCCATACTCTTCTGCATTTTAGC
GCCTGTGATAGCCATGCCAAATCAACATCGATCAAGACCGACACCAGTGC
CCGATCAGAATAGTGACTTCAACTTCTCTTGTCCTAGTAACCAAATTTAC
GGCAAACATTATCTCATGGGAGTGGTTTCGGAGGCCAGACGAATTATGAG
AGACTCTTCCACACAATATAGTTACCCTTCTACATTCTATCACTTCCAGT
ACAACATATCCGGAGACCTGTGGTATTATCCTCTGACAGGTAATGATAAA
CCCATGGAATTTAATTAA
>BgtE-5627 Bgt_ctg-191_consensus 54860 55174 +
ATGAAGCTCTTCACCATCAGCGGCGCTACCACGCTCTTTTGCATTCTAGC
AATAGTCACAGCAATGTCAGATTACCAGGACCCGGCACTTTCACCAGTGC
CCGATCAGAATAGTGACTTCATATTTAATTGTCCAAGTGGGCAAACGTAC
GTCAAAGATTATCTCATGAGAGTAGTTCGGGGCGCCAGACAAATTATGAG
TAACCCTCACTTACACAAAAGTTATCCTTATCATTTCAATGACATTCTGT
ACAACATCGACGGACAACAGTGGTGTTATCCTCTTTTTGGTAATGATTTA
ATTCATGGAATTTAG
>BgtE-5629 Bgt_ctg-7_consensus 1595150 1596070 +
ATGATGCACTGCGTTCTGGCATTCCTTCTGACTTCGAATTTTGGCTCGAA
GCTGTTTCATCGCATTGCCTTGGTAAGCGATAGTCCTGAAGGATTCGGGT
ATGGCGTCTGCCAAAATCCAGATGGAAACAGCTTCTCTTTCCCCAGTCAA
GACCCTGATATTTTCTCTACAACCGGCCCAAAACCTAGCACAGGTACAGA
TATTCGGGCTTATTGCTCAACGAAATGGGGGGGTAATGAGATATTAGCTC
AACTCGCGAAATATCTGGGCGATCGAACCCACAATTCTCAAGGTGGGCTA
GCTGAAGAATATGAAGTGGAAGAAAAATGTCGCCGTTCTATTTCTTCATT
AATTCAAACGCCACCCAGATTAAAGCACGCTTCTCTGACAAAAATTTTAC
AGATTGGTCAATGTGATGAACAAATGATAGCTAATCAAGCCGTTCGGGGA
TTCATCAAAGTCATTGGAGAATTTAGACGATTTTCCCAGTCGAATGATGA
AAGTTACTACATCATTAATGCTGATAAACCGGTCAGTATGGGTAGTGTGG
TGAGCAATGGTGAAATATTCATGGTCACAAAAGTTGAGGAAGGGTTCAAG
GCACTAGCTTGGTATCAGGGCCACTTGCATCTTTTTCAAAGAAATTTAAA
TGATGACTTATGGCACCCGATTACCGACCTAATTTCCAGCCAAAGAAACG
GACAAATTATCAGTCAATATGTTTGGGCCGCTCATGACAGTCTCTCGCAG
ATCAAAAGACATCTGGAAAAAGTCAGAGATCAAACTGAGTCCACTTTGAA
AAAAAATATACACCGGCTGGAATCTGGAAATATAATCACAGAGAAAAAAT
TAAGTATTATTATTAAGAATACACACTTAAAAAAACTAGTAGCAGATCCA
GCAAACGGCAGGCTGGGTTGA
>BgtE-5630 Bgt_ctg-7_consensus 1852630 1853490 -
ATGCATTGCACCCTCGCGTTTCTTCTGCTCACGACAGGCGGATTGAAAAA
TAGTAATCTTTTAGCCTTGGTCAACAACTACGACCAAAATTCTTACTTTA
ATGTCTATGAAATCGACCACGTCAAAAAATTTCCCGCACCTGGTGATGGC
ACAAACATATTTAGGACCAATACCGTTTATAATGATGACGGCACGTATGT
TGCAACATATTGTTCGGAAAGTGCGAGTGGCGAAGAAATAGTGAGAGAGA
TTAGTCATGGTCTCAAAGGCAAATTTGAGGATTTCAAGGGGTCAGGCGGA
AACTACGGGAAGTCTAGTGGACGCTGTGTGTCGGATGGAATGATTGCATG
TCAATCTGCGGGTCATCAAGCAATAAATCCGAATGGCGATAGAGGTCAGA
TAATTCTATCAAGAACAGTCGCTGATTATAAAGTATCACTGGCATGGGTG
GGACAAGAACTAAAGGTGTTCTATGGAAAGCAGTCTCAAGTGTCGTGGCT
CCCCTTGTCCGATATCTTGCCACAGGAAACTCTTGGAGGCTTGATCCATA
AGATCGCCTGGTACAATCCCGGCCCCTTTGCGTCGGTCAAGAAGCTTCTT
GACGACTACCACAATTCTGCCACTCATAGCGAAGGCTCCACCAGCCTTCA
GCGTTTACACCGCTCAACTTCGAACAAAGAACGACTCCTGGGCAAACAAA
TCAAGGCTCTAACGCTGCCTAAGCTAACGCAGACCCCCGAATTTTTCACG
TATGATGGCGTGGACAACTTCGTCGATGACTTTTTCCGGAAACTGTTTCC
CGAAAAAGCATAG
>BgtE-5632 Bgt_ctg-168_consensus 144290 144807 -
ATGAAGTTTCTTGCTATGACTGGCATGGCTGTGCTTCTCGGCATCTTAGC
GCCAGTGATAGCAGAGGAGGATGAATACCTCTTTCCCACCAAGCGGCCAA
TACCCGATCAAGACAAATGTTTCATAATCAAATGTGATCAGAACCAACAC
AAATCAGCCGATCTCAAGAAACTTGTGTCAAAGGTAGTGCCTCTCATCAA
TAAAGGACATCGATTTCCCGATGAGCCCCGACTTTACAACTTTGAAGCAA
CAGGATCGTTTTACTCCTACCCTATACTTCCTAATCTAGAGCTCTACGAT
AATGGAACCTTTCCGACAGATTATGTCTTATTTAACGAAGATGAAGTTGT
CGTTGGTGGGATGAGATATTTCGGAGTAGCGCTCAACAACATAGAAAGGT
GTATGGATGAAGAGTGTCCGTGTGAAGGCAATCAAACTAGTTGTGATAAA
GATACATGA
>BgtE-5634 Bgt_ctg-53_consensus 689540 690509 -
ATGTCCAGCCTATCAGCGTCAAGCTTATTTGGTTTGCTGGTTACCCCCCT
GATGGAATGTGCCTACGTGTTTCATCTCTTTCCGATGCGGCATGTATCGA
ACATGGAGCGCCAAGTAGTCGTGGCTTACAATTATGATAACCCGACGTAT
GAAGTCTATAAACCCAAAGTTCATGGCCAGTTCCCCGACATCGAAGATCA
ATCTGATATTTTTGCGACGTCCCACACATTCAGGGGTCCTGGAACATATG
TCAAGGCGTACTGCTCCTTTTCCCTTTCAACAATGGACATAGTGGGAGAA
ATATTTCAGGGTCAAACTCCTGTGACCGACACATCACACGTAAACTTTGG
TGCATATGAAAGGCAAGAAAACGAATGTCTGAAACACATTAAAGGATTGA
CGGCTAGAGAAGATGAGACAGAGGGCTTAAAAATATCACGAATTCGGAAG
CACAAAGGTTGTTTAGATCTCACGCTAGCTCGCCTCGCCTATCGTGGCTT
GATATCGATCGAAGGCACGTATTCTGGATATGCTCCTACGGGAATATCAG
GGGTGACAAAGGTCGATGCTGATTGTCCTATCGATATTGGGAGCGTTATT
TTCGCTAAACAAATCTTCAATTGGGATATCGGACGAAAAGGTACACATGC
ATTCGCTTGGTACATGGGCCACCTACATGTCTTTGAATGGTTCAATCAGG
GTGACCATTGGCGCCCAATCACTGATATCAGTACGCCACGGAAAAATCAT
CATATAATTTTAACTACTTTTTTTGCGGATCACAAGGCAGCAACGGTAGA
TGGGCAAGCTACGTGCGTTCGAGAAGCAGTGATCCAAGAGATGATGTGGC
GGATTGTTTGA
>BgtE-5636 Bgt_ctg-10000_consensus 10576967 10577426 +
ATGCGCAGCCCAGATGTTATGTGCTTACGTATTTCATCTTCTACCGACTC
AAAATCAATTGAAAATGGAGCGCCAGTTCATGGCCAGTTCCCCAATATCG
AAGGTGAATCTGATATTTTTGCGACGTCCCACACATTCAGGGGTCCTGGA
ACATATGTCAAGGCGTACTGCTCCTTTTCCCTTTCAACAATGGACATTGT
GGGCAAAATATTTCAGGGTCAAACTCCTGTGACTGACATATCACACGTCG
ACTTTGGCGGAAATGAAGCGGAAGAAATTGAATGTCTGAATTACATTGAA
GGATTGACGCCTGCTACTGATGAGGCAGAAGGCTTGAAAATATCGCGAAT
CCGGACGCACAAAAATTGTCCGGATATTACGCTAGCTCGTCTGGCCTATC
GTGGT
>BgtE-5638 Bgt_ctg-88_consensus 236411 236914 +
ATGTTTCTTCCGTCATCTCAATTACTTTTGACCTTCACTAGCCTCTTCAT
ATCGATTGTCACTGCTCTGACACCTCAACGTGCATCATTTGCTGAACCGA
TGCAACCACTGGAGCATCAAACGTTTCTCGAAAGCCAGCTTAAAATGGGG
AACGACACAACAGAATCGTCGAATCCTTCTATTCCTCTCAAGGCAATGCA
TGCTCGCAATCCATTTATTCAAAGAAGGGTAGCAGCCGGCGGTGGCGCTA
TTCCTATTTCCCCTGCTCCTTCTCAGTATCCTACTGTCACCAACGCGGGT
AGCCTATTCACGGTTGGCACATCTACAAGTGCTATATGGAAGGAGTTCAC
ACAAACATTCGCGGTCACACCCTTAGGCACATGGACTCTTGGGCCTACTC
CAAAGTCTGGCTCGATCGGGCTTGGAACAATCGTCGGAAATGTTGGGTCT
GTGAAGAGTGAAAAAAAGAGGTCAATGCCAACACCACCCCCAATCTTGCG
ATAG
>BgtE-5639 Bgt_ctg-155_consensus 862327 863349 -
ATGGTCTGCCTTCTCGCAATTCTTTTATACACGGGCCAGAAATTAGCGCA
AAAGGATCGTTTGGTCATCACATCCACTAAGCTTAGGAGCCCTAATTACT
TCATCTATGAAGCTAATCATGAGCAACCATTTCCGGTGCCTGGCCGAGGC
TCTGGTATCTACAGAACTTTGGTCACTGTTGACGAGCCCGGCACTTATGT
AACGGTTTATTGCTCCATTAAAGCGACAATCGATGATTTACGGGGATTTG
TTAGTGGCGGCTTGACAAGCTTGCCGAGCCACGTTGACGGGAGATTTGGC
AACGACGAGAAGTCGGAAGATGAATGCTTCAACTATGTGAATAATCTCTT
TTTTGAATCAAACAGAGAAGCTGTAACGGGTAGATTTGAAGAGGCTGAAG
TTGCAGAGGCAGGTCTATTGCCTGTTTCGAATCTCATCAAGTCACATCAA
TGCACCAAAAGACTCTTAATCAGTTTGGCCTATCAACGAAGAGTTTTGTG
TGCTCATGGGCACGGATTCGTGACGACGTATAGCGATGAAAATCTACCAA
CCATAAAATTTGATGAGCCAGTAGCAATAGCGGACGCAATTTTTGACGGT
CAGTTTGTTATGCAACTGGATGGAAATAACTCCCAAGACGTCTTGGCATG
GAATCAAGGCCAACTGCGAAGTTTTACGCGACGTCATTCCTCTAGCGACT
GGACGGAGCGTACTTACATTGGTAATGAGCAATATTCAGGAAGGCATATA
ACCGTCCTTATTAAATCTAACAGCGCGCAAGTAAGCAAATTTATGAATCA
ATTCACTAAATTCGAAAATACGAAATTCGGTGGATCTAATTGTTTTGGGT
TCCGGTCCAAAGTTTTCCGCAAGCCTACATTGTGCCGCAAGTTCAAACTT
AGACATCTACGAGTAAGAGTGAATAGACTTGATCCGATTCCAGCAAAGGG
TAAAATTGCTCGTATCCGCATAACAAACCCCAATGACGAGAATCAAGCAA
GATTAACGAGATCAATTTCATGA
>BgtE-5642 Bgt_ctg-660_consensus 323585 323779 -
ATGGAACGCGAGGATGAAAGTAGTCAACAAGTCTTGGCATGGAATCAAGG
CCAACTGCAAATTTTTACGCGACAGCATCACTCTAAGAGCTGGAATAAGC
AGACCCAGGATGGTGATCAGTCATATTCAGGATGGATGATTACTGATTTG
ATTCAACGTAGTAACGAGCAAGTAAAAAACTTTATGGACCACTTC
>BgtE-5642-2 Bgt_ctg-660_consensus 324056 324379 -
CTTCTCGCAATTCTTTTATACACGGGCCACAAGTTGCCGCAAAAGGACCG
TTTTGTCATCACCACCTCAGAGTATAACCATCCTTCTTACTACAACTTCC
AAGTTAATCATGAGCAACCGTTTCCTGTGCCTGACTGGAACTCTGGTATT
TACAGTACTTTGGTCAATATTGAAGAGCCCGGTACCTATATAACAGTATA
CTGCTCCAACACGGCATCAACCAATGATCTACGGGGATTTGTCAGTAAAG
GCTTGACCAACCTGCAGGGCCGCATCGATAGAGGATTTAGCAACAAAGAG
GGGGCAGAAGATGAATGCTTCTAG
>BgtE-5645 Bgt_ctg-25_consensus 1279850 1281150 -
ATGCGACCTCTCGCACTGCTCACTGCCATACCCGTTTTCTACTCCGTTTA
TGTCGCAGGGGATAATGGATATGACTGCTCTGATTCGGAGGGCAATACAA
ATACAACTTACGACCAAGCCCTCGTGGAAGGAAGCGTGAAAGATACGTGT
CTCCCAGATAGCGAGCTGTCTGCGGCCGAACTCGCGGCAAACGTCGAGGC
AAAGAAGTATCCCCAGGTCTGGGTTGATTCGAAAGATTATGGTTTCAATG
GGACCGTCTTACTCTGGAAATATCAAGGAAACAGCTCTGAGGCTTTAGAA
GAACTAGACGTGCTCATTTTTACTGACAGTGCCTGCAATGTTTTGGGATT
AGCGCAGAAATCAAAAGACTTTTACACGATATGTAAAAGTGCACATGAAC
ATTATGATGAGAAAGTAATCACTAATACATTGCATAAACACGTTCGGCGC
GGATTTTTCTCTAACGACAGTGATGATGATGATGATGATGACGAAGTAAA
TAATTTACACGGTTATCAAGGTAGTACCAGCGAGAATGCAATAACCTTGT
CTCCCATACATGAAAGTAGATACGAGAATGAGAGGCGACGCAATAGGGGA
TGGTCTTATTTTAGAACAGTACCCAAACATCTATTACCAGATCCACCCGC
TACCCTGCCGCAAGAAGATGATGATACCAGCTCATATGCTTCAACGGAAT
ATGGAACTGCTTCACAGAGTTTTTCAACCACAAATGAAGATGACAGCTCA
CAGTACAATGAAGGCAGCGAAAGCCACTATGGGTCTCAATACCAAGGTGG
TTCTTCCAGCTCATATCAAAGGTCAAAATCGAAGAAAAAAGGCTTCGCTT
CTAGAATTTTCGGCAGTTCCCAAAAACAAAGATACCTTCCAGCCACTGCA
GATTTTCCATCCACACGAAATCCCCCACCACTTGACCGTTCAAGAGAGCG
GCCTTCAGGATGGGTTGTCATAACTCCAGGCCCTCCATCACGGCCACCCC
CAAATAATGGCTATACGATGCGGCCCCATCGGCCAAATTCCTATGGCCCG
GAAGGCACTATACACGAACCAGATGATAATTCAGGCGATCCTCCGTATAT
ACCGGGGAATAATCAGAGCAGTGACTATGGACAAGGTTATAACCAGGGAC
AAGATTATAGCCAGGGACAAGATTATGCTCGAGAGGTGCAACAATATGCG
GATGATTTCTTTAGAATAAATTGA
>BgtE-5653 Bgt_ctg-10000_consensus 7296953 7297186 -
ATGAAGTTCCTACATCTTACCGGAATTATTGTGCTGCTAAGTCAAGCAAC
ATCAATTTCTACTGCCATGCTATTCCCAAGGTCGTCATCTGGTTCAGAGA
CGACTCGACTTCAAATGAATGAAGTTAGAGCCGCTATCAGCAGCATACAA
AGAAGTGGAATCGAGCTGGCATCGCCAAATGATGATGTGAAAGATCTTGC
TAGAAGATTAGGCTACTCATTCCTAATTCCCATT
>BgtE-5658 Bgt_ctg-355_consensus 108193 108785 +
ATGAAATTTCTTCCTGTTACACCTCTTTTCTTGCTGCTCTCAAGCTTTAC
TTCCTCAATCGTCCACGTCGTAGCTCGAGTTGATCCAATAGATTGTGCTG
GTTTTATCTATGATGAAGAACATATCGCAAACCGCTATGTGAAGGCCAAG
AATGCAATGGCAAATTGGGAGACTACAACTAAGCCAGAAACCGCAAATAA
ACGTCCATTTGAGAGCTATTGGCAGCGAGCTCACAGATCGAGGGAAGAAA
GGGAGAAATACACCTCTAATGCTATAATTGTGCCACTGCATGGTAGATTA
CACCCTGGCAGTGAAGCCTTCATCGTTATGGACAAGCCTAACAGTCGATG
GGTAGCTAAGAATTTTGTAATTTACGGAAAGGATAAAAGATTTCACGATT
GCCTTGCAGACTATGTGACAAAAGACGGAAAAAGTATTGATGGGATGGCT
CGAATGATTTGGTTTCTAGAAAATCGAGAGTAG
>BgtE-5659 Bgt_ctg-86_consensus 236109 236747 +
ATGCATATTTGGTCCGGCATTCTAGCTGTTACGGCTGTCCTTCTATATTC
CATTCCCACTATTTACGCCCATGGTGAGAATATTGTGAGCCGCGATAGTG
AAATTATATGTGGACATAAAAAGTTTTCATACTTGGAAGTAACGGCGTCC
ACTACTGTTAATTACCATAGCGGTCAAAGCTTTCCATTCAAGGGAAGAGC
GAGATGTGGTACAGTTGGAGCTGCGATGTGGAGGACACCTCTCCATCGAT
ACGGCAAAAAAAAAAGTACAGGATGCTTCGTTATTTTCGACTCAAGTTTT
AAAATAGTGGATATAATTTTCGACTTGAAAAAAACTCGATACAAGCCGTG
TTATATCCACAGGCAGAATGTGTGTCCAGATAACCGGGGTAACATCGAAG
ACGGGGCACCCGTAGCAACTCACCCTGACGATTATGCTAAAAAATCATTG
TATCACAATGATTTTAGTAATGGTATGGTGGGCAATGCGTATGTGATGGG
AGTATCTTGGCTTAAGCCTTGTGGAGTCGGGCCAGCTTTTCTTAACGAAC
ATGACCAAACCATTACATTTTTTCAACACGGTTAA
>BgtE-5660 Bgt_ctg-10000_consensus 6907577 6908223 +
ATGCAAATCCATCCCGGTATTCTAGTCATTGCGGCTACTCTAATACATTT
AAGGCCTGTCTACAGTGCTCAAAGTGCAACTCTGGTACAAGCAGAAAGCC
TTATTAAGTGTGGACAAACGAGTTATAATCATAATGACGCTTATACTTCC
ACCGTGAATGCCTTCAACTCTCGTGTTTACGAAGCTTTCAATGGAAGAAC
AAGATGTGGTGTACCGGGAGATACTTATTGGATGGCACCTCTCAAGAAAC
AAAATGGCTTGTACAGCGACGGTTCTTACGTTATCTTTGACAATAGACAA
AGAATAGTGGATGTTATCTACTCCTTGTATCAGAATTACTTCAAGCTGTG
CTATGTGAGCAACCAACAAACTTGCCCCGAGAACCATCAACAACCCTCTC
GGCCATACACTTTATATGCTTGGCCCGTAGGAAGCTTTCTAGCCTCAACC
CAATATTCAAATGATATTACAGGATATTGGAGATCTCAGTCGTATGTGGT
AGGAAATTCAGCATCTTATCAAATTGGTATTGGGCCAGCTTATATCAGTT
CACGGACGAGTACGGTTTCGTTCTACCAAAGTGGCGATTAA
>BgtE-5664 Bgt_ctg-93_consensus 2180299 2180721 -
ATGAAAACTTTTCAAATTGCTTCTATTATTGCAGGACTTGGGTTTTTACA
GCCTACAGTTGCATCAGTGGTCAATTGTGGTTTAAATCGAATAGATGTTG
ATCATGTCAAACGTGTTGCCGCAGGTCTCTGGAGAATGAAATATGAGAGT
CTCAAAGCGTACAACAACGTTCTGTATCCTAAAAAGTACGAAGAAACCGC
TTATGCATCTGAAGCTTTACGGAAATTTCCATTATTTGCTGATGGCCGGG
ACTGGAATGGGGGGTTTTTTATGTACTTTGTTGTGTCAAGTCAATCTCAA
AATGTGGTCATGCTCTTTTACGAGGATGATTCAGGATTACACAATTGTCC
CTTGGATCAATATTATGGATAG
>BgtE-5665 Bgt_ctg-81_consensus 967162 967404 +
ATGAAAACTTTTCAAATTGCTTCTATTGTTGCAGTGCTTAGTTTTTTGAA
GCCGATAGTTGCTAAAAAATTGTTTTACTGTGGTCCTGCAGAAGTTAGCG
TTGAACATGTTGATTCCGTTGCTAAATATCTATGGACTCATAAGATCTGG
ACTTATCAGTCGGATCATGAAGGTGCTTTCCCTCATTATTACGGCGAATC
TGATTATGGAGAATTACGGAAATTTCCATTGCTTCCTAGTGGT
>BgtE-5667 Bgt_ctg-93_consensus 2038461 2039784 -
ATGGCGACAGCACTTCTCTTTAGCACAATATTTTGGCTGTACCTACGCGC
TGCTTCAGCAACGAGTGGGTTACCGGATATATTCGTTCCTAGTACAAGTG
GCTATTTGTGTAGTATGACAATCTTCGATATTAAATTCCTGAAAGAAGAA
GCTGGGCGAGCTTTTAAGAAATTTACACACCAATCATTTCAGAGTGATTT
TCCCGCCCTATTTGAGGACTCGTACCTATTCGGTAAATTCGATGAAATTC
TTCTGGCATGGCCTCTTTCGTTTCCCGGAGTACCTTATGAAAATAGAGTA
CCTGGGAATTATCGTATCATCATAGATTCCAATGGCGAAGTAATAGGTGT
GGTGACTGTAATCTATCCTGAAAAAGTATTACAACAAAAGGAGTTTCGCA
GGTGTACACCAATACACAGCTTTAAGGATGGAAAAGATGACAAAGCTAAA
CTACACACCAAGCAGTTGGAGCGGAGATTTCGTTTCATGGGATACTCATG
CAATGGAGAATTTCTAGAGGAGAGAGCTTTTAGCAAAAACCTGGATTTAA
TTAGGATATCGAATCTAAATAGTAAAACTAGATTCACCTGGGCGAAAAAA
ATTAGCAGATATGATGGCAAAGAATTTACTGGGAATAATCTCCTCGGGTT
TCCTTTGCGGAAGTTGGATTCCAGTAACAAAACAAATGGCCCTCTTGACA
CACATCGAATAATTTTTCAACGCGGAAAAGATAATGAAATTTTAGTTAAG
GGGGTTGTAAGCAAAAGCAGAAACAAAAGCAGCCCTGGGAAACAGTGTCC
TAAATTATGGGATTTATCACCATTATTGGAAATAACTCCTGACGTCTCTT
CTCCAATTTCTCGTAAAATAATATTGGCGAATAACGACGGAACCTTCACC
TGCGCCAAGCAAGAGTTAAATATATCAACAATCCTGCTGCAAGTGCCTGT
TGGAATGATTCAGGCGGAAAAAACAACAAAACCTAGCGATGAAAAGTATC
CCATTCTACAGAATAATGCTTTGTGGCTCTGGCCCATACGCCTCCCAGAG
TCGTATCGATGGAGTGAATATGTTCCCTACCATTTAATATCATACACTAA
CATTACAATTCTAGGTTTAGAGAAGTTGTTTGCAATAGGTTATAGCCTAG
AATTTCAAGTTGTTGGATTGTTTTTTACCGATAATACCGACGAGAAAAAT
CCAAGGTTCTATGAATGTGGA
>BgtE-5668 Bgt_ctg-26_consensus 566939 567724 +
ATGGCTACAGTATTTCTTCTCGTTTGTGCAATACTTGGGCTGTACTCACT
CGCTGCTTCAGCAAGAAATGGATCTCTGCATCTAGTTGTTCCCAGTACAA
GCGGATATTTATGTGATGAAATATTCTTCAATACTATATTCCTCAAAGGG
GAAGCCGAGAAAGCTTACAAGAGATTTACACATCAATCATTCCAGAAGGC
TTTTCCTGCGTTGTTTGAAGACTTGTATCTATTCAATAAATATAATGAAA
TCCTTCTTGCATGGCCTATTCTGTTTCCCTGGGCATCTTATGATGATGAG
CCAAATGCGGATTATCGTCTAATCATAGACTCCAATGGCGAAGTAATAGG
TATGGTGACTGTAATATATCCTAAAGAAAAATCAAATCAACTGGAGTTTC
GCAAATGCAAACCTACACATAGTTTTAACGGTGGAGATGATGATACAAGT
AGGTTGCAAGCTAAGCAGTTAGAGGAGACATATCCTCTTGCAGGATACTT
ATGTGATGGGGCCTTCCTGAACAAGAGATCTTTCAGCTATACCATAGGAT
ATCTTGAGAAATCTAAGACGAGTTCCAAAAGCATATCGGCTTATGAGAAA
AAAATTTCCAAATACAGTGGCAACGAATTTTCTGGGGATAATCTCCTCGG
ATTTCCTTTGCGAAATTTGGATTCCAATAACAACCCAAACGGTGCACATC
CTCCCTTGTCTGGTTTTTCAAATCCTTAA
>BgtE-5670 Bgt_ctg-10000_consensus 6740053 6740901 +
ATGAAATCATTGGTCGTCGTGCTCATTCTCTTGACAACGCCGACGACTTC
CGAAACTCAAAAGAATAGTTTCAGAGCAACAGCAAACTCGGAATCATTCA
AAGAATTAGAATGTATAAATTCGGTACAGTTTTTACTGGTCGGAGCGGAA
AGAATCGAAGGGGCCCGCTCCAGAGCGTGTGACATTCTTTTCCCTAGCCA
GGAACCAGACATCGACCAGCCACGCGAACAACTACCAGTAATAGAACCTA
AATTTTTAAAAAAGCTTCTCAAGCGGCAACCTCAAGCATCCATACATAAA
TATCTTTATGGTGGCACATCTTCGGAACAGACGATATATAGTATCCCGCT
TGACTTGAAGAGTGTTCCCCTCGATGACGGATCAATAACAATGGCTTCAC
CCGGATATATCCTCAACACCCCGTCCTACCTAATTGAGGCGTCAACACGC
AAAGTCAAACATCCGGATTATTCTCTACTTATAGATGATGACTGCAGTAT
CCGAGGCGTCTTGATGAAAGTTTATCGGCAGGGCTGTCTACCCAATACTC
CCCTAACACCACCCTGGAGCTATGAGCTCTGCACCGTGACCAACGGAGAA
GTCGACCGACGACGAAAATACTATCCTTCTATCCCAGGGTATCAACAGTT
GCCAAGTGACTCAATGCGCATTGAAAGCAGTAGACAAATTGTAAGCAGTT
CAAGCAGCTCCAGTAGTGGAGACAGTACAAGCAGCAGGCGTATTTCAAGA
AGTAGACGCTTTGCAGGC
>BgtE-5673 Bgt_ctg-10000_consensus 9091419 9091787 +
ATGAAGATTCTCAGTACTGTTTCCGCCAACGCTTTTACTGTCTTGTTGCT
CCTAGGGGCTGTCGTGCAAGGATATGTGCTAAAATGTGCCACTGGCAAAG
AGTTCGATAACGGACTTATAGAAGAATATGCATCAAAAGCTCAATTCAGT
TTACATCGTATCGGTTACCCCATAGGTCCTGATGGGGAAATCTGCAAGGC
CTATGAGTTCGATATCCCATTGGCAGATAGTCAGTCCTCTTCGTATTCAG
CTTATACTATGACTGACCATACCCATTTAGCCAGAGATACAGATTATTAC
CTAGTCCAAGTTTGTGGCGGTATGGAGGGCCACAGACTATATGAATCGTA
CAATTATAAATGGACTCAA
>BgtE-5675 Bgt_ctg-10000_consensus 13264055 13264711 +
ATGGGCTGCGCTTTCGCATTTCTCCTGGCAGCCACTGGGCGTATGGTTAT
TACAGGCTCAAATTACAATGATCGCCACTATGGACTATATAACGTTCTCC
CAACTCATAAATTCCCCGAACCAGTATCGAACACAGAAGTCTATCTTTTT
ACTCAGAAAAAGACCTCATCAGGCACAAATTACGCAATGTACTGCTCACC
TACGAAATCGATGAGCGAGATAGTACAAAATATTCAAGGGCTGAGTACCC
AAGGAATTCAAGCTGAATCCATAACCCCCGGACATTCTCAGATGATGCAA
AAGTGTTTGCAAAAAATCAGGTCATCTAAAGATCCATTACTATCGGAACT
ACTTCCTAGCAAAAAGAAGGATAGCCCATGCACAAGTAGCATAATATTCG
ATCTAGTAATCATGCAGCAAATAAAGTTGGTTGGCAATAACTATTTTCCT
CTACCGATGCGCGAGATAAATGCGCACAAAATCAGCGCAGATACGCACAT
GGCTCTGAAGGATGTTTTACCCAGAGGAAGTATGTTACTAACTGCATCCA
AAAATAAAAAGGACAAAGCACTCGTTTGGTATAATGGGCGTCTGATACTG
CTAAGGGGTTCGAAGGAGAAAAGCAAAAGATACTGGGCACCCCATAATAA
TATTGAT
>BgtE-5676 Bgt_ctg-10000_consensus 2547774 2548394 +
TTCCAAAAGTATTTAGTTGTATTTTCTAAAAGTTTTGAAATTCTGCAAGT
CATTGATAGATCTTTTAATGATGATAAAATATGTAAAATGTTTAGCGGAA
CGATTGTGTCTCCTCGTCACCGCATCGAGGCCTTGAGTACACAACAAATT
GTAGACAAAGCTGACAGTGAAAAGTTTGATTGTAATGGACAAATCTTTGG
AGGAAACTTTATTTCAGTGAACAAAGAAAAAGCAAAAAACGCTTATTACT
CTAGAAGCGATAGACGTCTTAAACAATACAGGTTTCCATCTCCAATCGAA
AAGGAATTCGCAAACATTCCAAGTAGAGCGTGGATGTGGCCTCTTCGTAT
TCCAGAGACATCTCAGCGAAAATCCAAATCCACCACCAGTTACCAGCTAA
TATTTGGGGAAGATCATGAATTTCTCGGGGTATATCACTTTTCAGGAACC
ACATATGTTAGGTGCTCTAATGGAAACAACCCAGAATACCAAAGAGGTAG
AGGATCAAGATTCCCCATTGACCTAAATATATCTGCCGAAGAGGATCATT
CATCACCCAACACCGATTGA
>BgtE-5677 Bgt_ctg-269_consensus 52209 52854 +
ATGTCTCTCTGCACAAGATCTTTGGCTATAGCAGCTGCCCTCTTGCATTT
TACCTCTCTCACGCATGGCCAGGCTCAAGATCTCATGCGCTACGAGAGCA
CAGTAAAGTGTGGAAATTACAAATTCTCCCAACTCGAAATCCTTCAATCC
TACATGGGCGATAAAAGTAAGGGCGAGCCGTTCAAGGGAAGGACAAGATG
TGGTTTGGCCGATAATGTCCACGCAATGCTGCCTCTGTTGGATGAGGATT
ATAACCCCGTGCCCGGATGTTACCTTGTGCATGATGAGAAAGAGCATGTT
GTAGATTTTGTTCACTCCATCACTGGCCGGTCGTTCATTCCTTGCTTTGT
CAGCGAGCAAAACTCCTGTCCTAAAAACCAACCACGACGCCGATTGCTAT
CACTCCCGGTGCCTACCGCCGTACAGCCACACAAATTGGTTTCCTTGACT
GCACACGACCATCAAGTTTCTAGGAGCCTAGGAAGCAACCTCTACGTGGT
TGGCGAGAACAAGTGGTATGAGATTGGAGCTGGGCCAGTCTTTGGATCTC
CGAATACAGATCAGGTTTCATATTACCAAGGTGATTTTTAA
>BgtE-5679 Bgt_ctg-257_consensus 415163 415650 -
ATGCGTCTAACCAACATCCTAATCCTATTCGCTTGCTCTATCACCGACGT
TGATGCAGAATTGAAATATTGGAGGATACAACAAGGCGCAAAATGTGGTG
CCTCAATCTATCGCCAGGAAACGCTAGAAGATGCAATTAAGCCCCATTGC
CGCATAAATTCTGACGGGAAGCCGGAGATCATTCTTACGGATGATATGAA
GAGGTCTTACATCATCCCGGAACCACCAACTCCGCTTTACTACTTGCCTC
TACCATCTGTGGACGCCAATGGCGAAATTGTCTCTAAGGAGCCCACCGAC
TACCATGTAGCAGTTGATCCGTATTGTGAATTCAACGTGGTGACAGAAGT
CATGAGCGTGGCCGACGACGGAATTACTGTGGATAACGAAATGAGAAAAG
ACTGTGTGCCTGACAAGCCATTCACTTAG
>BgtE-5681 Bgt_ctg-254_consensus 141874 142622 -
ATGATGAAGCACTTCTTTAGCGGTATTATTGTGTTGCTTCAAACGTATCT
TTTCACATCCAGCTCAGCATCGCCAACACTTATGTTACCCAGCGGGCCAG
AGGTGAAATATGGCGACTACATCTGTGATGATAACTACCTCAGTGGCGAA
TATCTAAAACGAAATATTATTATAGCTTGGGACGCATTATATAATAGTGA
ACCAACCCATAGTTTACCAGCACATGTGGGAGATTCCTGGCCTTTCGGCA
ACTCTCATAGAACGCTTTTTGTCTGGCCCATTTTAATGAAAAATAAGCTA
CAAGGAACTGCCATAGTGTCCAATATTCGTATTATCATTGACTTCCAAGC
TACTTTGGTGGGAATAGTGACCGTTCATCAATCCGAGCTCCGCTATTGTC
GAGAAGTCTTTAGCCCGATGAACTCTGATTTGTTCGATCCAAATATACAC
TCCATTATTGGGTTCAAATGTGACAAACAGGTTTTCGAATTTGAATATGT
TCAGAATTCATACTTAGCGGCTCTCAAATCATTACAAACTAGCGGAATCA
ATTATCCAGATATGTACCCAAGAATGATTCTCCAACATGATTCTCCATAT
CACAATTTCGTAGTATGGCCTCTCTTATCACGCAATAAAATATACACACC
AGACGGTAAGATCTATTCGTACTGA
>BgtE-5682 Bgt_ctg-254_consensus 382665 383072 +
ATGCGCGCCTCTATCTTCATAACATTTATTCTTCCATATCTGGCTATTGC
TCAAGTCGCACCAGGGGCACCCGATACCCCTCGAGCTCCTGATGCTCCTG
GCGCACCAGGAGGACCCGATACCTCCATCACAAAAACTAGAACTTCAACA
GCAACTCTCACCCGAACTATCACTGTATCAATGGTATCATCTGTTATTGC
AACTGTATCAATGAACAGGACTGCTCCTGTTAACACTGGGACCTTCCCGG
CCTGGAAGGCACCTGCTGCTACGAATACGAATATACCTCAAAATACCAAT
CCTGCAGGCGGCTTTGCTAAAAACAGTGGAACCGGCTCATCTCCTCAACC
AACCTCAAAGTTCATACCTGGGAACAGTGCCGCAAATGTGCGCGGAAATG
AAGGCCTT
>BgtE-5685 Bgt_ctg-17_consensus 513571 513972 -
ATGAAGTTTCTTAGTGCAGCTTCCACGGCCGCGTTGACTTGCATCTTCCT
TCTAGCGCCCACCGCGCTTGGAGATCTTGTTCATAAGTGTGTAAGCGGAG
AAACATTTGAGCTGGAAGAAGCTCAAGATTATGCAAGCAAAGCTACTCTC
GATCAAGTACTTCCCAGTGACCCGGTAAACCCAAGCGCTCAAATAAGCGG
GGCACATCATTTTACTAGGAAAACAAGACAGAACGAAAATGGTTTCTACT
TAGTCCAATACGTTGGAACTCTTCGATTGATTCAACTTTATGAATATGGT
CAATCAGGATGGGAGTTCTGTTACCTCGCCCTCCGTAGGTCAGAG
>BgtE-5686 Bgt_ctg-17_consensus 466412 466633 -
ATGAAGTTTCTTAGTGCAGCTTCCACGGCCGCGTTGACTTGCATCTTCCT
TCTGGTACCCACTGCGCTCGGAGATACTGTTCTTAAGTGTGGAAGCGGAG
AAATATTTGAGCTGGAGGAAGCTGAAGATTATGCAAGCAAAGCTACACCC
GATGAAGTACTAGCCGGTGACCCGCTAAGCTCAAGCGGTGAAGTAAGGGG
GGCATATCATTTTTCAAGGACA
>BgtE-5689 Bgt_ctg-68_consensus 622406 623147 +
ATGAAGTTTCAGTCGACTGCACTTGGTGTCATAATTAGCTTTTGTTTTTA
CACGATTGCGGCTACAGATGAACCGGGGAACTATGTCTGTGAGAAAGATT
ACCTGCTATCTGATCTAATATCAAGATATGTGAAGAGCTCTTGCACCTCA
TTAAAATACGCAGACATTTCAAACAGACATCCGGTTACGTTCGACGGTTC
TTCCCATTTCGGCATATCGGACGCAACCCTTTTCGCCATGCCGACACGGG
TAGATAATGTGAAAAGATATGCGGGAGGTAACTCCGGAAGGAATCGAATC
GTCATAGACTCCATGTGCAATCTTATTGGACTTGTTTATATAACCAACCA
ATCCTACAAACGCTGTGTTAAGATCTTGGATTCTATTGATGAATCATGGA
GTACTTCTGAGACTATTTCGAGTCCTGTACCAAAAACGTATGGGTACAAT
TGCAATTACAGGATATTTATTCTCGAAGAGACTCTACAGTATTATCGAGA
CCTCAAACAACAAATTTCTACACTCGAAAAATGGAAAGTTAGCAATCATA
TCGACATGATAATTGCAACCGAGTTTGCGGAAAACATGGTTTCTATATGG
CCAATTCAGATCAATGGAAAACTGAAAGAAAACACATGCACGTTTATAAT
AACCCTCTCTCTTAGCTAA
>BgtE-5690 Bgt_ctg-10000_consensus 1754146 1755014 +
ATGCGACTTCTCGGAACTCTCGCAGCCGTTCCCTGTGTCTTCTCGGTCTA
CGTCGCTGGGGAACATGGGTATCTCTGCTCGGATGCTGAAGGAACTACAA
ACACAACCTATGATCAAGCTCTCGTGGAGAAAAGTGTGACGGATGCATGT
CTCCCAGACAGCGAGCTGTCCGCGGCCGAACTCGCGGCAAATGTCGAGGC
GAAGAAGTATCCTCAGGTCTGGGTTAACTCGGAAGATTATGGCTTCAACG
ACACCGTTTTACTCTGGAAATACCAAGGAAACAGCTCTGAGTCTCTAGAA
GAGGCTGATGTCCTTGTTTTTACCAACAAATTCTGTGACATTCTGGGATT
ACTACAGACATCCGATGACCAGTATACGATCTGCGAAGATGTGAAGGAAC
AAAATGACAAGAAAACAAGCTCGGAGATATTGTCTAAAAAGCCTCGACCT
GGTATCTTTAGTGGCAGAGGAGGAATTTATGACTTACTACCTGGACAGGG
TGATTCTCCTGATCAAGCCATTACTATTCCACAACCTCATTTCGATGACT
TCGACGCGCAGGGGCGGCGTATTCCTAGGCGGATCGCGCCTCAACCATAC
CCTGGACAGGGAGGTGGACCTCCTCCAAGTATGCCGGGGCCCCCGATGGG
TGGTCCTCCAAACATGTCAGGGCCCCCGCGTGGTCCCCCTCCAAACATGT
CAGGGCCTCCGCGGGGACCACCGCCTATGCAGGGCCCACCTGGTGGCTTC
CCTCCTAATAGTTGCGGACCCCGCGGTTGTCCACCACGTTAG
>BgtE-5692 Bgt_ctg-25_consensus 1275895 1276745 +
ATGCGATTCCTCGGAACTCTCGCAGCCGTCCCCTTCGTCTTCTCGGTATA
CGTGGCTGGGGAACATGGGTATCTCTGCTCTGATTCGGAGGGCAATACAA
ATACAACTTACGACCAAGCCCTCGTGGAAGGAAGCGTGAAAGATACGTGT
CTCCCAGATAGCGAGCTGTCTGCGGCCGAACTCGCGGCAAACGTCGGGGC
GAAGAAGTATCCTCGGGTCTGGGTTGACTCGGAAAATTACGGCTTCAACG
AGACCGTTTTACTCTGGAAATACCAAGGAAACAGCTCTGAGTCTCTAGAA
GAGGCTGATGTCCTTGTTTTTACCAACAAATCCTGCGACATTTTGGGATT
ACTACAGACATCCGGTGATCAGTATACGATCTGCAAAGGTGTCAATGAAC
AAAATAACAAGAAAACAAGCTCGGAGATCTTGTCTAAAAAGCCTCGGCCA
GGCATATTTAGCGAAGGCTCTCCAAATTCGTCCAATTCAGGTGGAACAAG
AGAAAAACTCAAAAACTCACCCTCCATAACAGGTACTGTTGGAACTATGT
TTGGCGCAAAATCATCTGGCAGCGGTGGATCTGAACGTGGCTTCCAAGGT
GATTCATCGGGAGAGCAAAAGTCTATGCCAGGCCCTCCAAGACCCGATCC
TAAACTTAGTTACCCTGAGAAGCAACATAGGGATCAGGAAACCTTGGACA
AGTATCATGCTGCAAGGGGTAGAAAACACGAATGGATAATGGGCATTGAC
GGTCACCCGTATTTTATCAATTAG
>BgtE-5694 Bgt_ctg-660_consensus 256137 257129 +
ATGGTCTGCCTTCTCGCATTTCTTTTGTACACGGGAACAGAATTACAACA
AAAGGATCGATTTGTCATCACGTCCTTCGAAAAAAATCAACCGTCTTACC
AGAGCTATGAAGTTAACTATCAAAAACTATTTCCGGAGCCTGACAAAATC
TCTGGAATTCACAGCACTTTGGTTGAAATTGACGGGCCCGGTACTTACTT
AACGGTTTACTGCTCCAACAAAATGTCAACCAATGATTTAGAGATGTTTA
TTAGTAGAGGCTTGACCAAGACGCAGTTCGGCCTTGATATGGGATTTAGC
AATGAATTGATTGTGGAACAAAATTGCTTCAACTACGTGTACAACCTTTA
TTTTAAAAGAGCAAAGAGAGCTATAAGTTTGGGACTTGATGAGATTCAAG
CACCAGAACCTGATTTACTCCCTGTCTCATGGCTCATTCAGCCGGATCAG
TGTACGAAAAGGGTCTTAATAAGTTTAGCCTATCAGCGGAGTCTTCTATG
TGCTGATGGGTTTGGATTCTGGACGACGTTTCGTGATGAAGAATTACCAA
CCATAAAATTTGATGAGCCAGTGGAAATAGCAGCTACAGTGCTAGAAGGT
CAAATGATCATGAGAAAAACCATGGGGATGCAGGAAACAGCATTAGGGTG
GAATCAGGGTAAACTGCAAATATTTTCGCGGGAAATGGGGAGTTTCTGGA
ACCAGGGACCCTCTGTTTTTGAGAAACCATCTTCAGGATGGATCATATCC
GAATTTGTTAGGAATAGTAATGCGCAAGTAAAGAATTTTATGAAAAGATT
CGACGCACGATATCAAAATAAAGAGCATACGTCTGAATGTCTTGGGTTCC
GGAAGACAGTTTCCCTCGGCATTGACGCCTGCCAAGAGTTGAGAAACAAA
AATCTGCGTGTAAAATTGACTAAACTTAGTCCCTCAACGGCGGACGGCTA
TTTGGATGGAGTCAAATTTCATAGACTGAAAGGAATACATTAG
>BgtE-5698 Bgt_ctg-67_consensus 604053 605188 -
ATGTGGATTTCAGTATACCTATCAACAGCAAAATTAAGACACTTGCTTGC
TATTCTCTTTACTGCCACTACGTTACTGGAAGTTTCCATGCAATCCGATG
TAAGGGGATACATCTGTGGTGACCTTGCTGTGTGGCATGATGAAGCTATA
GAGGTCGCACGGCTCGCATCCAAATTGTTGACACCAGCGAATCCTTACTA
TTTTTATCCGGCATTGCTTGAGGATACTAAACTATTTGGTATTGAGAAAA
AAAATCTTTTCCTGGTTCCGTTCCGAAACTTCAAGCATGCCCGTGGTGGC
ATGAGGCATGGGCCTGATCGCATCGTCATAGACGAGTACGGCAAATTTGA
GGGCGTTGTTTTTGATTTGAATAATGGGGCAAGTGTTGTTCCTGCTTATG
AAAAGTGTAAGAAGTTCCTAACCTACGATGACCTTCGTCCTGAGCTCGAT
ATGGAAAACAATTATAAAGCTCTTGGACATGTATGCGGCTCAAATTTTTT
AGGCGGCGAAATCGAGACCGAAATGAAAAGTAAATGTAGTGGACTCGAAA
ATCTATCTCCGACTAGTAAAGAGTATTTTCAATATCTTGATGAAAAAGGT
ATCTCTTGGTCAACTAAAAAACTTTGGTATAAACACATCAGTAAAAAGGA
TTATAATTTTCACAAAATCAATCGGCGAGCTGTCTACCAGGTAGAAATTA
CTCTCCAATGCCATTTGATTCGAATTAAGCCGGCGGTGCGGGCTGCCCCT
CCAAAACCTGCATGCTTAGAAGTATGGACTCCGAAGCCATCATTAGACAT
TAGTATAAACCCATTATTGAATCCTCAGAATCAAAATCGAGAAAGTGGTC
AAATGTATCATTGCAATCAAGTAACATTCACGATGATTGCCCTTCAAAAT
TATCTTAATTACTTCTATAGTCTACAGGAAAAATCACCGACAAGTATAGA
AAACGCCCTAATCCACCAAAATGAGGATTTGATGCTGTGGCTCATATTAT
CACCTGAGAGATTTTCAAAAA
>BgtE-5699 Bgt_ctg-67_consensus 385378 386513 +
ATGTGGATTTCAGTATACCTATCAACTGCAAAATTAAGACACTTGCTTGC
TATTCTCTTTACAGCCACTACGTTACTGAATGTTTCCCTGCAATCTGATG
TAAGTGGATACATCTGTGGTGACCTTGCTGTGTGGCATGATGAAGCTATA
GAGGTCGCACGGCTCGCCTCCAAATTGTTAACACCAATGAATCCTCGCTA
TGTTTTTCCGGCATTGCTTGAGGATACTAAACTATTTGGTATTGAGAAAA
AAAATCTTTTCCTGGTTCCGTTTCGAAACTTCAGGCTTATCCGTCATGGC
ATGAGGTATGGGCCTGATCGCATCGTCATAGACGAGTACGGCAACTTTGA
GGGCGTTGTTTTTGATTTAAACAACAGGGCAAGTGTTGTCCCTGCTTATG
AAAAGTGTAAGACGTTCCTAACCTTCGATGACCTTCGTCCTAATCTCGAT
ATGGAAAACAATTATAAAGCTCTTGGACATGTATGCGGCTCCAATTTTCT
AGGCGGCGAAATCGAGACTGAGTTGAAAAGTAAATGTAGTGGACTCGAAA
ATCTATCTCCGAATAGTGAAGATTATTTTCAATTACTTGATCAAAACTGT
ATCACCAGGTTAAATAAACATCTTCGGTATAAACACATTGGTAAAAGGAA
TTATAATGTTGGGCATACCAATTCGTCACCTGTTTACCATGTAGAATTTA
CTTTCAAATGCATTTTGATTCGAATTAAGCCGGCGGTGCGGGCTGCCCCT
CCAAAACCTGCATGCTTAGAAGTATGGACTCCGAAGCCATCATTAGACAT
TAGTATAAACCCATTATTGAATCCTCAGAATCAAAATCAAGAAAGTGGTC
AAATGTATCATTGCAATCAAGTAACATTCACGATGATTGCCATCAAAAAT
TATCTCAAGCACTTCTATAGTTTACAGGAAAAATCACCGACAAGTATAGA
AGACGCCCTAATCTACCAAAATGAGGATTTGATGCTGTGGCTCATATTGT
CACCTGAGAGAAATGCAAAAG
>BgtE-5700 Bgt_ctg-37_consensus 682852 683931 -
ATGCATTGCGTTCTAGCAATTCTTTTGAAGACGGCGTCGTTGTCAAATGA
TAGAAGTAGCTTGGTCATTACGAGTATTTACTCGGAAACCCCTTACTATG
GCGTCTTCTTACCCGATGTGGAGACATTTTTCCCAACGCCCGAAAAAAAT
TCCCGCATATACATGACGGGTAACAAGTTCCAAGGTGAAGGTACATATTT
GAGGGCCTACTGCTCAGATATATTGAATGAAAACGCAATAATTCAGAAAC
TCAGGGTTGGCTTATATGATTCAGTTAATGACAAACACACAGAGCTAGCC
CGAGTCAATATTGGCCATTCCTCTTGTCGGAGAGCTATAGATAAATTGTG
GCATGAATCGAAAGGTTCTCAGATCAATTTATCCCAAGTCGTAGATCGCG
AGGAATGTCCGAAAGGTGCCATAGTCAGTTTGGCTTTTTGGGGACATTGC
AGCTTCTATGGATCCTACAGCAACATTTTCCCCAAAGCTGTAGTTAAAGA
CATTCACATCAATGCCGACGTTGCGCTACGTATCCATGATGAAGTCCATG
ACGGCAAATTCTATGTAGGAATGACTACGTTACCCGGTAAACAATTTCTT
GCTTGGTATCAAGGGAATCTTCATGTCTTTTTGAGAACAAGAGAAAATGC
GTGGTACCTTCTCACCGATACAAGCAGAAGGCCCGAAAATGGAATTTTAG
TCAGCAAGCTTGCATGGCTCACTAACGGCCCGTTCCTGCCCCTCCACCAA
TTCTTAGCGGATCGGACATCTGAGCCGGCAAAAGAATCACGTCGAAAGCG
TTGTTATAAGATTATCACTTGCAAACATGAATCTCTCAGAAGCAAGCTGA
GTCGCCAAATGGCAGAAATTAAATTGGAAAAGTTGGAAGTAATAAATTCT
AAGGGTGATGTCGGTAGCTCGCCGCGACCTGAATATATTAATTCGTGGAT
GCGAGAGATTATACCACCCCGCGTTCAGCACAATGATGGAAGCTCGCCGC
GATCAAAGAACTCTGATTTATGGATGAGAGAAATATATGCATCACCTGAT
CCATCGGCTGAGAGTAGCAGCCCACAATAA
>BgtE-5701 Bgt_ctg-10000_consensus 9996079 9997038 +
ATGCAGTGTGTTTTAGCAATTCTTTTATTGACGGTGTGGAGTTCAAGTCA
TAGAAATCGTTTAGTCATAACGAGTATTAATTCGAAACGCCCTTACTATG
GTAACTTTTCACCTCATGATCGAGACTTATTCCCAGTACCCAAAAGAGAC
TCAAATGTATACATGACAGATAACGAGATGGAAAGTAAAGGCACATATTT
TAGAGCTTACTGCTCAGATACCCTTACTGAACATGAAATAATTCAGGAAA
TTAGTCCAGACTTGGTTAAAGTAGGAACTCAAAAAAACATTTTATTACCC
CGAGTTGATGAGAAGCTTTTTTATTGCCATAAAGCTATAGATGAATTGTG
GCATGAATCGAAAGGTTCTCAGATCAATTTATCCCAAGTCGTAGATCGCG
AGGAATGTCCGAAAGGTGCCATAGTCAGTTTGGCTTTTTGGGGACATTGC
AGCTTCTATGGATCCTACAGCAACATTTTCCCCAAAGTTGAAGTTAAAGA
CATCCACATCAATGCCGACGTTGCGCTACGTATCCATGATGAAGTCCATG
ACGGCAAATTCTATGTAGGAATGACTACGTTACCCGGTAAACAATTTCTT
GCATGGTATCAAGGGAATCTTCATGTCTTTTTAAGAACAAGAGAAAATGC
GTGGTACCTTCTCACCGATACCAACGGAAGGCCCGAAAATGGCATTTTAA
TCAGCAAGCTTGCATGGCTCACTAACGGCCCGTTCCTGCCCCTACACCAA
TTCTTAGCGGATCGGACATCTGAGCCGGCAAAAGAATCACGTCGAAAGCG
TTGTTATAAGATTATCACTTGCAAATATGAATCTCCCAAAAGCAAGCTAC
GTCGCCAAATGGCTGAAATTAAATTGGAAAAGTTGGAAGTAATAAATGCT
AAGGGTTATGTCGGTAGCTCGCCGCGACCTGAATATATTAATTCGTGGAT
GCGAGAGATT
>BgtE-5703 Bgt_ctg-181_consensus 1165863 1166831 +
ATGTCCAGTGTCACTTGTGTTCTCGCCTTTCTTCTGCTTAGCAGTCAATC
TCCCAAGGAAACAAATCGCCTGGTATTAGTGGGGAATGCAGCAGAGAACA
ATTATGCCATGTACGAACCACCACCGAGCCTTCTCTTCCCCACGCCAAAA
AATAAAGCTATATTAATGGCAAAATATCAAGCAGAGCAAGAAGGAACATC
AATCACATCTTACTGCTCATATATCCTTGATATGGCTAGCATTATGAGTG
AAATATCTGTGAACCTAACGAAGAAAAGGCGAATTTTCGACCTGGAGTTC
GAGGCTAGCAGTGGCAGCTTTTCAAATTGTTATACGAAGATCGTAGATCA
TAGGAATCTACATCGGGGACCCATCAGTTTAAAATTTATACAACTCAACT
ACCAGTGTACAAAAGCACACATTGCAAGGTTAGCTGCAGAGGGAAGCGTG
AAAGTTACGGGAAAATATAGATGTTTTGCCCCGTACTCCGGCGCTCAACA
AATAACCATCGACGCAGATAGCGAGACGGAATTAAGTCAAGACTCAAGGC
ATAGAGAGGCTTTCTATGGTGAAGAGGTAAATGATATGGTGCATGCACTT
GTCTGGTATCAGGGTCATCTGCATATATTCCAGAGCCTGTCAAGACTTGG
GAGCTACTGGTATCAATTAAGTTCTATCGGTCACGAAGAAAATAACGGGA
AAGTTATCTACGACTTCATATCGAAAAATGTGGAGTCTTTTCAGAACTTC
AAATCCATGTTGGAGGAGAAAAAGTCTAGCTTCCAGGTAAAATCTGGGCG
TAAATCACATAGTAGATTGCAGGTGATACGCATCTCGATCTTCAAGCATT
TTAAGATGAGAAAGTTTGTTCACCACAGCTTAAAGATGATGATGGTCTCG
GGCCATGTGTTCTGTCATGATGGCTCGTTGAAGCCATTAGCCAGCGAAAT
AGAGCCTAATTCTGACAGT
>BgtE-5704 Bgt_ctg-181_consensus 1159151 1159804 +
ATGAGCCAGCACCTCAGCCGCTGGCGCCTAATAGTCGCCGCCCTTATTGG
CGCCTGCCTTGGAGGCGCGCGAGCCGCGGCACTGCCGGATCTGGAACGCA
GCTGCGAGACCTCGCCCAACTGCAGCAGCGACGCCAACACCACTATTACC
ATTGACTTCCGACGCCATGTTCATCTCAAGTCCAATATTCGGCCAGTCAT
TGCCATTCCCGCCCACTCACTTGGTGTCGGCAACTTCCTCGCTCCGTCAA
CGCCCGAGGCGCGCTGCGGCTCCCATATTTACACGACCGACTACATCCGG
CGCACCCTAGACAGCGTCACGGCGCTCGGCGCCCAGAACGCGACGGCCGG
CGACTCCGAATTTCCACGGCCCTTTGTCGACCAGCCAGAGCTATCATCGT
TCCCTCTTCTACGTAGCGGTGACATCTTTGACGGTGGTGAGTTTGTACCT
TTTAGTGCGCGCCTCTTGGGATGGCTGCTGACACGTTCCCCAATAGTACA
GAGCGCGCCTGGCCCCGATCGCATCGCGGTGCGTCTCGTAGGCAAACGCC
GCTACCGTATCCTTACCCTCGCCGAGCAACCTGGGAATTCTGGCCACGTA
TTGCGCGACTACCAGAGCTGCGAGGATCTCTTGGCCGAGTCACCCGACGA
CTAA
>BgtE-5705 Bgt_ctg-10000_consensus 19434632 19435212 -
ATGGTGGGCATTAATTGCGTGTTTGCATTTCTCCTGAATATTCCAGATAC
GCCAAACCCAAGAAGCCGCATGGCAGTAGTAGGGAATAGGCCCCAGGATA
ACTATATGCTTTTTCACATGACACAAGGACAGGAATTTCCCGTTCTTAAG
ACGAAAGAAATTTTTATGATGCCATACAGAAAGTCGAGAAAGAATACATT
GCTAACATCCTACTGTTCATTTACTCTTGGTTTATCTAGGATCTTCCAAT
CCTTTGAAGAGCAGCTTAGTAGGGTGAAAAAGATTGAGGACTTAGATTTT
AAAAGAAGCGGTGATGGATATGAATTGTGTAAAAAAACAATATGGGAATG
GTGGGAGACGAAGAAACTAACCGAGAAAAACAAAATCAACCCAATCGGAA
TGGATATACTCGTAACACAAAGAATATGCTCACCATCACAGATTACAAGA
TTAGGCCGTGAAGACAAGCTACGGCTCATTGGAGATTACAATTGCTTTGC
ACCATACCTGACTAGACATGTGCCTGTTATCAATGCGGATTTGCGTTTAA
AATTGAAGGATATTGTCTGGGGATCTCAAGC
>BgtE-5707 Bgt_ctg-181_consensus 1394516 1395508 +
ATGGCGGGCTTTACTTGCGTTCTTGCGTTTCTTCTTTACATACCAGATCT
GCAAACACCCACAAGTCGGATGGTTCTAGTAGGAAATAAAGATGGTCCCA
ATTATGGAGTATTTCATATGCCGCAATCACAACACTATCCGACTCCAAAG
AGTAAGAATATTATCATTCTTCAACACCAAAAATCAAGAAAAAATACACA
ACTAACTGCCTACTGTTCGGCCACTCTCGACATGAATACAATCATGAATG
AAATCTCTCGCGGTCTAAGAAAGCTGGAAAGCGTAACAGATTTGAAATTT
AGCAAAGACGATGCGAAATACAATAGATGTAAAGATACGTTCCAGAAATT
GATGGCCGGCCTACCACAGCGTAAAATATACGAACACAAAATCATCGAAA
TGCATGATCTTTTGAGGAGCGATAGATGTTCATCAGGAGAAATCGCTCGA
CTTTCCTCTGAAGGACTGTTGCATGTCACTGGAGATCTTAGCTGTTTTGC
TCCAATAACAAGCAAAAACAAAGATGGACAGAAAATCAAATCAAATTACA
TTACTCGAGTAAAACAAGACTTTTGGCAGTCAAAGGCTTTTATCGGCTGG
GAAACCTCTCCAAAGTATGCGTTGGTCTGGTATCAAGGCTATCTACATCT
TTTTCGGCCTCGGATAGGGAAATCTATTGATTGGTATCTGGTGACTAGTG
TGGGAAATGAGGAATTTAATGGAAAGCTGATTTATGAATTTATCTTTAAA
AGTGTTCCAAAATTCAGGGAAAATCTGAAAATTTTAGAAAAGAAGAAAGA
GCAAATGCTTAAGGGGAAAAAGCGATTTAACATCAAGTTAATTTTTCACT
CGTTATACTACAAAATCATGAGGAAGATAACCTCGAGATACGTCATTGAT
AGCCTAGAAATGGAAATAGTAGATGGCTGGTTAAAGTGTCCTCAAAAATC
CAAGTCCGCAAATTACAGGTCATCAAGCATCCATCCACGACAA
>BgtE-5709 Bgt_ctg-181_consensus 1307193 1307405 +
ATGAAGTTTTTGAATACTCTTGCGACATTGGCGATCAGCACAATTGCTGC
AGCGCATTGCATGAAGAAGGGTCAGCAAATATCGGCCTCGTTCATTTCAA
ACCCTTCCGATGAGATGTTACCTGGAGCTAACCTAGTGTACTACTGCACG
GATGAAGATATTGACAGCAGCATTTCAATTACTAATCTTGACGTATTTCC
AGGAATTCCTACC
>BgtE-5710 Bgt_ctg-14_consensus 3384813 3385480 -
ATGAAGTTTTTGAATACTCTTGCGACATTGGCGATCAGCACAATTGCTGC
AGCGCACTGTATGAAGAAGGATCAACAATTATCCACCTCTCCAAACTCAG
ACCCTTTTGACGGTTTATTACCCGGATCCAATCTATTGTACTTTTGTTCA
GATGAGGACAAGGACAGCAGCATTTCCATATCAAATCTTGACATAAACCC
CTTTCTTCCTACTTCTTACAACCCTATCGACATAACTATATCTGGAATAC
TGCGCCGACCTCTTGATCCTGCCTCATACGTCATCATCCGAGATGTAGTG
TCTGGTGAACAACTTAACTCTGAACAGATTTTGATCTGTCCCTTCCTAGA
GAGCTTTGGTCATTCATGTCCAATTGGTATTACACCATTCCACCTGAACC
TCCATTTCATGGTCGAAAGTCTCCCAGACGTGAAATCCGAACACATTTAC
GTTGAACTCTACGACTCTTCAGGAGATCAGATAATTTGTATAAATTCACC
GTTTTACAACGGATTTCCTGATAGCCAAGACATATTCATGGACGGAATAG
GGTCAACGGATCTATAG
>BgtE-5713 Bgt_ctg-14_consensus 3429633 3430882 -
ATGACGAGCATTACCTGTGTCCTCGCCTTTCTTCTCACCATCCTAGACTC
GGAAAATCCGAGAAGTCGCTTAGTTTTAGTGGGGAACGAANNNNNNNNNN
NNNNNNNNNNNNNNNNNNNNNNNNNNNNNNNNNNNNNNNNNNNNNNNNNN
NNNNNNNNNNNNNNNNNNNNNNNNNNNNNNNNNNNNNNNNNNNNNNNNNN
NNNNNNNNNNNNNNNNNNNNNNNNNNNNNNNNNNNNNNNNNNNNNNNNNN
NNNNNNNNNNNNNNNNNNNNNNNNNNNNNNNNNNNNNNNNNNNNNNNNNN
NNNNNNNNNNNNNNNNNNNNNNNNNNNNNNNNNNNNNNNNNNNNNNNNNN
NNNNTTGACAAAGTGTACGGCAAGCCAAATTATGAGGCTGGCTTCTGAAA
GATTTGTACAAGTCCATGGGGAGTTCCGCTGTTTTGTCCCATATACTTAT
GAAGACAAGCCTATCATTAATGCGGAAAAACACATCAAACTAGAAGTAGA
AGTATGGAAAAGACAAGCTTTCTACGGAATGTATGAAATGCGACATCAAT
ATGCACTAGCATGGTTCCACGGTCATCTACACGTTTTTAAGCGCGCGAGA
GGAATTGATCATGTTTGGTATCTCGATACTACCCTTGACGACGTAAAAGG
AAATGGAATTAAGATTTATGATTTTATGTTGAAAAATTATAGTGCTTTCG
AAAATTTTACCCTCATGCTGGAAAAGCGTAGAGAAAAAATTTTTCAAAAA
AGTTCTAGTGGTAAACCGAGAATGTTCAAGGAATTCCTTCAAAAAATATC
CGAGAAAAAAGTAAACAAATATCTTCATAACGGCCTAGACATGACTCATA
TTTCGGGTGAGCTACACTGCCCCGTCTAG
>BgtE-5715 Bgt_ctg-276_consensus 779853 780884 -
ATGAAAAATCTACGTTACATCTTTATAATTCAGTCTCTTCGCCTAGGAGC
TGTGTTTCTCATACTTTCAATCTCAGCCCATGCTTCGGTGATGCAACGCA
GAATGAGTCAACCAGCCGAGCCTGGATACCACTGCAATAATCAAATATAT
CTATTCAGTGACATAGAAACCGTTCGGCAAAAAGCTTGCAAAGCATTCAC
GTATCCGAGGAAGGAATCGAGACGACCACTCGTAAATACTTATAGCGATA
ATGTCGAAAATTGGATATTTGAGTGGTCAATTCCTGCATGCCTAGCGAAA
TATTCCAAGGGTGTGAACAGAGCAACCCCAGATAAGATTACCTTTAACAA
TAGTTGTGAACTTACTGGTGTGCTTTCGTACGATAGTGCATCATCTAAAT
ATAATTTATGTGCCAAAGTACCCGAAGTGTCAACAAGTGCGTCTTCAAGG
ATGAACCAAGACCCCGTCAAGTCGTTCATCCAATGTGGATCCTTATCATT
GGAAATAATAGAGATTCAGCGACACGCGAGTGCTCAATCAACCAGATTTA
TGGAAGGGTTCGTTGAAGTAGAGAACTCATCTTTTGAAGTTGACGGTCCC
TGGAGGAGAAATGTTTTGGGCAAGATAGTATCTGTACACAATAGACGTGA
GTTTGCTAGACTTATACAAATCGAAATTCGCTTAATGTTTCTCAAAGTAC
ACAACATCTACTACGAAGTCATGATAAACAATCAAAATGAAGTTCGCGGC
ATGGTCGTTACGCACTATATAAGAAGTGTAGGTCCCGCAGCCGCTAAGTG
TAATGACAACAAACATGATCTGTTGCACATGAAAAAACACCGGGAAAATC
GATGCATCAGACTTGTTTGCATTTTTAACACGAAATTTGAACTTTTTCCC
AATAGACTAGCGTTGATACCATCCATCTCTCGCAAGCGAAAGACTCTAAA
ATAA
>BgtE-5720 Bgt_ctg-2_consensus 956063 956338 +
GATAATATTGTGGCCACTATGAACAAACATGATAGGCTAAGAATGGACTA
CTCGGAGCTCGAACAAACAGCATGCACACCCCAAACTATTTCCTACCTAT
CATACACTGGTTTCATCTCAGTTATTGGAGATTACGAACGCTTCTTTGCA
AAGAAGGGATCCGGCGAACATAGGCCTATCATTATTGCCAATACATTCTC
ACTGGACCAACTAATCGAAAAAGGCCACATTTTCCGGCGTACCGACTGGG
ATAAAAAGTCTATAGCACTTGCTTAG
>BgtE-5720-2 Bgt_ctg-2_consensus 956426 956653 +
ATGATTTTAATGTACATGCTTGGAACAGACCTGAATATTTGGAATTTCAG
GAGTAATCTTTCCTACCAAATCGACAAATACTTGAAGAATTTGAAAGAGG
AGAATGAATTTAAACGCTTTTATAACCGCCTATGGGATACTGATTATCCA
CATACACTGGGCAAACAGTTGGATCTAGCAAAGCTTCAACCAATTGTTCC
TATGGGCAAAATAGGTCGTGATATCTGA
>BgtE-5721 Bgt_ctg-10000_consensus 2007277 2008185 -
ATGGCATGCGTTGTTGCACTCCTCCTTGCGTCAGCGAAAATACAGACGTC
GAATCGCATGGTACTGGTGACTGATAAGCAATCAGACTACAGCTATACAG
TCATAACTCACATCAATACACTTTTACCAGCACCTGAAAAAATATATATG
AGCTCATTGCCGATCAAATATTCCAGCACGACCAGCGCTGTTTATTGCTC
AACAGTGTTGAATAGTGAAGATATAGTTAGAAGTATCAGTAACAGTGCAA
AAGATTCAAAAGAGGTCAAAGATCAAGAAAATAACGACGATGAACTAGAA
TCCAACGGAATGAAGTGTTTCGAAAATATCAAAGCCATTGCAAAGAGAAA
GTGGATTAGACCAGTCTACTCGTCAGAACTAGATAAATCACTTTGCCAAA
CAAAAACTCTCATCGATCTATTCTATAAGGGTGTAGTATTACCTCCTAAA
AAATACAAAAAATTTTTCCCGGAAAATGGTAAAGGTGCGACTAGGCGCAT
TGTTATTAATGAGAAGATACATATTGGTGAATTAGTACAGGATGGCAAAA
TTTATCAGCACTCAGAATGGAATACAAATTTATCAGTACTTGCCTGGTAC
CGGGGTAATCTGCATATCTTTAAAATTGGAAAACATGGCTGGTATCCTCT
TACCAAAATAGGGAACGAGGCACTAAACGGACCGATGATCTATCTATTTA
TGCTTGGAACTGATAAAGGACCATGGAACTCCAAAAAATTTCGATTTGAT
GAAGTCTTGAGTGGTTTGAAAGTTTTGGCTGAAGGCACACAGGTAAATAG
TTTCCACAATCATTTGATGTTCCCTTATATTCCACTATCGCCACAAGTCA
AGATGAATTTGGCAAAACTCAACGCTATTTCTCCTGTGGGCACAATTAGC
ACCAGGTAA
>BgtE-5722 Bgt_ctg-18_consensus 598953 599384 +
ATGAAATTTTTTGTCGCTTTGTTACTCTCGCTCCTACTCATCTCGACGCC
GACTGTTGCTAGATCGGTCAACGGATCCAGCCTCCAAAAGGTAGACAAGA
GAAATTCTGACCCACGTCACTTTGGCTTTGAATGCGGCTCAAGGAAATAC
AAGCTGTCTACATGCATTGATGTCGTGAAAGATGCCTGTGAGGCACACTC
AAATGTTAGAAAGCCAAAAAATATCGTACTCAATTACACGATGGCAAAGC
ATCCTATGGAATTTATTAGGGCTCAAGAATTTGGATATCCAAATAATACA
ATGATAGTAGAGCTACCTCTATCACTTTTTGGTCAGGCTCCTGCCCATAT
TGTGCGAATACCTGATGCTAAAACGAACTATTTTAGAAATATTAAACCTA
AATTACGTTGCATTTTCGCCGATGGATTGTAA
>BgtE-5723 Bgt_ctg-18_consensus 419876 420811 +
ATGTACTGTGTTGTCGCGATTCTTCTTGTTAGGTCGGCAATTAATTTGTC
GATGAACCGCCTAGTTCTTGCGACTAATGATCATGGGGAAGGCAGCTACA
GCGTCTACGGCAAGCCCGATAACTACCAATTCCCAACATTTCCACTGCAC
TTGAGGATATTTAAAACTAAGACCAAGGTCACAGTCCTGGGTACACACGT
CGCTCTATACTGTTCATACGCCATGAAGAGTCAAGGAATAGTACAAAGAT
TCGCGTTAATGTTGCCAACATTAACACACTGCTCCCACTATGGGTTTTCC
ACCGTGCCTCAAAATGCAGATTACTGTTTAAATCATATTTCCAAGTCAAT
TCCTCTCCAAAGGGGAGAAGTTTCAGTAAATCAAACGATGGTCAACGAAA
GAATATGTGCTCCTGATACATTAGCCTACCTGACCTATATGGATGAGACT
TCTATCTATGGGATATACAGTAACTTTTTTCCGCAGAAAAGGAGCACATA
TTTCAATGTTAATGTCAATAAGATGTTCAATTTAAAGGACTTGGTCTTAA
ACGGTAAAATTTTATTAATTCAGCCTCCGAGATCTAGTGCAAGAGGAATG
GCATGGATTCAAGGACATTTACACATATTTGAAACTGTGCTGAGTGCCTG
GGTCCCTGAAACCAAAATAGGGCACGAGTCTCAAAACGGAAATAAGATTT
TCGCTTTAATAATTCAACACTATTGTCTTACTTTTAAAACTTATTCTAAT
TTATCCATTAGACTCAACTATCATCTCCGAATTCCAGAAAATTCCTACTT
CAACCCCATCGCGCATTTCAGAGATACGGATCATATGCAAGCCCAATTTG
CTAAACAACTTGGAGAAATAGACCTTGGAATCCTAATTCCATCTAATGCA
GTGGGAAAAATAATGGGTGCGACGGCTCATAGATGA
>BgtE-5724 Bgt_ctg-18_consensus 546204 546689 -
ATGCAGATCTTCATCATATTTCAGACTATGATGGTTGCCGGGCTTATGGC
TATGCCCCTCAAAATACATGGAATCCGCTCACTTGCAAACCACGTCATCA
ATGACAAGACTTCGAAAATGACGGAGAGGATGAATTTTGAACCCAATATC
AAAATCTTGGAGAATGATATTGACGTTACTAATTTCAAGGAGCAGACTAG
CAGGAACAAGGAAGGGAATCAATTTTTGCATGACAAAAATTCTGGAAATT
TAACCAGCATGACTGCTATTAATAGCAATTCTTCAGTCAAGAGGTTGGCT
CGAATTCTCTCAGTCCCATCAGTTTATTTGAGTCGTGTCATGAGTGGGCC
AGAGCCACAGAGAAAGCATGTGAGGAGAGCTCTCCATCAAACTCCTTCGG
GGTTTCGTCTTGACGGGAAACACAAATTTCCTTACTTTAACCAAAAATCG
ATTTCTCACCTGAATCGACTCATGAGCAGTTTTCAA
>BgtE-5728 Bgt_ctg-10000_consensus 1502527 1503447 -
ATGGTATGTATCGTCGCGTTCCTCCTACTAGCACACCAAGAAAAAATCGC
CCTTAACCGCCTAGTTTTGGTGGGCAATGATACACCCGAATCTTTCTACG
ATATTTATGAACCAAGCAGTGTAGGATTTCCCAAACCGATTGGCGATATA
CGTATGAGTAAGGTCCAGACTGAAACTCTTGGCACATATCAGGCGTTGTA
TTGCTCGCGTTCTTTGAAAAGCAGAGAAATTGCAACCCGTCTAACAGAAA
ATCTTTTAAATCTCAATCATAGGTCACATTACACCGCCAACTTAATCCGT
CCAGCTGTTACTATATGTCACTCTTACCTTGGATCACTGAAACGTGATAA
GCCCGAGAGGGAGATACTATGGTCGTCCGCTGATGAAGAGAAATGCACTC
CCGAGTTAATTCTCAACTTGAGCTATAACAATATTGTCTTAGTGACCGGA
CCATTTCAAGACTTTTTCCCACAACCTGACTCTTTCATGATCAAGATTAA
TATCGAGAAGCAATTGCACCTAGGAGAACTAGTTGACAACCAACGTATTT
TCAGAAACAAAGAATGGTCGAACAACCATGTTGTACTTGCTTGGTATCAG
GGAAACTTACATCTTTTTCAATGGCTCGACGGGCGCTACTGGTATCCAGT
GACAATCGTGGGTGGCGAGAAGTCTAACGGACTAATGTTATTCTACTTTG
TGCTTGGCTTGGACCGCAAGATTTGGGATCTCAGACCTCATGTCCCCACT
GCCATCGAACGTAGCTTGGCAAGTCCGCAGTGGAGGCGCCACGAAGAGAA
AATTTTAAAATACGTTTATGAGGAATCAGACTTATTAAATGATAACATAA
AGATGCCCATCGGTCTGCTCACTTCATCCCCTGTAAAAGGCCAACTATAC
AGAGGAATTAGTCAAAGGTGA
>BgtE-5732 Bgt_ctg-25_consensus 717340 717852 +
ATGAGACTTAAGCACATTATTTCAACCCTGGTCTTTGCAGTTGGATCTCT
CGCCACCTATAAATCTCAAGAAATAATAACTCAGTTTAATTGTGCCAACC
AGGTCTATGAAATAAGAGATGTGGAGAATTTTGTCGAATCTGCAGCAGCT
AAGTTAAAACTAATGTCGTCGAATCCACAAAGGCAACGAACCTTGGAAGT
TTATAGACCGAACCATTCTCATGGCGTGAGGGAACTTAAACGCTACAAAT
TTCCTGCCTCCAACTTGATAAATTCGCAAGTTCCAAAGTTTGTGATTATC
AACGAGCATGGCCATCTTACGGACATGGCATGGGGAAATAATGCTTTAAA
TCAATGCGACAACCGCAGAGTTGAGCTTATGAAATCAGATTTTCCATGGG
ATAGTGATCATCAGATAAAGCTTTGGCGTAGTTATACGGGGACTATACGG
AGCAATCTA
>BgtE-5738 Bgt_ctg-89_consensus 98320 99341 -
ATGATCATGAAATCTTTACAACAAAACTTCAGAGGCCATTCTCTCTGGCT
TAAAGTCGGGTTTCTTGTACTTGTAGTCTCAGCCCATGCGTCATTGCTGC
AACGCAGAATGGACGTACCAGCTGAGCCTGGATACCAGTGTAACAATAAA
ATAATACTTTTAAGTACAGTCGAAGCGGCTTTACGAGCCGCTTGTAGAAG
GTTTTTGAAAGTAAGAGATGATACTAGGAGACCTACTGTTTTTATTGAAG
CCACAGAAGATGAGAATTTGATCTATGAATGGGCTCTTCCCGTACTTCTA
CCAAATTATCCCGATGGAAAGAAATCAATAGGAAAAATCATCTTCAATAA
TAGATGTGATCTCATAGATGTGCTGTGTTACGAACGTAAATCGAAACAAT
TTAAAATTAGCCCAAGAGTGCCCGAGGTCTCAACATACACAACCTGGGGA
GTGAACCAAGTCCCCACAAAGCCTTTCGTCCAATGTGGATCATTGTCATG
GGAAATAGAAGAGATTCAACAATCGGCAATTGAAGAATTATCGCGTTCCA
CGCTTGAGTTTTCTGAGATAGAGTCCTCATCAAGCAGAGTTGATGGTCCA
TGGAAGAGAGCCTTTTTGACTAAAAAAACTAGTGAATACTTTGGATCGTT
TAATGTGCGCTACGAAATTGTAGTAAACAATCAGAGAGAAGCTCGCGGAA
TAGTTATCAGGCACCACATAAGCCGGAAAATAGCCACAGACAAAAATCCT
GACAAAGAAGGCGCTGATCTTCCTAAACTTAGAATAACCCCGGAAAAACA
AATAATTAGAATCGTGTGCTTTTTTCAACAGACGTTCCCGCTTATTCCCC
CAAAGTTTTCAAAATCTCTTAAGCGCAAGGCTCCATCATAG
>BgtE-5740 Bgt_ctg-10000_consensus 14944606 14945433 +
ATGCAACACCCTTTTTTCCTTCTTATATTAAAAGCAGGAATGCTCAAGAA
TAAAAATTTGTATAATTATAATATGGTCTACCCTGCAGATCAAGGGGCGT
CTATCCAATACTTCAGCAATCGAACTCCGGAAAAGTTTTGGACTCAGATT
GGTGGGAAGTTCCTCCAAGACTTTGAATACACCAAATCACGAATCAATTA
CTTTCTTAATCCATCCGGACACTACATCATGAAAGACAGTCAAGATTTTC
TTGACAGCTACGGTGCTTTTACTCGCGAACTCGAAAGTGAGGACGAAAGG
ATAGAAATCAAATCCATTACGATCAATAGGCAAGCGGCTTGTGTTGAGGA
ATTAAGGCACGCGGGTAGGGGCAGAGCTGTAAGCATTAGCAGCATCCTGG
ATGGACGTCTTGCACAGTGCAAAATCAATCTCATGATAGAGCTTATTCAC
TCCGGACAGATCAGGATTCGGAAGTCGGAAAGCGATTGTACATATGACCC
ACAGATCCCGTGCATTATAGCAGACAAAACTGTCCCAATACTTACCATTG
CGGATGATTTTCGGATCCTTGCGTCGGCGAGAAGTCAGGGTAAGAAAGCT
TACCTTATTACTGTTGCTGGCACCCTCAAGGTTATTTTGCAACAGTCAGA
AAAACAACACATTATAATTCCGAGGCTCGGGGATCAACAGAGTAACGCTA
TTTATGAATTTTTAGTCATGCTTTCGAAACATCGAGTTCCTTCTGATCCT
GTATTGCAACAGTCAGACGTTGTAGATTTATATACCAGTGCGACGAGCGA
TGCAGCTCTCTTGTACCGTTATTTCATT
>BgtE-5743 Bgt_ctg-660_consensus 297096 298076 +
ATGGTCTGCCTTCTCGCAATTCTTTTATACACGGGCCAGAGATTAGCGCA
AAAGGATCGTTTGGTCATCACATCCAATGACCCTAACGGGCCTAATTATT
TCATCTATGAAGCTAATCATGAGCAACCATTTCCGGTGCCTGGCCGAGGC
TCTGGTATCTACAGAACTTTGGTCAATGTTCAAGAGCCGGGCACTTATAT
AACAGTTTATTGCTCTATCAAAGCGACAATCGATAATTTACGGGGATTTG
TTAGTGGAGGCTTGACAAGCTTGCCGAGCGGCATCGACGGGAGATTTGGC
AACGACGAGAAGTCGGAAAATGAATGCTTCAATCATGTGAATAATCTCTT
TTTCGAATCAAACACAGGAGATGCAACGGGTAGATTTGAAGGGTCTCAAG
TTGCAGAACTAAGTCCATTGCCTGTTTCGTATCTCATCAAGTCGCGTCGA
TGCACAAAAAGACTGTTGATCAGTTTAGCCTATCAACGGAGAGTTTTGTG
TGCTGATGGACACGGACTCGTTACGACGTATAGAGATAAAAATCGACCAA
CCATAAAATTTGATGAGCCAGTAGAAATTGCAGACGCAATATTTGACGGT
CATTTTGTTATGCAACTGAATGTAAAAAAATCCCAAGATGTCTTGGTTTG
GAATCAAGGCCAACTACAAAGATTTACGCGACATCATTCCTCTAGCAACT
GGATGAGGCTTACTTGTAATGGTAACGAGCCATATTCAGGATGGCATATA
ACTGAGTTAATTAAATCTAATAACGTGCAAGTAAGAAAATTTATGAATGA
ATTCGCCACACTGGAAAATACCGAACTGAGTGGATCTGATTGTCTTTTGT
TCCAGTCCAAAGCTTTCCGTAAGCCTAAAATCTGCCGCGATTACAAACTT
AATCATCTTCAAGTAAGCGTGAATAGACTTGACCCGATACCAGCAGAGGG
TAGTATCGCTCAAATTCGTATAACAGACTAG
>BgtE-5745 Bgt_ctg-660_consensus 61380 62369 -
ATGGTCTGCCTTCTCGCAATTCTTTTATACACGGGCCAGAGATTAGCGCA
GAAGCATCGTTTGGTCATCACATCCACTGAGCCTAACCGTCCTAATTATC
ACATCTATGAAGCTAATCATGAGCAACCATTTCCGGTGCCTGGCAGAGGC
TCTAGTATCTACAGAACTTTGGTCACTGTTGACGAGCCCGGCACTTATGT
AACGGTTTATTGCTCCATTAAAGCGACAATCGATGATTTACGGGGATTTG
TTAGTGGAGGCTTGACAAGCTTGCCGAGCCGCATCGATAGAAGGTTTGAT
AACGATGAGAAGTCGGAAAATGAATGCTTGGAGTATGTAAACAACCTCTA
TTTTGACTCGAAGAGAAAAGCTGCAAAAGGTGGAACTCGAGTAATTCAAG
TACAAGATCCAAATCTATTGCCTGTCTCACATCTCATCAAGACACACCAA
TGCACCAAAAGACTCTTAATCAGTTTGGCCTATCAACGAAGAGTTTTATG
TGCTCATGGGCACGGATTCGTGACGACGTATAGCGATGAAAATCTACCAA
CCATAAAATTTGATGAGCCAGTGGAAATAGCAGACGCAATATTTGACGGT
CAGTTTGTTATGCAACTGAGTGAAAACGGTATCCGAGACGTCTTGGTATG
GAATCAAGGCCAACTGCAAAGTTTTACGCAACGTTATCCCTCTGGAAGCT
GGATGGAGCGTACTTATAATGGGAATGAGCCACATTCAGGATTGCACATA
ACCGAGTTAATTAAATCCAGTAACGCGCAAGTAAGTAAATTTATGAATGA
ATTCGCCACACTGGAAGATACCGAGTGCGGTGGATCTGATTGTCTTTGGT
TCCAGTCCAAAGCTTTCCGTAAGCCTAAAATCTGCCGCGATCGCAAATTT
AAACATCTACAAATAAGCGTGAAAAAATTTGATCCAATACCAGCAGAGGG
TAATATTGCTCATATTCGTTTAACAAAACCCAATGACGAG
>BgtE-5747 Bgt_ctg-660_consensus 311850 312908 +
ATGGTCTGCCTCCTCGCAATCCTTTTATACACTGGCCAAGAGTTGTCGCA
AAAGGATCGCCTCGTCATCACGACTTCAGAGGATAGGTCTCCTTCTTATG
GCAGCTACAGAGTTAATTATAATCAACTGTTTCCAGTCCCTGGCGAGAAC
TCCGGTATTTACAGAACTTTGGTCGACGTAGATGGACCCGGCACTTATAT
AACGGTATATTGCTCGAACAAAGTATCAATCAACGATTTATGGAGGTTTG
TTAGCAACGGCTTGACCAGTTTGCAAGGTCGCCTCGATGAAGGATTTAGC
AACGATGAAATTTCAGAATCCGAATGCCTCAGACATGTGAATAACCTCTA
CTTCGAACCAAAGGATGAAGCTCCGACAGGTGGAGTTCAAGGGGTTGGGG
TAGCAAGACCACGTCCATTACCTGTTGCAAAGATTATTCGGTCGCGTCAA
TGTACGGAAAGACTTTTAATCAGTCTAGTCTATCAACAGAAAATTTTATC
CGCTAATTGGTATGGATTCATGACGACGTACCGTGATACACGTCTCCCAA
CAATAAAATTTAACGTGCCAGTAGAAATAGCGGATGCAGTTCTAGATAGC
CAATTTATCATGCAAAAAGTCGAAATAGACTTTGAAAAGGGACTGGCGTG
GAATCAGGGCAAGTTGCAACTCTTTAGACGAGAAAGTTACCGGCACTTCT
GGATGGAGCAGACTTTGGTTGGGTATGAGCCATATACCGGAATTCCCATA
ACCGAGTTCATTCAAGCAAATAATGCGCAGGTCAGAAACTTCATGAAAGC
ATTCACCAAATGGAAATGTGCCAAAAGATGTGTGCCTGACTGTCTCCGGA
TCCGGAAAATAGCTTCCCTTGGACTCAACGCCTGTCGCAAGTATAGATAC
GAACACCTACGAGTCAAGGTGGAAAAGCTTGTTCCAGTAGCGGCAGTTGG
CGTTTTGTATGGGGTCAAAATTCGTAGACCGACTAAATGGCCCGAAGAAG
GTTTTTCGAGCCGGCTTTATCACGAGTTCTTGGAAAGAGGGGATATGGAG
AGAGATTAG
>BgtE-5752 Bgt_ctg-100_consensus 29871 30062 +
AATTATCCATTCTTGGATTTTGAATACAGTCGATATCTTTCGGACATTTA
TAAAAATTCTCCATATTATTTGGGCAAAAAATTACGAACTTTACGTCACC
TATTAACTTGGAGCCGGAAGGTTTATCACCAAAGATTGATTTCATTTCGA
GTAATGGGCACCACCGGTCCATTCGAAGAGAAGAAAACCACA
>BgtE-5754 Bgt_ctg-100_consensus 57555 58640 +
ATGTTATGGTGTGCTACCGCATTTCTCTTGATTGCGGGAAAGAGCTCGAA
TCGCTTGGATCGCTTGGTTGTTGCGACTGATGAGGTGGACAAGCCATCCT
ACGGAGTTTATGAAGTTAAAGGCCGTGATTACTTTCCACACTCGGAGTTC
ATCGATCACTTTATGTTGACTAAGACAAAAATCACAGAGAAAGGGACCTA
CTACATGTCTTATTGCTCAGACTACCTCAAATCCGTCGAGATAGCTAGCA
TCATCACTGAAGGACTAACGGACATCACATATCAGGCCCACGTCGGACTT
GCCCACGATACGAAGATGGAAAAAAAGTGTCTGACATACCTATCTTCTAT
ATCCAAGCTAGGACCGGAGCAAAGTGTGATAGATTTATCGAAATGCGAGA
AAAAAGTGAGGAAAATGTGCACCAGCCGAATAATCCTGGACCTAGCATTT
AAGGGTATTATTGCTGTAGATGGACCATACAAAGCGTTTGCACCGCGAAT
GGCTGACCAACTGATTGTGGTAACCCACGACCAACCTTTAGACATGAGCT
CCCTGTTCCTAAATGGAGAGACATTTGCAAGAAGTGGCACAGAGCTTGAA
CAGAATGCGCTGGCTTGGTATCAGGGACATTTGCATCTATTCAAGCAGAA
CTTAAAAACAAGCGAGTGGACCCCAGTCACGCAGATAGGATCGGAGGTTA
ACAACGGACCATTGATCACGAATCACGTTTTAGAAGCACTTCCTGACTCC
AAGCTTCAATGGACACGATTTTATAAAATGAAGGAAGAGATTACAAGGCC
TTACAATCCTTGGAATCTTCAAAGAAGTTGGAGATATGATAGCTATTCAC
AAGAAATCTATAATTTTCTTAATTCTGATGAAAGAAACTATGATCATTTA
ATACACACTTATCCTTTCTTGAATAGAAATTACAGGAACCATATTTCTAG
ATTTCACGAATCATTGCGATATTACTTTGACAATTATTCACGGATTTTAC
ATCAGATATTTTGGTACAGTGAGAAACTATCTCATCAAAAATTGATGCCT
CATCGCACCACGGGCACGATGAGTCAATTCGAAGAG
>BgtE-5756 Bgt_ctg-100_consensus 28965 29328 +
ATGATTAGATGTGCCGTTGCATTCCTCTTGATCGCGGGAGAGAGCTCGAA
TCGCTTGGATCGCTTGGTTGTTACGACCGATGAGGTGGACAAGCCATCCT
ATGGAGTCTATGAAGTTAAAGACCGTGATCACTTCCCACACTCGGAGTTC
ATCGATGCACCCATGTTGATGAAGACAAAAATCACACGGCAAGGGACATA
CTACATGCCTTATTGCTCAGACTACCTCCAATCTGTTGAAATAGCTCGTT
TTATCACCAAAGGACTAACGGAAATCACACAACTGGCCCACCTCGGGCTT
ACCCACGATACACGGATGGAAAAAAAGTGTCTGACATACCTATCTTCTAT
ATACAGGCCAGAAC
>BgtE-5757 Bgt_ctg-10000_consensus 577326 577750 +
ATGATTAGATGCGCCGTCGCATTCCTACTGATCTCGGGAAGGAGATGGAA
CCGCCTGGATCGCTTGGTTGTCACGACCGATGAGGTGGACAAGCCATCCT
ATGGTGTTTATGAAGTTAAATCCCGCGATCACTTCCCGCACCCGAAGTCC
ATAGATGAATTTATGTTATCTAGGACAGAAATCACAGAGAAAGGGACCTA
CTACATGCCTTATTGCTCAGATCATTTTGACTCGAGCGAGATAGCTGGTA
TAATCACCAAAGGACTTACGGATATTACCCATCGGGCCCACGTTAACCTT
ACCCATGATCCGAAGATGGAAAGAAGTTGCCTCAAATCCCTCGCTTCTAT
ATCCAACCCAAAACTGGAGCAAAACGTGATAGACATATCGAAATGCGAGA
AAAAAGTGAGGAAAAGATGCACTAG
>BgtE-5763 Bgt_ctg-49_consensus 691693 691965 -
ATGGGTTCTGCTAATGTTAAAGATTCCGAGGCTAAAACTGGCTACATCCT
TGCAATGAGCCAAAAATACCAACTTATCGGTGTATATAAAGTTAGGAAGG
GAGTGTATGTTCAATGTAACAAGAAACATGACTCGACCGGTTATTCGACA
AAAGGCACTGTTTTTGACGTTGACTTGAACGAAGATTATGCCCACTGTGA
GCGTTGTAAAGAAGACACTGGATGTGGTTGCGAAGAAACCTTACATGACC
CAAAACGCCGGAAAATTTTATGA
>BgtE-5763-2 Bgt_ctg-49_consensus 691969 692127 -
ATGATGAAAGCGATATCAGGCAGACAATTATCTGACCTCAACAAACATTA
TCATCATAGGTTCGTGAAAGTAGCTCAGGTAGATGCCACAAACAAAATCT
GGATTTGGCATCTTCGCATTACAGAAACAGATTTCCAGTGTATTTCTATC
CCTTCTTAA
>BgtE-5763-3 Bgt_ctg-49_consensus 693434 693718 -
ATGAGAAATCAGCTTTTCTGCCACGTAGTTGTGCTTCTCAACGCGTTTTC
TCATCTTCATTCTACCTCAGCATCTCCGAACTCCCAAGATGTTGTATATC
TCGGAGATATTATGGGTGATTTTCTTTGCGATAACAATCTCTTCACCAGC
GAGAAGGTTAGGCGCAGTTACAATGCAGGTTGTAGTGCACTGCAAAACGA
TTATTTTGAAAAGGAGTTCCGGCCAAACTGGAAGATCACCATCTCGACGG
TAGAACACAGAAACCTTTATTCACATGGCCATTGA
>BgtE-5764 Bgt_ctg-49_consensus 326042 326812 +
ATGTCGTACACTGCTCTGGCATCACAACTCGTCCTGATAGTTTCGTTTCT
ATTCACACCAAACGTTCTCGCCGATTGCAGAGACTTCAAGCAATCACGAA
ACTACTACACACTATCTTCGCCCGACGAACAAATTATCTCCACTGGCTAT
GTCTGTGATGTGCCCAAACCAAATATATCGCCTTTGCCAGGTCAGCCGCA
GTGTAATGCCACCAGCGAGTGTCCAGCAATAACGTCAGGCATCGTCACAA
CTATCGGTAGCAACAATCTTTCTCTGGGTCATGACGATGTTCTCCCACTC
TATTCCCTCATTCCAACAAAGACTTACTACACCCCTCCATCATTCCTATA
CTCTCTTTCCGGGAATGTCACATCAGCAATTACCTGCCTGACTGCGCATA
TCGCCAACGGTACCGTCAACGATACAACTACCGCTGGATACTCTACCTTC
ATTCCAACTTTACTCTGCATTGAGGGTACCTTGAGCCAGTGCTCTGACGG
CCCCGTCGATGATGGAACCCCAATTCAGCTTTGTGCCGTCAATGCACTCG
ATCTAGGCGCCGATGGTATTGTCCCAAACGGCGTACAGAAATGGATTGAC
ACCGACGTTGATACCGCCCAAAATCTGACTGAAAATCCAGCCGAATCTCA
AACGCCGATTGAAGCAGAAGCTGGGCCAGAATTAGAGAGCCTTGGAATCC
CTCGAATTTTAGGTAGCGCGAAATTTTCGATAGCCCTAATCCTGGCATTT
TCTATCGCTGTGGTTGCGTGA
>BgtE-5765 Bgt_ctg-118_consensus 293901 294854 -
ATGCTGCCTCTACAAACTTTGGAATGCTTGCTATTAGTTAGCCTTGATCC
TGCACTATTTCCGGAATTAAAAACCACCATCTATCAAATCTCAAATGTAC
CAGGCTCATATTACTCGCATTATCAGTCTTTCACCTCATTTGATACTATT
TTGAATCTACCAAAAATACGATTGAACAAACACCTGGAATCTCCCTTAAC
AATAAGGCGAATATGTAGCAAATACCAGGGAGATATTTTATTTCTGAACA
GGCGGTTACAGAATGAACACATAGCCACACCTTCTGATTTCAATGAAAAG
AAAAAAGACCAGAATGATACTGATTGTATTAAGAAATTAAGACAATTGTT
CATGAAAAATATAGATGGCAAATTATCTGAAGTTGGAAAACCAAATATGA
AACTCAGTATATGCCGATTTGAACTCATAGTGGAGAATCTGAGCAAAGGC
TTGATTCAACTAGATGGTCCACATGTATGTTACGCACAAAAATACAATTC
AGCTGCCCTGAAATCAAACAATTATCGTGGTAATATCATCAAGTTGTTTG
CTGATTCTGCCATGCCTATTAAGCATGTTTTAAGTTCAATGAAACCTTTA
GCGTCGATAACAATAGGAGAAGATATCAAACACTTAGTTCTGGTACTACA
TGAGCTTAGAGTTATAAGTAAGAATATAAAAAGTCAAGAATATGAAATGG
AGCCCCGTCTCGGCTCAAGGGATAAAAGAAACCCTGCTGTCTTTGAGTTT
CTCACAGCTTATATACAACGTACGATGTCGGATATACATTTGCATAAATA
TGGTTCAACAAGCTTAGATAATGCGTATTTAGGGGGGTCAGACTGTTTGA
ATAACAACAAGGTTCCGAAAAATGCACTCAGTGACCTTGAGCCTGTTCGG
GTAAATTCGAAGCCACATAGTTTTCCTACCAAAAATCTAAAGGATAGATC
TTAG
>BgtE-5769 Bgt_ctg-25_consensus 1028987 1030171 +
ATGAGTTGTGTAATTGCCGTACTTTTGACCTCAGTAGCACGCTTGGTTAT
TACCAGCTCTGAACCCTCGAATTCTTATTATGGAGTATATGTAACTCCCA
AGACCAATGAGTTTCCGGTACCCCGGAATCACCATCGAATACACATGTCC
GCCAGCAAAATAGCCGGTCCAGGTACTTACGTCGTGGCATATTGTTCTAT
CGAACACCAACGGAACAGAATCATAGAGATCATTACAGGAGGACGCCCTG
AAATAACGCAGAATCCCGGAGAAGTTGCCTTTCGCTCCCTTGAAGCAGAA
AGCGCGTGCTTCAGGTCTATCAGCAGAGGATTTACTCTTGAATCGACCGC
CGTTCATCTATCGACGCTCAATAATGGCAAATGTACGCACAAGCTCGTGG
CAAGTCTAGCCTTCAAAGGGATCATTGGAATTGAGGGAGAGTTTTCGTGT
TTTGCTCCGCTGCAGAGGGATCAGCCTATCAAGGTCAATGCCGACATTCC
ATTTGACCTGCAACAGTTCCTTTCCGGTGGTGTACTGCTAAGAGGAGAGG
ATAACGCATCGGATAAACAAGCATTAGTGTGGTTTCAGGGCAATCTACAT
TTATTAAAGCAAACTTTGACCGACATCAATGGCTATCACTCATGGAGTCC
AATTACCTCAATAGGAAGCGAGATTTATAATGGCGAAATGATAACAAACT
TTATCTACGATAACCTGCCTAGTATTGAAGAGTTCACAAAAATCATGGGC
GATTTTAAGAATCTCATATCAAATTTAGAATTTTATCACTATCCTCATTT
ATTAATCGATGCCAAAAATAATGTAGACAGTTTCATTCACGCAAATTTTG
AAGATTATTTGGAAGATGTTTGCCTATTGAAATTTGGATTGAATGAAGAA
ATGTGTGCACGGATAGCGAACTTGCCTGATTATCTCAATAATGAATTAGC
TAATAAAGGTCTACTTTGTCAACCCAAATCCAGGAATTTAACTCCGTCAA
CTCGAGGGACAGAGTGCATATTTAGACCTGCTATACTTGAGGAAGTCAAT
TTCGTCTCTGGCCAATGGCAAACAGCTAAAAGTGCCAAAAAGGTGCTTGT
CGTACCACCTCAGTCTAATTTGAGAGATAATGCGGAAAGATTCAAGGAAC
TTTATGGAAGAGGCACTATGTGTAAGACTGCGGCA
>BgtE-5774 Bgt_ctg-35_consensus 916964 917191 +
ATATACATCTACTTCAGCATCTGGCTCATCTCTCTCATTTCCCTGGTGAA
ATGTCTCTACCAGTGCCCTAGTGGTGCGCGAATTTATGAAGGCGTGAACC
GAGAACAAATCCAAGCCGCAAAAAATCTACTAGATAGTGAGGTAAATTTC
ATGTTCAACCAAAATCGATATCTCTACAAAGGAGATCTCCACTATAATGG
TAATGTCCGTTATAAGGTATCGGTATAG
>BgtE-5780 Bgt_ctg-25_consensus 21576 22812 +
ATGCGGGTTACAGTAAATCTGCCTAGTTCAAAATTTAGACACTTGCATCT
TATTCTTCTTACTGCGGCCACGTCATTGAAGTTATCATTGCAATACGACG
TAAGTGGATATATCTGTGATGACCAAATATTCTGGCACGAAGAGGCTCAA
GAGGTGGCTCACTTCGCTTCCGAATTGATGACACCAGTGAATCCTCAATA
TAAGTATCCCGCACTGCTTGAGAACACCCAGCTATTCAGTAACGCAAACC
AAAATCTTTTTGTGGTACCTTTAAGAAACTACAGGTCTATTCGTATTGGT
GTAAGGCCCGGGTCTCATCGCGTAGTCATAGACGATCAAGGCAGCCTTGT
GGGTGTTGTGATGAATGCAAAAAATGGAGCTGGTGTGAAGCCCACCTATG
AAAAGTGTACTCCTTTCCTGAAATACGACAAATTAAGTCCTGAGCTCAAT
GTGGACAATAGATATAAGATTTCTGGGTTTGCATGCGGCTCGAATTTTCT
GAGCACAGAAATCGAGAATGAAATGAAATGCAAATGTAGTGGACTCAAAA
ATCTATCTCCGACTAACAAAGGGTTTTTTCAGTTTCTTGATCGAAATGGT
ATTACATGGTCAGAAAATAAGTTATGGTATAAACACGTCACAAAAAAGGA
TTATAATTCTCAGCATATATACCAGGCAGCTGTCTACCACGTAGAGTTCA
ATTTAAGATGTCATTTAATTCAAATAAAGCAAGTGGTCCGATGTGCCTCC
CCTAAACCTGCATGCACAGAGATATGGATACCGAAGCCACCAGCAGACAT
AATATCGATAAAACCATCATTGAGTCCTCAACACCAAAATCAAGACAGTA
GTGGAACATATCGTTGCAGTGATGTAACATTCAGGGTGATAAACCTACAA
ATTTACCTTACTCGATTCAACAGTCTATCAAATACTGCTACTCGAACAAG
TGCAGAAGGCGCTCTGATCAGACCATATGAGAATTTAATCATGTGGCCGA
TTTTCCCACCTGAGTGGCCTGAAACAAAAACAAAAATCCGCAATATTTTT
GCGATGGGATTTGACGATAAAAATCATT
>BgtE-5781 Bgt_ctg-10000_consensus 6064943 6065438 +
ATGCACTCCAACCGCTTGCTCAGCTGCCTTGCAGTTTGGCTAATATCTAT
CATAGCTGTGGTGCAAAGTTTTACCAAGTACAACTGCAACAATAATATGG
TGGTAACAGCCGCCCAGGTTCATGAAGCCTACGAGAGGTCCCTAAAATAC
ACAAATCCTAATGCCAGATTACGCGCATCTCTGGAAGATTATAGATATTC
AGGAAATTTAGGGGGAACACCTAGATCCACATATTATTGGTTCATAAATT
GCTCGTACGACAGCCGAGGCGAATGGGCGATGGACTACTATCTACTGGTC
ACAAACTCGGGCAATTTTGTGGGGATACTGAGCACTGGCTGGTATCAGAA
AATTGGCTTAGAGGACACCTGGTGTACCCCACATATACCGTATGAAATAG
GCAATAGGGTATTTATCGACAGTCCCAACTTTTCCTATGAATTCTAG
>BgtE-5782 Bgt_ctg-118_consensus 1013440 1014184 +
ATGAGCTGTGTGTTTGCCTTTCTATTGAGCACTGTAGGCCGTTTTGTGCT
CGTCGGCATGGGTCCTAGTAATGATCACTACAGCGTCCATAAGGCGCCTG
GTCTGAAAACCTTTCCGTTGCTCGAGCGAGAACATCACATATTTACTTCA
GTTCCAAAATATCAGCACCATGGCACGTACCATACTATATATTGCTCATT
TAGGCTCACACAATCGGAAATTGTCCGAAAATTCGACGATTATATTTCCC
ACCATGAAGCTAGACTTACAGAGAATGATCTTTCGGATGCAAACCAAGAA
TCTGATGATTACCTAAAGACATTATTTTCTATAGAGGAAGATCAAAATGC
GGAGAGAAGGTGCCTAAAATTCATGGAAAAAATAAATAGAATTTCGGAGA
AAAATTACATGTCCAACAGCAGGCTCAAATTTTCTTGTAGTATGAATGCC
ATAGCCGGCCTGGCCTTCAAAGGAAAAGTCGGAATTGACGGGGATTACAG
ATGCTTTGCTCCAGTAGTCAACGGTCATGAGTATTTGATAACAGCTGACA
AGCCCATACATATGTCAGATCTCCTGCCAAAACGAGCTTTACTACATCAT
CAAAAGAGCCCATCGTTAACCAACGCACTCGTCTGGTACCAAGGAAATCT
GCTTGTTTTTAAAAAGAAAACAGTCCAACGAGAATCAAAATGGGCTTTCC
AGGCTGTACCTTACATGCGTAACATAAAAACCCAGCGCGTATACT
>BgtE-5783 Bgt_ctg-10000_consensus 1161315 1161548 +
ATGAAGCTTCTAAATACTACTTCGACCGCAGCGTTGGCTGGTCTCTTACT
CCTAATGCCTGCCGCCTTTGGAGCAGAATATTATGAATGTTGGGATGGTG
AAAAATTCCCGGCTGAACAGATCACACATTTAGCATCGAGAGCAACTGTT
GGCAGAAAGATTAGCAACGGCCCTGATGTTCCTTATGGACAAAATCACAA
AACACGAAAATTTACTCGTGTACCATCAGGAGGT
>BgtE-5784 Bgt_ctg-37_consensus 1372041 1372476 +
ATGAAGTTCCTCAAAGTTGCGAGCCTTGCAATACTATTGAATTTTTCAAC
GTCGGTCTATTCAGCTGTGCTAGTTCGTGAATCCAGCGTCACGAATAGAT
ATAATTGTGACGGCGATATTTTCACATCCGACACTGTTGCCGAAGCGCTT
AAAAGTTCACGGGCTAACTCCGTAAGAGAGGGCCACGTTTATCCCCAGTC
TTTCGAATCAACCAATGTTGAGTCAACAGATCGCCAAATATTCCCAATCT
TTCCAGATGGCTCGACCTACATTGGACAGCAAGATGTGAAGGAATTTTTA
GTTACCGATCCTGACTTCAATGTGATGGGCTTAATAATGCGAGACGGAAA
GGACTTCAAAGAATGCAAGGACCTCAGTGCTTAG
>BgtE-5791 Bgt_ctg-35_consensus 222903 223157 +
CGTGCTGTTTTTGATATGAGTAATCGTGAATTCAAGGGTATCATCAATAT
AGAAAATAGGAAAGAAAAATGTGCATCTGTATGGGATTTATCGTCGACCT
TGTCCCATGAAACTTATCGCCCATTCTCTACGATAAATCTCGAAGGAATG
CAACATAGTTATTGGCCCCAGACTTGCTTGGGACATAAGTTCAAGTCCAA
AACTATATGGCTTACTTTGGAGTTCGCCCTAAATCATTTGATGACTGTTT
TAAAT
>BgtE-5792 Bgt_ctg-35_consensus 209977 210715 +
AACCCAGGTAAAATCCGCCTTGTCATAAACATCAGAGGTCAAATCATGGG
TGTCGTAACAAAAAAACCCAAGGTCCCTAACCAGAAAACTAGTTTTGAGA
GATGCAATCCAGTACGCAGATTTTTTGAAAGGGACACTGACGACCAAGCC
ACATTGAATGAGCGTTTAACAGCGACTTATTCCACATTTGGATACCATTG
TGGCTCGAAGTTTTTTCCAGAATCAGTAGTGAAATGGATAAAAGGACCAG
AATTAAGCATATATTTCCAACAAAGGCTGAGTGGGAAATACAAGCTCTGC
AACCTCGAAAAATTTACGGGCGATGAATTTCGAGGGGCTGATCTCTACTG
GTATCCTGTGCATCATAAAATATCCCACAGAGCTGCTACTGGTCCACCTG
GCAAATTTCGTGCAGTTTTTGATATGAGCAATAGTGAATTCAAGGGTATC
ATCAATATAGAAGATAGGAAAGAAAAATGTGCACCTGTAAGGGATTTATC
ATCGACCTCATCCCATGAAATTTATCGCCCATCCTCTTTATCAAACTTCG
AGAGAATTCAAGATAGTTATTGGCCCCAGACTTGCTTGGGACATAAGTTC
AAGTCCAAAACCATATTGCTTTATTTGGAGTTCGCCCTAAAAAATTGGGT
GAATGCTTTAAATGGTAGAAAACCCTATTTCCCT
>BgtE-5816 Bgt_ctg-10000_consensus 2280992 2281533 -
ATGCATTCCTCTGTTCTAACCTTCATTACTCTTCTTATCACCAGCTCTGT
CTCGGCTTTTTCGATTCCCAGCTTCTCTAACGTGGAGCGGAGACATGAGA
CACAAAGCGTGGTCCCATTTGCCATTTATATTCAGCAAAGTCTTGGGGAA
CCAGAGGTACCAATCACTAGCCAACGCCATAGATTTCAGTGTGAAAAAAA
GTCATACAGCGGAGTCAAGGTTCAGGATGCGTTGCAAAGAGGCTGCAGAG
TGTTCAGGGAGAATAAACAACGCAGGAGTTTCCCCCAGCAGTTCACTGCC
TTCAAATACCAAGGCATGACTACCCTTAACGAGTGGCCTTTGCAATGGAC
CCACAGTTACCAAATATTTTTCCCGGGCAAAAGACGAGTTATCTTTGACA
ATGAATGTAAATTAGCTGGATTAGTGGTTCGTGAAAAGGATGGTACCTAC
AAACCCTGCACACCTATAAACGCATGA
>BgtE-5818 Bgt_ctg-140_consensus 731388 731815 -
ATGCGTATCTCTATCATTGCAATTGCCTCTCTATGCGCCTCTGCGGCTGC
ATTCCCCGAGTTTAACAAACGGACTGAAACACCCTCCAACACTACTTCCG
TCATGGCAACATCTGCCACTATGCCACATGGTACTGGTCTCGAAACTTCA
TCCCCATCATCAACTGGTATCTTCAATAACGGAACATCAACTACGAGCGA
GGCTTCGTCTGCAACTACATCCAGCACCCATAAAACTACCGCATCACCTA
TCTCCTCAACCAGCTCTTCTACTGCCGGTGCCGCCCCAACCGGTATCTGG
GCCAACGAATACGCCAAGGGAGCCGTCGCTGGTGCAGTTGGAATCATGGG
TTTGGCTCTAGCGCTC
>BgtE-5820 Bgt_ctg-10000_consensus 9273819 9274773 +
ATGCAAGGGCTTATTACCTCTTCACTCTTCATTTCATGTGCTCTTTCTCT
CAGTCTACCAGTTGACACCGCCACATCTCAATTCAACAAACGACACTTCG
ATCAGGCTGATGAATCCAATGCCGGTGGCCAAATTTGTGCATCCAGCTCG
CAAGTATTCACGGAGAGTGACATTCAAGAAACAGCTCTCAGAGCTTGTCA
TCTCTTGCACCAGCAGAACTTACTTGATGCTTGCACAGAATGCGTTGAAG
TGAGGCCAGAATTTCCTCGAATGTTCACAGGAATCATCGCCGATGAGGTC
GGTCATAATTTACACCATGATAAGCATCAAAAAACACATGCTCATCCGGG
TTCTAACAATGTTCACTATGTTTCAATTGATCACCATACCGACAATGATC
ACAAATCTCACAGCAAGCATTTTAATGAACACGAAACTTATTTTGTATCA
AACGAACACAAGAGACCTGAGCACGAAAAATATGGCCATGAAACGAACGT
ACAAATCAAGTCCAAACATGGAAAGCCTTCCCACAGTGAATCCGAATTTC
ATATTCCTCACAACCAGCACAAGTCAGGTGAAGTGTTACTTCAGTTCCCG
ATACACGGACAAAATGTGATACATGACGATGTACGCATGGTTGAACCTTC
AACCTCAATTTTGATGACCACATCTTGCGTTGTAGTGAGCGTGGTGGAAA
TAACCAAGAGCGGGCAATACAATCAATGCAAGGAGAGACCACTCTCCTCT
TTAATGCCCATAAATACTCACGATCACTTTTCTCACCAGAAGACATCTTG
CGTCCAACAAGTTTGTTAG
>BgtE-5822 Bgt_ctg-100_consensus 2276470 2277385 -
ATGCAAACGACTAGTTTTATCACTATTAGCGCTGCCATTCTCTTTCTCCC
AGCCGCCTTTGGTGATATTGGAACTACTTATGAATGCACTGGTGCTACCT
TCTCATCTCGGAGAGAATTGAAAAATGCTCAGCAGGTGTGCATCAATAAT
CTAAATAAGGGTGTACAAATGCAGAATAAAGTGGGAGGCAGTAGAAAAGA
CTCAAAATATCATGTTGTACTAACTCCCCATGAAGGATTAAAATCGCCAA
TTAAGCAAAAAGATAAGTTGGAATATATTGCTGAATATCAGAAGTCCGAC
TGTAAACTTATCCATGTTTTCGAAATCAAAATGGGAATTCGCAAAAACTG
CGTACAAAATCTTGATCAATTCTCCCAGGGAAAAATTCAAGGAAATTTAA
AATCACACGAAGCCAGCAGGCAGAACTTAATTCCCTGCGGCGATTATGTA
ATGGAACTTTCATACTTAAATAGGGCAGCCAATTCGGGCTGTGCAGCTCT
TCAAAGAATGCAGATAGGTCATCATGTGCCGCATCTCAAAAAATCACTTA
TCACGAAATTTCCAGATTCCAATAAATTCTACAGATCTGGAACTTTGTAT
GAATGGCCTTTTCATCCAGACGGCCATTTACAAAAGACGGATGAAACTCC
AGGTAGATATCGCATCATCATCAACTCAGAATGCAGCATTGTTGGCTTTC
GTGTTCTGCGACACTTGGATGGATCCATCAAAAAGAATGAACTAATTTGC
ACCTTGATCATACCTCATGCTGACTCAAATATTCGTCAGAAGCACATTAG
ACGTTAA
>BgtE-5826 Bgt_ctg-10000_consensus 12199743 12199940 +
ATGAAGATTAACAGTTGCGCCTTTATCATCTACCTCATGAGTCACATAAA
AATCATTGATGCTTTGAACCAATATATCTGTCTGGATGGTTTCACTATTA
CCCCTCAAATGCTCACAGATGCATTGAATAGAGGTTGGGGTAGTAAATAC
ACGCAAGTGCACTCCGAAAATGGTGTAGAATATAGGCGTTTTCTAATT
>BgtE-5829 Bgt_ctg-153_consensus 231541 232058 -
ATGCAGATTCTTTCTTTCCCACTCCTACTTATCGGTCTCCTCTCAGTAGG
ATTTGTATCAACTGCACCAGCGGTCAAACTACCTTGGTCTTTGAAGCTCC
GCGACGATGGTGGTGGTTATTACGAGCAGCCCGACGTGCCATCACCAACA
GGTGGATATGCATACCCGTCAGATGGATATCCTTCCCCAACTGGTGGATA
TGGTTCTCCCGAGGGCGGATATCCCTCCCCAACCGGCGGATATGGATCTC
CAGACGATGGATACCCAGCGCCCACTGGAGGTTACGGGTCTCCTGACGAT
GGATACCCAGCACCCACTGGTGGATACGGATCTCCCGATTATCCATCCCC
AACTGGAGGTTATGGATCTCCTAGCTACCCAGCCCCCACCAGCCCCGGGG
AATACCCAAGTCCAACTGGGGGATACATGTACGGAGCAGCGGCAAACAAA
CGTTCATTGAAAATTTAA
>BgtE-5836 Bgt_ctg-212_consensus 194023 194453 -
ATGCAGCTCCTCCGTTCAGCCTTAGTTTTCTCGCTCTCGATGCTTTCAGT
CTCAGCCATCAACATCACTGGTGTATTTAGGTGCCCTGGTCTTGCAGATG
ACGTGAAAGCAAAAGAAGTGGTAGAGAAAGTTGACAGTATTACCATTAAA
ACGGAGAAGACAGATTGGTATAACTTCGAAGAGAATGGCGTTAAATATCA
ATATCACCACCTCTTTATGCAAGATGATCCTAAAGACTCTAAAGATATTA
TGATTGCGGTGAATGAAGACAAAAGTTTGGTAAAAGTTAGCATCTTTCAT
GGTGGTATATATTCGGAGTGCCTGCATATTCCGGCAGAAGACACAGAAAA
CCCAAAGGGCATGGCTTCAAAAGGG
>BgtE-5838 Bgt_ctg-61_consensus 45409 45864 +
ATGAAGTTCCTATATTCTGCTTCCCTGATGAGCCTATTTACCTTGGCCTT
ATCAAAATGCAACTACTTGTGCCCGAGCACTATCAAAATTGCCGAGGAGG
CTGTACAAGCCGCAGCCGAAAAGGTCGACCGGAACCCCAAGAAAAAGCAC
GACACGACATGGAAGACCGAAAACACTCTTCACATCACTTTTGATCTTGA
GAACAAGATAATTGATGGCACCGAGTATTCAATTTCAGCTCGAATTTTTA
CACCAGACAATACAATACGGGTATTTGAGACTGAAACTAAGACCGGGAAA
CAAAGTTACTGTGACAAGGTCGTAGTCAACGGAGAAGACGAGCTTACTTA
TGATGAATCCTTCGAGGCGGAACTTTCCGATGCTGAATCTGAAGACGAAT
CT
>BgtE-5839 Bgt_ctg-61_consensus 82201 82419 +
ATGAAGTTCCTATGTTCTGCTTCCCTGATGAGCCTATTTACCTTGGCCTT
ATCAAAATGCAAATACGTGTGCCCGGGCGGTTACGAAATTACCGAAGAAA
AGTTATTAGTCGTAACCGATAAGGTCGACCGGAACCCCAAGAAAAAGCAC
GACACAATATGGAAGACCGAAACTTCAATACACGTCATGTTCGATCTCGA
GAAAACGAAGATTAATAAC
>BgtE-5840 Bgt_ctg-61_consensus 82472 82738 +
GAAGCCGAATATTTAATCACAGGTCAAATTTATACACCAAAAAACATAAC
CTGGTTATATGAGACTGAGATTGAGACCGGCAAAAAAAGCTACTGCGACA
TTATCGAAGTGAACGAAGAAGACGAACTTTCTTATGATGAATCCTTCGAG
GCAGAACTTTCCGATGATGAATCTGAAGAGAAGGATCTTTCCGATGACGA
ATTTGAAGAGAAGGACCTATCCGATGATGAATCTGAAGAGGACCTTTCCG
AGCTAAAATCCAAAACT
>BgtE-5842 Bgt_ctg-51_consensus 467853 468262 +
ATGAGACCTTTCCAACTTTTGTCTGCTATTGCAGTATTCATTGGTTTGGA
GACAGTAGAGGCTGCAGCTTATTGGAATTGTAATGGTACTCCAATTCCAG
ATGATAAGGTTCGAGATGCAGTAAATTTGGCCTTTTATTATGCACCAGGA
TCTTTTCATGATTACCCCTCAGTTTCTAGCGCAAGATATCGAGGGGCTGG
AAGAAAGCAAGTACGACAGTTTCCACTAACAACTTCTATTGGAAACTGGC
AAGGAGGAGAAGTAGACTTCTATATTTTGACTAACATAGATGCGTCTTTT
CTCGAAGTTTTTTCATCAAAGGGAACTGGCCATAAGTGTACATATTTTGA
AGGCTAG
>BgtE-5843 Bgt_ctg-51_consensus 413622 414031 +
ATGAGACCATTCCAACTTTTGTCTGCTATTGCAATCTTCCTTAGTTTGGA
GACAGTGGAGGCTGCAGCTTATTGGAATTGCAATGGTACTCCAATTCCAG
ATGAGAGGGCTCGATCTGCGGCAAGATTGGCCTTCAGTTTTGTACCAAAT
ACTGTTCATGGTTACCCCTCAGTTTACCGAGTAGAATATCCAGGGGTTGA
ATTTGGGACACTACGAACATTTCCTATAAAAAATTCTGATGAGAGCTGGC
AAGGGGGAAATGTAGACTACTATGTTTTGGCAAACATCGGATTGTCTGTA
ATGGAAGTTTTTGTGGTAGAAGCAAATAACAAAAGGTGTACGAAAGTTGC
GGGCTAG
>BgtE-5845 Bgt_ctg-51_consensus 516210 516622 +
ATGAGACCATTCCAACTTTTGTCTGCTATTGCAGTCTTCAATAGTTTGAA
GATAGTAGCGGGTGAATCTTATTGGGATTGTAAGGGTATTCCAATTTTAT
TTCGAACTGTCCATGCTGCGGTGGAATTGGCTTTTACTTCGCAGCCAGGT
TCTATTAGTGGTTACCCCTCAATTTGCCGTACAACACCTCTACGGACTGG
ACCAGACGAACGTCGACAGTTTCCACTAACAGATACTGGCGCAAGGTGGC
AAGGAGGAGGTATAACCTATTACGTTGAAGCCACTAGAGATAAGAGACAT
TGCGAAGTCTTTGGAACAGCAGGAGGTGTCTATAAATGTACATTAGTTCT
GCGAGACTAG
>BgtE-5846 Bgt_ctg-51_consensus 599110 599519 -
ATGAGACCATTCCAACTTTTGTCTGCTATTGCAGTCTTCAATAGTTTGAA
GACAGTAGCGGGTGAAGCTTATTGGAATTGTAATGGTACTCCAATTTTAT
ATGTGATTGTTCGTGATGCGGTGGAATTGGCTTTTACTTTGCAGCCAGGT
TCTATTAGTGGTTACCCCTCAATTTATCGTTTACCACCTCCACTGCCTGG
ACTAGGGCAACTTCGACAGTTTCCAGTAATAGCTTCTGGCGCAACGTGGC
TGGGAGGAGATATAATCTACTACCTTCTTGCAAACGCAGAAATGACTTTT
TGCGATGTCTTTTCAACAGAAGGACTTGGCTATAGATGTGATTTAGTTGC
CGGCTAG
>BgtE-5850 Bgt_ctg-10000_consensus 1610102 1610609 -
ATGCGCTTCTATACCGTCGCCCTCCTTCTACAGAGTGTTAGCTTCTCTGT
CGCAAATCTCGCTCATTATCAACTAGCTGATATTAATGACTCCCAAAAAA
GGTTCAATTGTTACGATCAGATTTTTGGTTACCGTGGTCTAAGAGGCGAT
CATCGGGATGCCTATGAGAGACTAAGGCAAGGCTTGCTGACCGAAATTAC
GATTCCACAAATCGAATCAAAAATCAGGAATTTGCCGCATGGAAGCAAAG
TGATGTACAAAAGTTCCGAGCAGGGTGTCAGATACTATGAGCATTCAACA
GAGGGTGATGGAGATGAAAACTATTTTTACACTTACGTACTTATTATCGA
CTCACGTGGCCATTTATCTGCCATTTTGGGGAAGCTTACCACAGTCAACA
TTCATTCACCGAGCCCTAGAGTAGTTGAAACTTTTTGTACCATAGTACAA
TGA
>BgtE-5858 Bgt_ctg-87_consensus 695696 697014 +
ATGAAGGGACTTTCGCCACTGCACTTGATCTTCACAAGTCTTCTGGTCTA
CAAAATTAGCGCAAATATTGTCGAATCTGATTTTATTTGTGAGCAAGACA
TTGTCCCAAAAGATAGGATCAATACTGCAATTCATCACGCCTGTTCAGCT
CTCAGCACTTCACCAAGTAACACAAAATATCCTGCTGCATTCGATGCCTC
GACTCTATTCCTTATTCATGACGCAATTTTATTTTCCTGGCCTGTCTTAA
TGGAAGGAGAATCATACACAAGAGGTCGTACTGGAAGGTTTCGCTCGCTC
ATAGACTCAAGCTGTAAATTCTACGGAATAATTCTTACCATCAAAAATAG
ACCCGATACGCGATGCTATCAACCGGTAAAAGCAGTGCGCTTATATGATT
TATCACTCAGTTCTGGCCCAAGGAATCCATCTATCTTCCGGGGTTACAGA
TGTCAGAATAAAGTTTTTGAATCATTTTTCGTGGATCATACCTTCAGAGA
GACTCATTATCTCTATACGAAGTGGAAATCTAATAATATCAATATTCTTC
TAGATGGCCACGCAACTGTTAATGAATTATTTAAGACACGGGTTTACCTA
CTGCCAAGTGAGGTATCCTATTTTCAAAATCTTTACATGGAAAAGTCACT
CAACCCCTACTATATCGTGATAAATTATGATTTTGAAATACTAGGCATGG
TCTCTAAGAATTTGAATAGCTGGGCAAAATGTGACGAACTTTATGAAAAT
GAACCAGAACTACGCCAGTCATCTGATTCGAACAAGAACTCCATTGGGGA
ATTTATCTTCCCAGTCGGGAGTGATTACAAATGCGGCTTATTCAAGTTTA
CGCGACATTCGATCAATAGCCACATGCAGCTAGCTTGCAATTTGATCGCA
CAGCAAGATAAATCTCCATCTACCAACCTGAAAAGCATTTTTGGTGAATC
GTTCATACTACCAGATGTGGGAATATTCCCTGTACGGAAGCTGATCCTAA
AATTACCAGAAAGTGAAGCGAATCGCATGGCCGAAAAAAGACCAATCAGA
GCCTTCGTAGTGTTTGATAAAAAATGTAATTTCCATGGAGTTTTCTATTT
CCAACAGAAAAATGTTATAAAGTGCATGAAGTTAACACAA
>BgtE-5861 Bgt_ctg-10000_consensus 18808721 18809209 -
ATGCGTTCGTCTATCTTGACATCCTTCAGTCTTCTCATCTCTAGCTATGC
TTCCGCCTCATCCATTCATGGAGCCTCCAGCCTCGAGCGAAGACACGGAC
ACGCACAAGTCCAGCCTATCAACATCGTCATCCTTAATGATAAGAAGAAT
GACGTTCATAAGCCATTCTTCCCTACCTTTGGTGAGCATGACAACTTCAA
ATGCGGCAAAAAAATCTACAAGCGGACGAAGATCGACAAATCCCTATCAA
AGGGTTGCCAGGTTTACAAAGAGCAACGACAAAAGAGTCCATTTCCCTCC
GTGTTCACTGCATTCCAGACTTATAGTCACGCTCCCCTTCTTGAGTGGCC
CCTGCGATGGAAGCGTACTTGGTTCCTTCACTTCCGCGGTAGCCGTCGGG
TCGTATTTGACGACAAATGCTGCCTAGTTGGACTCGTTATCCGAAAGCGA
GATGGAAGTTACCAAACCTGCACACCTATATCAAACTGA
>BgtE-5862 Bgt_ctg-66_consensus 1320430 1321338 +
ATGGGTTGTGTCTTTGCTTTTCTCTCGACTGTCATGCGGCATCTAGTGCT
CATTAATTTAAGCTCTTCTAATTCCCTCTATCGTGCCTATCAGTATCCTA
ACCCTCGATTTCCAGAGCTCAACGCCGAAAGAGAGACTTACTACTTCAGG
TCCATGAAAATGGGACCAAGAGCATTGACTGCCATCTACTGCTCACCCAC
AATAACGGGACATGAGCTTCTGGAAAAAATTAGCAGTGGTTATGTTGATG
TCACGGCACCAGCCGAGCCTACATTACAAAACATTCCCGAAGCCGAGGAA
GCTTGTCTAGCTAAGATTCGACCATTGCTTTCGGAGATTTCGATTTCGCA
GCTCTTGAAGATTCCCGGTAATTTTGAGCCTTGTACAAGCAAAATTATAG
CCAGCTTAGCTTTTAATGGAATCTTTCAAATCTATGGGGGCTATAAGTGT
TTTGCGCCGCCAGCGAAGTTCACGAGACCTATCGTCAAAGCGGACGTTGC
TTTGAAAATGGAGAATCTATTCTCTGATGATGATGTCATCTTCAGCACCA
TCCAAAACCGCCATATCAGAGCACTTTTGTGGTACCAGGGACACCTGCAA
ATATTTGAACGAAGACTTGACACTGACAAGATTTGGGTCCCCACTACGAC
TATCGGCTCGGAGAGCACCAATGGCAGGCTGATATCCGATTTTGTGAGAC
GAAAATTTTTCCTTACCATGATGAAAACAAAAAACGCAGGGGATTATAAG
ATTATTATATCAGGCCTCACTCTTCCAGAAGAAAATCAAGATCTATTAGT
AGCTCTGGAATTGTTGGTAAAGTATTATAACACGGACGATCATTTTCTTG
ATGACGAAATACGCTATTTAATCTTAAAGGGCCAATTATGTAAAGAAATT
CCGCAGCCC
>BgtE-5867 Bgt_ctg-14_consensus 3019171 3019389 -
ATGAAGTTTCTCAGCTCTGCTACAACCGCAGCGATGGCCGGTCTCTTACT
TCTGGTATCTGCCGCGAACGGAGAAGGATTTTACGAGTGTTATAATAAAG
AAAAATTTTACCTTTCAGAAGTAATCGTAAAAGCAGTATATGCTACTGTT
GGGAAATCAGGAACCATAGAACCTCATGTTCCTTTGAGTGCGACTCGTAT
TTCACATGAATTCGAAGTT
>BgtE-5877 Bgt_ctg-10000_consensus 19425091 19425363 +
ATGATTCTCCTCCATTTTACTGAAATTGCGACAATTCTGTGTTTTTTCAA
ATCATCATGTATGGCTAAAACCCTGACTGATAGCTTTGAGATGTATAATT
GTTATGGTAAAATATTTTACTCTGAAAATGTTTCTGCTACTACTATAAAA
TCAAACAAAATGACAATTGGTGAATGGAAAGGCTACCCTAAAATATATAA
TGCACCTAGCTTAACTGGCACTCCTCCACATACCATAATTCCCATTGCAA
CTGATGATTTGTTTGACCTAAGT
>BgtE-5880 Bgt_ctg-10000_consensus 6233033 6233430 +
ATGAAATTCCTATACTCTGCTATATCTGCTTCTATGCTGGGCCTATTTGC
CACAGCTTCTTCACATATAATGTTCTCCTGCCCAAGTGGTTATCAAATAC
TTGAAAGTGATGTATTAGCCGCAGCCCGAAATATCGATCCTAAAGCAAAA
ATATACGAAAGCTCAGCAAGCAGTACCGGTGACGCTCAGTACAAGTTTCA
GCTTGGGGTCGAGACCTATAATAATGTTTTATACTTATTCTCAGCTATAA
TTTATTCACGAGATATGACAGTCAGGGTATTACAGACTGGATATAAATCT
CGAAAGGAAAAATACTGCGATCTCATCGAAGTAGGTGATGTCTAA
>BgtE-5883 Bgt_ctg-81_consensus 206266 206648 -
ATGAAAATAGTTCTTCCTCATCTCGCTATTGCGCTCTTGAGCGTTGTAGC
GCCAGCACTTGCTGTGATGTATGACTGTTTTGGGACCATTATTGATGGGG
ATGTCGTGAAGAGAGCAGAGGCTAGTCACGACTATGCTAGTACTTCAAAA
GTAGCCTTAATTAAAGAGGATTCGAAAATTCCATACACATACTTTGATAT
CCATACCACTGGTCAATATTCCGAGAGATATACAGGTTTTGCCTGCTTTG
TGGACACAGCTATGACCAAACCCGATGTGCGGAAACATCATGAAGAAACT
TGGTGGCCGTGTAATCGCCTAACT
>BgtE-5888 Bgt_ctg-56_consensus 225159 225579 +
ATGATATTCCTCGATTATGCTTTGATTATTGTAACCTTGATTCTATGTCC
GAAAGTTTCGGCCAGCTATCCATTGTATGACTGCAACGGAGTAAAATTTA
CTCAGGACTACGTACTAGAAACTGTGAAGCTAGCAGTCAGAAAATTCGTT
CCACAGGCAAGAGAACATCCCCTTGCGGATAATAACGCGAAATATATATA
CTATCCACTCCTTACAAGTGGAGAACTCTATTTTAAAGGACTGAAACCTG
AAATTTATTATGTCCGGATAGAGAGAGCAAAAAGGGCCTTCCAAGTAGTC
ATGATAAAAAATCTAGATCATCCTCCGGACTGCAGTGTAAATGCAAACCC
GCCATTGTGTGATTTCATCGAA
>BgtE-5889 Bgt_ctg-10000_consensus 13779048 13779488 +
ATATTCGAAATGAGATCTGCTAATCTTGCTTCATTGTCCTTATTTTTTGG
CTTTTTGATTCTGGAAAGTGCTGCAGACTATGTATGCTCGGGTGGAACTC
GAATACCGGATAATGATGTCGAGGCAAGAGCAAATCAGATTTACTCCCGA
GGAGTATCCCTCAACGCTAGTCGGACTCCTGGTCAAGATCGAGTAGAAGA
TATCGAGTTTGATGGTGATGCAGATAGTGGAGATTTGGCTTTTACAGGCG
ACTTTTATCCTCAGATCACATCTTCTGGAACATATAAAATTACGGTCGAT
TATCCATCAAAAAAGATATTACTTTTAGAGACTACCGTATTTGTGGGCGG
AAACATTGTAGTAAATTGTAAAAAACATTAA
>BgtE-5891 Bgt_ctg-4_consensus 1758543 1820802 -
ATGAAGTTTTTAAATACTGCTTCGATCGTGGCACTGGCTGGTCTTTCGCC
CCTCATGCCCACCGTGTATGGAGCCGAGATGTATGATTGTGGGAATGGTG
CCAGATTTACCACTGCGTCAATTATGGAATACACATCACTTGCTACCGCT
GGAGGAAAAAGTACTAGCGACCCTACTTTCTCCGGAGAACACATCAAAGG
CGCATTTCGATTTAAACGAGTGATAAATAATGATCCTAGAACGTTCTTAA
TCCAACGTATTGACGAAATTCCATACTACCGATTTTTCGAAATTACATCT
GGTCATAAAGAATGTCCT
>BgtE-5901 Bgt_ctg-10000_consensus 8006521 8006772 +
ATGAAATTATTTCACGCTACAGCTACTATTGCTGTAGTTAGTATCATGGA
AACTTTAGTGACTGCAGTGCACTGGGAATGCCTTAATGTGAAATTTTACG
AAACTTCTGTTTACCAAGCAGCCTTTTTTGCTTGGAGCAATGAACTAAAT
ACTGTTAACAATTACCCTAAACGTTGCATATGGGAAGATCCCACGGGAAT
TGATGAACAATTTCGATCATTCCCCTTGCAAGCTACTGGATTACCCTGGA
CA
>BgtE-5906 Bgt_ctg-10000_consensus 1443246 1443533 -
ATGAAGCTCTTCACCACCAGCGGCATTGCCACGCTCTTCAACGTCTTAGC
GCCTGTGATAGCCATGTCAATTGCTAATGCTAGAACGCGAATATCAGTGC
CAGCGCCAGGCAGCAATTTCTCATTTTTGTGTGAGAATGGGCGCAGATAC
CAAAAAAATTATCTCCAAGGAGCAGTTCAGGAGGCGAGATCTATTATGAG
TAACCAATTTTCACATATTGGTTATCCATTATCATTAAATCACCTTGATT
ACGACATCCCTGGAAATGTGTGGTATCATCCTCTCAAT
>BgtE-5909 Bgt_ctg-184_consensus 50797 51099 -
ATGAAGTTTCTTTCTGCAGCTACCAGCGTGCTGTTTAACAGCTTGTCCGT
TCCCGTCTATGCCATGTTCTCAGCCGCGCATGGGATCCCCCTCCAACCAG
TGCCCGTGCAGGACTACACTTTAACTTTCACATGTGGCAGGACCTTGTAC
CCTAACGGACAAATCGACTTCGTTCTTGGGAGAGTCTACGGAACTAGAAG
AGAATCTAGACCCTATCCAATGGTATTCAACAAAATAAGTTATGGGGTAT
CTACCACCGTCTACATCTTTCCTCTTCTGCCAAATTTTAGATTATACAGT
GAT
>BgtE-5912 Bgt_ctg-10000_consensus 14047358 14047561 -
ATGAAGCTCCTCCGTTCAGCCTTAGTTGTCTCGCTCTCGATGCTTTCAGT
CTCAGCCATCAACATCACTGGTGTATTTTGGTGCGATAATCTAGAAGGTG
ACGTGAAAGCGGAAAAAGTGGTAGAGAAAGTCAACAGTATTGCCAGTGGC
ACAAAGCAAAATAATTGGTACCAGGTCGTAGAGAATGGCGTTAAATTACA
ATAT
>BgtE-5913 Bgt_ctg-10000_consensus 6009904 6010122 -
ATGAAATTAATTCACATTATTTCGTCCGTTGCAATTTTTGCTCTTCCGGC
TCTAGCAGACAATGATTGGAATTGTGGAACAAATACAATCTATGCAAACA
CAATAAATAGAGCTATGCATGACGTCTACTACGCCTATCGCAATCAACGA
TCTCTCGCACATTCCGATATTTCAGAAAGTATTATTTTCGTAGCTAAATT
CAAAGTTCCCGAATTGAAA
>BgtE-5918 Bgt_ctg-11_consensus 1352913 1353221 +
ATGCGCCTTACTAGCATAGCCACAATCCTTCAGAGCGCCAGTTTCTTTGT
GACAATTCTTGCTGTCAAGACCACGAAGCACATAGACGAGGACACGAAAG
CCTTTGATTGCAACCTCGACCTACTTAGGGTGTATGGGATTCAGACAATA
CATCCCGTGTCTCCATCGCACAGAAAATTCCGTGAATTTTACCCACTTAC
TGATGAAAAATTCAATGAATTATTGCAGAAGCCGAACGATCAAAGGACAG
TGATGTATTCAGATAACTTTTCTACAAATAAAAGCTTTCAAGAATTAAAT
CATATCTCG
>BgtE-5919 Bgt_ctg-11_consensus 1649050 1649358 +
ATGCGCCTTACTAGCATAGTCACAATCATTCAAAGCGCCAGTGTCTTTGT
GACAATTCTTGCTGTCAAGACCACGTGGCATATAGATGAGGACGCAAAAG
CCTTTGATTGCAACCTCGACCTACTTAGGGTGTATGGGATTCAGACAATA
CATCCCGTGTCTCCATGGCGCCAATATTTCCCTGGATTATACCAAGTTAC
TGATGAAAAATTCGATGAATTATTACAGAAGCCGAACGATAAAAGGATAG
TGATGTATTCAGATAACTCTTCTACAAATTACCGTTTTCAAGAATTAAAT
AATATATCG
>BgtE-5921 Bgt_ctg-33_consensus 1566385 1566603 +
ATGAAGACTTTTGTTCCGAAAATCGCTATTGTGCTATTTAGCCTTGTAGT
TCCAGCACTGGCAGATGGCTGGACATGTGCCGGCAGAAACGTCAAAGGTG
ATGATGTGAGGGCGCAAGCTAGGCATTGGGTTGGTTTGTCTGATACAAGA
TTTTCCGAATTTGAGATCAAAGGTGGCGTACAATTATGCTATATTGAAAT
TGGCGAAGGAGCTCAAACT
>BgtE-5922 Bgt_ctg-33_consensus 1617805 1618029 +
ATGAAGACTTTTGCTCCGAAACTCGCTATTGTGCTATTTAGCCTTGTAGT
CCCAGCACTGGCAGGTGGCTGGACATGTGCCGGCAGAAACTTTGAAGGTG
ACGAGGTGAGGGCGCAAGCTGAGCATTGGGCTAGGGAGGGCATCGATAAA
GTCTCCGATTTTGTAAACGATGAAGGGGGACAATTATACTATTTCGAAGT
TGGCCGAGAAACTCAACTTACTGAA
>BgtE-5923 Bgt_ctg-226_consensus 458655 459039 -
ATGAAGGTCCAGAGTTTTACAGGACCTATCGTATTCCTGAGTGCGTTGCT
ATCAGGATGTGCTGCTGCTCCTTATAACTGCAATGGAATTGAAATCAACA
TGAACGATGTTTCGAAAACTTTTGGCTTGGTCCATTCGGGACGATATGAA
TCACAGCTACTTAAAATCAGTTTAGGTGAACTTTACAGCTATCAAAATGT
TTATCTGTTTCCCATGTCATTTGATGACAATAGTAAAGTTAGACAAGGAG
AAGAAATTTATTTAGTTATGAGCCTTCAAAAGAGCGAATATGGTGCGGTT
CAAAAAATTGGTTCAAATTACAGTAAATGTACATAA
>BgtE-5924 Bgt_ctg-92_consensus 722581 723136 -
ATGCAGCTCACATTCGTCATCGTTTTTGTCGCCTTTCTTTCAGCTCAAGT
ATTTGCACAACACAAAGCAGAAAAAGTACAGAAATATGACTGTGGAAAAA
GGTTGAGAGTAAAATCATCTCAAATCGACAGAGCTGTTAATGTGATGGAT
ACTGTCTTTAATTATTCAATGTCATCATGCAGCATAAAACCAAATCTCTT
GAATAAATGCTGCAAAATTTGTGTGAATTATTTAAAGTATCAAGGAACTC
ATTTTCATGTTAGTGGAAATAACGAAATATTGCTCAAAAAACTTATCAGA
TTTAAAATATTCCGTAAAAAGCCTTTGAATCTGTATTATGCCGTTGCTCA
ATGTTCACGCGTATACGGCTGTTTATTTTTGGGAATCATCCGCAGGCCTC
TGTACAACTCGAAAGAGATTAAGTGTAGTTTGATGCTAAAAGATAAACCA
GCTTCCATGCTTCCAATAGGCTTTCCCCAACCTGCCACACC
>BgtE-5927 Bgt_ctg-10000_consensus 11526473 11526670 -
GATCGATATTTTGTTGTTGCTCGATGTTCAAATGGACAATTTTGTTCGTT
TTTGGGCATCATCCGCTGGCCGCGCTTCACCATGAACGAGATAAAGTGTA
TTCGGATAGAGAAAAAGTTACCCACTACCATTTTACACACAGGGCTCCCC
CAACCTGTTGCACCGCCAGGCTTTACATCGCCAAATTCTCGTCACTGA
>BgtE-5929 Bgt_ctg-10000_consensus 5640378 5640760 +
ATGAGACTTCTACGACTGGCTTCAATTATCGCCTTACACGGCCATCTCGT
TACAGTGTCCTCATACAATTACTATCGATGTCTCTCGGGAGTCCGCTTCC
CAAAAGCTAAAATACACCTACTAGGGACCCAAATACGCAATAAAGCAGAC
GGGCATCGAATAAAATATATTGATATAGAAGATGGAATGCCAATCTATGA
GTTTGATACTCAGGTTATTAATAACGTCAGACATTTGTACTTGATAAAGG
CAAATCTCGCCACGGAGGCTTTATGGGTGATGGAGGAAATCAATGAAGTC
CGGAAATACTGTAATCCAACTTAG
>BgtE-5936 Bgt_ctg-93_consensus 1352701 1353699 +
ATGCAGTGTTTTTTCGCCCTCTTACTCCTATCTTTAAGTGAATACAGCCC
CAAGCATATGATTCTTATAGACAATAAACCCCAACACCCACATTACAGCA
TTCACAAACCTTATGCCTCAAGAAAACTACCAGAGGCTGACAAAAGAAAA
AATATATACTCTCTCAGAAGCAGTAAAATACAAGACGGGATCTCTGTTGC
TGTGTATTGCTCACCCGTTATGTCCTCTTCTGAGTTATTTAGGTACCTTG
AAAGAGGCTGGAAAGATGTAACAAAGTCTTCGAGTGAACATTTCGGCTTA
AATAAATATTCAAATACTGTATGCTTCCTACACCTTGTGGCAAAATCCAA
GTTAAATGACTCGCCTATTATTTTATCTACTCTTCTTAAAAAACGCATAT
GTTCTGATGAAGAGATAGTCGGCCTAGCCTTACTAGAATTAATTGAGATA
AAAGGAGACTACAAATTCATTTCTTCATCATCCACTGGAATCAAGATTCA
TATCATTGGGGATACTGCCATCCGGTTCGAAAACGTCAAGACGTTCAATA
AAGCACTCGCGTTATATCAAGGTAATCTTCATTTATTTCAAAAAATTCGG
TCAACCTCAACTTGGCTTCCTTTAACATCCCTCTGTCGGAACCAAGGCCG
TGGAGATATGATTGTTAGATACTTATTGGAAAATAATAGAAATTTTAAAA
GATTTATAGCTAAGTCTGAGATAACTTGGGAAAAAGGCCATAGGAAATTA
CCCACAGAGAATCCATCAAGCGAATCTAAAGATAAGATGAATGGGGAAAA
AGTACAAAACTTAGATGACCAGGACCACATAGATAAATTAACATCGAGTT
TCCGGATTCCTAGCGGTCTAAAAGCACTTTCATCTCACAGCGGATCTATT
CGAGCTTCGAGAGCAAGCTCGGAGATGGATCAGAAGAAAGTGGTGAAAGA
AGATAGCAATTGA
>BgtE-5944 Bgt_ctg-16_consensus 344961 345260 -
ATGCGCCTCTCTCGCATAGCCATCATCTTTCAAAGCGCGAGCATCTGCAC
GACAAGCCTTGCCGCCCGCTATGTGAGACATATTAATGAGGCATATAAGG
TATTTAATTGTGATATTGAACTTGAGCAAGAGGAATATTCACGGATATAT
CATGAGAAAATACTTGATTCAGCTACTATTGGGACTTTGAGTGAAGAACT
CAATGATCTAGTTGGAAACACCAGAGATACGAGGAATGTTCAGTTCTATG
ACCAAGACAACGGTGACTACGAGTATATCCTTCTTTCAACAAAAAGCCAT

>BgtE-5953 Bgt_ctg-10000_consensus 19574583 19575023 -
ATGCGCTTCTCTAGCATAGCCATAATCTTTCAAAGCGCAAGCATCTTTCT
GACAGTCCTGGCTGTTTCCACTATAGACCACATACCTGAGGAAAGTAAAA
AATTTAATTGTCACCAAAGCTATATCAGTAAAAAAGATTTTGCAAGGACA
CCACGGACAGAGATAAAAAGAGTGGCAGAAAATAAACTTTCTTGGTCTTG
GACTGACCAATTGAGTTACATGATGAAGGATTCCAGAAATCAGAATTCTG
TCTTGTTTGGAAATGAGTCTCAAGTTTCCAAGTTTTACATCCTCGATAAT
TTGACGACAGGTATTATCCCTCCATCGTATTATCACGGCAGGACTAACAA
TTATCACCAGATCATACTTCTGGAGATTATGATTATACATATGAATATAT
CATCCTTGTTGACAAGAAAGATCGCGCTTGTGGCGTTATAA
>BgtE-5963 Bgt_ctg-438_consensus 105060 105301 +
ATGAACTCTATCAGTCTTGCCTCGGTCATTGCGTTTTTTGGCATATTAGC
CTTACAGCCTGCTCTCGTCAATTCCGATGGGAAAAACGCCCTTTTCCTCT
GTAATGGAGCTGAATTTTCACTTGCGCAAGCTAAAACACAAGTTTCATAC
GCCTACACCATCAAACAATCAAAACGATGGGAAAGGAAAAAACAGGCTAA
CCAGATGATCTATCCTTTAGAATTCAACCATCCGGACTTTCC
>BgtE-5964 Bgt_ctg-285_consensus 59573 60774 -
ATGTGGATATCAATAGCCCTATATCTTCAGATTTTAGGTCTTATTCCACA
CTTCGTGTCGGCCACGATATCAGAACCAATAGCTGGATATCTATGTGCGA
ATAAAATTATCTGGTTTCAAGATGTTGCAAATGCTGCCCAAATAGCTTAT
AATCATTTCAGGCAACATATCGAACGGGGTCAGTTCCCAGCGTTTTTCAC
CGAGGGGCATCTGTTCGGCCTAAATAATAATTTCCTTCTATCATGGCCTG
TTTGTCTTAATTGGAACAGAAATTTATCTGGATCAGCTGGAAAGGCACGT
GTTGTCATAAATACTGACGGCTTCATAGTTGGTGTAGTTAGAATAAATTT
TTCTATTACCCCACCTGGATTTACAATTCCGCAAAAATGTGAACCTATAT
ACCACTTTCTGGAAGCGGATCAATATCTTTCGGATTCTAAGAATGATAGA
TTGAGTCTTAGGTATAAGTGGATAGGGTACACGTGTAATTCGGATTTCAA
AAGTAAAGAGTCTTTCGATCACACGCTAAAGATTATACAGCAATTTACTC
CCAAAACTAGGCGTAAGAAAAGTATATCTCCTTATGTTGGCAATTTATAT
ACCGGACGCGGCCTATATAAATGTCCCATCAGGAATTTAAACAGTAAAGG
TCATGTTACTAGTCATACTGGAAAATTCTGGATCGTGTTTCGCCCTGGGT
TTACATTTATGGGAGTTATAACTAACAAAGATACTGAAAAAAAGTGCATG
AAAACATGGTCCATCAAAACAACGGAAGCCAATACCTACAATACTCCGTC
AATTAACCCCGATGATACAATGGAACAACATAATTATATTGATCTCAGCT
GTAATGGTCACTGGTTGAGTATGTCATATGTCGTTAATTTCATTTCTCTT
GCTGAAGAAAATTTGCACCAAATTAAAGACGGAAATGTCAGAGGATATCC
GATTGTACAGGACTCAGATCTCTTTCTCTGGCCAATTTCTGTGCCGGAAA
GGCAAGTTGCAAGTAAATGTCACCGTTCCATTTACACTGACTATTCTAAC
GTATACATTAAGTTGCGAGATACGTGTTTGCAGTAG
>BgtE-5965 Bgt_ctg-41_consensus 670484 671010 -
ATGCAACTTACCTACATCATCCCACTCTTGCTCTTTGCAGTCGGATCTCT
CGCTCTAACCAACACTCAGGTCGAAAATGACGATGACATTAGTCAATTTA
ATTGTGCCAATCAGATCTTTTCAGAGGAAGAAGTCTTGAAATTCTTCAAT
GCTGCAGAACGTGAATTAGCCCTCACACAAGCCTCCGACAAACCCAGAAT
GCCATTATTGGAACCTTATGATCCTAACCCATCCTCTCGCAGGCGGAAGC
CAGTATACTATTCATTCATAGCCTTTCGCTTGAGAAATACTAAAGTCCCA
AAACATGTTATTATTGATAATTATGCGGACTATATTGGCATGGCTTGGGG
ATTTAAAGCCGAACATGTGTGCCTAAGGCGTGAAGTTACGCCTCAGAATA
GAGATAGACCATGGGATAGCAAACAACAGGCAAAATTATGGGATGCCTAC
AAGCTTCGTCATCGAAATCGACTA
>BgtE-5966 Bgt_ctg-10000_consensus 277586 278109 -
ATCATCATGCGCTACTGTCTGTTGGCACTGATCCTTCAAAGCGTTAGCTT
CTGTGCCGCAGATCTTGAGGAATATCAAAAGCCCCATATAGCGGAGGAAA
AAAAATCTTTTACGTGTGATAAAAGACTCTACCATAGTACCACATTAAAA
AAACACCGAGATGAAAATGGAAACTTTCCCGCCATACGGTATTCCAGGGC
AAGCATACTGGACTATCTTTATAATGTCTTTCATGAACAACAGACAAACG
AAAAAGTCATGTACGCTGAAGACAATAATAGATTGAGTTATCATTTCTTG
ACTATTTTTTCCGATTACCAACTGCCCGTAGCAACCCATGTAACCGATGA
TATCCTCGTTTTCGATGATAAGTCGCGTGCTTGCGCCATCATAACTCAAG
TAGAACTGAAAACACCCTCGCCCCAAGGTAGCAGGGGTCGCTCGAAAAAA
GCTAAACCCTACACAAAATACTGCCGTCTC
>BgtE-5967 Bgt_ctg-11_consensus 764373 764729 -
ATGCGCTATTACATTGTAGCCCTGATCCTCCAGAGTATTAGCTTCTCCAC
GGCTAGGCTGATGTCGTATCAAACATCTCACATACCAGAGGAACAGAAAG
CTTTTAATTGTAATGGAAGAATCTACGATAGCGTTTATCTAGACCAACAT
AGAGCAAGCGATGGAAGATTTTACAATAGTGAGGCATTGGACTACGGAAT
CTTGAACCGATTAGATAAAATCGCGAAAAGCCAGGGTACAAGACAAAAAC
TCATGTATTTTGGAGACAGCAGTACGCCTTGTAATGATTTCTTCCTTACT
TATTATGATTATACCCGTAGGCGTCTCAAACCCAGTGAGATGCCACACTT
AGACTGA
>BgtE-5973 Bgt_ctg-41_consensus 161001 161608 -
ATGAACCGAATTTTCCTGCTCATATATGTCGGACTTCAATTTGCAGCTTC
CAGCGTTGTAGCTCTTAATATCGTTAAATCAACCTGCATGGGTGTTGAAT
TTTCAGCAGATTTAATAGAAGCCGCGCTCATTGACGGCTGTTATGAATTG
CAGCATTCACAAGAAGCTTCGTTGACCGGCCTTAGAGTGATGAAATACAA
CAGGCAGAGCAGGGAATATAGTTATCCTATCAACACTCTGAGTCACAGGG
AGCAAATAGCTGGCAGATTCATACCGTATGTCAGCTACAACCGCAGTTGC
GCGTTCAAATCAGTTCTTTATTCCACGAATAGAGAAAATGGACCGCCTAG
ACACACTTGTGAAACCGTGCACAAT
>BgtE-5974 Bgt_ctg-100_consensus 162988 163426 +
ATGAAGCCCCTCCACCTGACAGGAATTACGGCCATTCTCAGTTTAACCAC
ATCATTATATGCAGCTCCAAACGATGACGAGGGCTATGAGATGTATAAGT
GTAAAGACGAGTCATTTTTCTCGAAAAGTGTTCATGCTTCCGCTAAAAAA
GTTTTTGATTTTCGTGGGCAGACACTGGATGGCTACCCTACACAATATAT
TTCTCAAGGTTATTCTGGCAATCCCCCGCATAAAATGTTTCCCATGATAC
CTAAGGTCGAAGTTTACACGGGCGGTAAAACGTGTGGATATTTCTTAATT
GTGGATAGTAAAGGCCATCCACGAGGTATGATATACAAGAATCGCCAAAA
ATTCGAAAATTGTGAAGCCTATCAAGATGAGTCTTAA
>BgtE-5979 Bgt_ctg-81_consensus 1225852 1226244 +
ATGAATTTTTTTCACAAGGCCATCACGGCTGTAATATTGCTTCTCACGAC
TCCCGCAATGTCAATGATGCCTATGAGGGATGGGAGTACCGGGTACCCAG
TACCGGTGCAGGACCACAGATTATGGTTCTCTTGTAGAGGAGTCAACTAC
GAAAACGAGTACCTTTTTAGGGTTTTGAATCACGCTTATGGACTTATGTC
TAGTTTTGCTACCTATCCGGTACCTACAGAGAGGGTAATTTATGAGAGAA
GGGGACCGTATTATCTATTCCCTCTCCTTCAAAATAAACAAATATACGAT
TTAGGTAAATTTACATTTTCAAACTATCAAATGACTCTTAGTCAACTAAA
ATCACGTACCAGGTACTACTTCGGGCCATTATTTGATATTTAA
>BgtE-5980 Bgt_ctg-10000_consensus 6470105 6470630 +
ATGCGTCTTTTTACTATTGGTCTAACTCTTCAAAGCGTCAGCCTTCCTAT
TGCAGTGCTAGCTAGCTTCAAAACGCCACATGTAGCCGAGGAGAATAAAA
TGTTTGATTGTGATTATAAGACCTTCGATCCCACTACTTTAATGGATCAG
ATAAGTGTTATCAACTATTACGGGGGTATAAATAGACTTCAACAAATCCA
AAGTCAAGAACTTGATGCGCTGTATATGGGCCAGTGGGGAAATGCTAAAG
CGATGTATCATGATGGATCGACTGTCACGCATTATCTTTATGAAATGCAT
GGTAACCAGGACTGTAAGCATATCAACAAATATAAGTACACCCTAGTTGT
TGACAATAAGGACCGAGCGTGTGCTGTTCTGGAAAGGATAATACCCCTCA
ACTCAGATATAGGAGATTTCGAAGATGGGTACACAGGAAGCTCAATAGCG
GAAAGTAAGCTTTGCGCAATTAGGTAG
>BgtE-5981 Bgt_ctg-10000_consensus 15887132 15887660 -
ATGCGTCTTTCTACTATTGGTCTAACTCTTCAAAGCGTCAGCCTTCCTAT
TGCAGTGCTAGCTAGCTTCAAAACGCCACATGTAGCCGAGGAGAATAAAA
TGTTTGATTGTATTTATAATAACTTTGATTCCACCACCATAATTGATGTG
ATAAATAATATCAACTATTACGGGGGTATAAATAGACTTCAACAAATCCA
AAGTCATGAACTTGATGCGTTGTATACTGGTGTGTGGGGAAGAACCAAAA
TGATGTATCATGATGATGGATCGACTGTCAAGCATTATCTTTGTGAAATG
GATGTTAAACAGGACAACCTCAACAAATATAAGTACACCCTTGTTGTTGA
CAATAAGGCCCGAGCGTGTGCTGTTCTGGAACACATAATACGCTTTGACT
CAGAAATAGGAGATTACGAAGACTCGTACTTAGGAAACACAATAGCGGGT
AGTAAGCTTTGCGCAATTAGATAG
>BgtE-5982 Bgt_ctg-217_consensus 122847 123107 -
ATAGTTTATCCTCCTTTTCTAGAGCTTGTGTGGTGCATGCCTTGCATTGA
CGTTTGGCTCTTATTCTTTCCGTGTGCGACCTGCTGTGATGCCCGCGCGA
TGCCTCACCGCCCTGAAACCCAGAGTCGGGACGTGAATTACTCTTCTCTG
GGAACGTTTCTAATGCCGCACTGGAAGTGTAAACATTGCAGGGGCTTTGC
TTATGCACACCGAATGGCATTGCAGAGTCGCATCGCGTATTCTTGGGCGG
CTCAATTTCGT
>BgtE-5984 Bgt_ctg-189_consensus 219399 220346 +
ATGCACTGCCTCCTCGCCATTCTTTTGTTGACCGGAAATGAAGCGATACG
CAACGATCGTCTAGCTATCATGAATCTCGGTCGAACTAACGAGAATTATC
AAATTTATGATCCTAGAGGAAAACAACAGTTCCGAGGCGTCGAAAGCGGC
AGTGACGTGATGATGGCCACGAGCCACACTGTCGGTCCCGGCACATACTT
GACAGTTTATTGTTCGCCCTCACAAAGCTTTGAAGAGTTAAAGGATTATG
CTACCGAGGGCGCCGAACCGCTGCAGAATCTGTCCGGGCTCGGCTTTCAC
CAGGACATTGCAGAAGAAGTCGATTGCCTCAATACTATCCAACAAAGATT
CAAATTAGCATGGAATAGAATAGGAATTCACATTAATGAGCTCCTTAATA
CCAAGAGATGCAGTAAAAGTGCAATTTACAGTCTAGGCTTACGCAATGAA
TTTTACATTATGAGTGTGATAGGCGAAACACTCACGCTCCACAATAAAAA
TCAGATGGCAGTGATAACTGATAATCGTTATGATATGTCCGATGTAGTTC
TGAACGGCAAACTAGCTTGCCGACTGAAATATCCGAGTTATGATAGAGGG
CTGGCGTGGCATCAAGGCTATTTGAATATATTTCAAAAACAATATCCGAA
GAATGTATGGTATCCAATGAAACGAACCATGCAGGGCTTAGCAGATTACG
CGTACATCATTGACTTTATAGGCAATCTTTATGTTGAGATTGACTTGATC
AGGGACAAAATATTGGGCGGTGGACTCGTGCCTGGTCCTCCATCAATGAG
TTATCGAAGTTTTGGCAGTAGTAAGTACCCCACTTTACAACAAACTATTC
AAGAGCTGCTACAAAAACTTGGCGATAAAAACTTGCGCCTTGTCGAGTCT
GATGTAGAAGGATCTATTGGTCCATTTGTGGGTGGGGAAAAGAGGTGA
>BgtE-5985 Bgt_ctg-10000_consensus 998795 999488 +
ATGAAACAATTTATCGCTACTACTTTTCTATACACCCTTCTTGGTGCCAA
TGCCATTCATGCTCACGGAACCACACGAGATCAAGTGACTGTCTGCGACA
CCCAGAATACACACAGTATTTCCTGCACGGAGCATTACTCTTCACTAGCT
GTCAAGCATGTCAAAATTCCACAACCTGAACACGAAATAGAATACTTGGC
CAAAGGGAGAACATCTGTACACCAATGCAAGGGTGCTCAGTATACCGCAC
TTCAAGTTACGGAAGGATTACAAAAAGCTTGTACCAACTTGAAAAAATGG
AAAAGTAATAGCGGCAAGAAGGGATTCAGGAGATTCGGTAGACAAAAGAA
AGACAAACGATACGGTGGACTCAGAAGACTTCGAAGACGTGCGAGGAAAC
AGTTGAAGCTAAAGAACAAGAAGAACAACTTCATATTTCGTCTACATACT
GTACCGCAAGCAGACTATAAAAATGGATTTACCAGAATATCTATCGTTCT
CAACGAGCATTGCGATCTAATCGACGTCGTAGCTATCAAGATGAGGAGGA
GAAGAATTCAGCTTTCATCTGAGGAGAAATACAAGCCCAAGTACTCTCGA
TGCAAGTATATGGACAACTAG
>BgtE-5988 Bgt_ctg-93_consensus 1635175 1635768 -
ATGGCCAAGAAAAATAATTACTATCCCATCTCGACGAAGGAAATAATAAG
TAGCAATGCGTGTACGGGAAAGAATCTTGTGCAGCTGGCTCAGAACAGAT
ATATAACTATTCATGAGAATAATATCATCAACCCTTATAAAAAACTAGAA
AATAAAATCCGGATTTATTTTGACGTAGGAATCGAAATTAAGCTTGGCGA
AGGACAAGTTTACTTTGAGGGCAAAAAAGTAAATGGTAAAACTGAAGATG
AGATTTTAATGTGGTACATGGGCTACTTACACATATTTCGCCGCAGAATC
AAAAATGGGGGATGGTATGTTGGCACCTCTTTAACATCCATGGACTTCAA
TGGATACCAAATATCAGATTTCATGTGGCGTAACAACCCTCAGTACAGGA
GGTTTATTAAATCCTGGGAGTCCTTAGAAAATCTAGTAGACAAGAGGAGA
CATTATCCAGGCTTGACTCCAGAGGGATTAGCGATAGAGATACAACGAAA
GGCATCTCACGAAAAGTTAGAGAGACTGAAATTGGATAATCTTCAGCCGT
CAGATGCCCATGGCATTATTTCAAGCTTTACATGGTACGGGGAT
>BgtE-5989 Bgt_ctg-93_consensus 1616333 1617289 -
ATGGGCTCATTATGTGTCGCAACATTTCTTCTTTCAGTCGGGAGCCCCTA
CATTGCCGATCGCATGGTTTTGACCGAATTTCCAAATACATATGCACATG
TATACCGCGAGATAAGTAAAGCGCATCAGTTCCCCTTGCGCAAGCCTAGT
TCAGATGTTTTCATGATTAAGAGCGACACTCAACGGCCTGGGACATCTTA
CGCAATCTACTGCTCGCAGAAATGGAATGGGAAAAACATAATGGATGGAC
TTCTCGATCAAATAATTCCCTTCACTATTGATGGTCCGAGTAGAGATAAG
GGACGAATTAATCCAGAAAATCCATGTTCTACGCAGCTGGCAAGTATGGC
CAAGAAAAAGAATTACAGACTTATCTGGACGAGCGAAATAATCAAGAGCA
ATGCATGTACGGGAAAGGATCTTCTGGAGCTGGCTTTAAAAGGATATATC
ACTATTCATAAACATCATTTCATTAGCCCTAGAGAATATCTGAAACCTAA
GATACGGATTTATTTTGACGTAGGAATCGAAATTCAGTTTGGCGAAGAAC
AAGTTTACTTTAAAGGCGAAAAAGTAAATGATGAAACTGAAGATGAGATT
TTAATGTGGTACACGGGCTACTTACACATATTTCGCCGCAGAATTAAAAA
AGGGGGGTGGTATGCAAGCACCTCTCTAACATCAATAGATTTGAATGGAT
ATAAAATATCCAAATTTATCCGGCGTAACAGCCCTCCATTCAATAGATTT
ATCGAAACTTGGGAGTTCCTTGAAACGCTAGTAGATAAAAGGGATCATTA
TCCGGGCTTAACTGAAAAGGAATTAACGAAAGAGAGGCAACGAAAGACAT
CTCATGATAAGATAGAAAGACTGAAATTGGATAATCTTCGGCCGTCAGAT
GTACATGGGTTTATCTCAAGCTTCAAATGGTACGGGGATAGCTCATCAGG
ACACTAA
>BgtE-5991 Bgt_ctg-30_consensus 542855 543340 -
ATGCAATTAATCCGTCTCCTCGTCTTGGCATTTGCCGCTTTCGTAGCAGC
ATCTCCATACTCGACCCTCAGTCATACTGAAGGCGGCAAAGGTGGAAAAG
GAGGAAAGGGTGATGATGACGGTGATGATGATGGACCACAAACCTGCAAC
GATGCTCTACAAACTCTACCCAAGTGCGCATTGCAATGTGTAATCCAACC
TCCTATCGACGCTGGCTGCAAATCTGCTGCAGATTTCTCTTGCACTTGCG
AACATGACACCAACAAAGCCATAACTAAACAAGAAACACCTTGTGTCCTC
GACCACTGCAGTCTTCAAGATTCCATTGGAGCTTTGAAAGCCGGTCGTCT
TATCTGCGATCTTTGCAACGTTCCTTCAAACGATACCGACTCCTACAATT
AA
>BgtE-5992 Bgt_ctg-66_consensus 1369740 1370642 +
ATGGGCTTCATATTTGCCTTCTTATCAACTGTCACGAAGCATTTGGCAAT
TATCAATCTGGGATCACAAAATGTCATGTATAACACCTACCAGTCAAACC
TCCATTTTCCAACAGTAAAATCGAATCACGAAATCTACTTTCTCGAAACT
GAGGTGCTCAATCAAAATACAAGAGCTGCTGCGTACTTCTCTCCCCAGCT
ATCAAGTGTGCAAATTTTGGATGAAATAAAGTCATCGTTGCTTGACTCTA
CGAAAATCTCCAAATTAGTATCATTTGGTCGTGACAAGCCTGAGAAAAAC
TGTTTAGCAAAAATCACAAGTCTATCTCAGAGAAGTACAAACAAGCTTTC
TATAATCCTTGGCACAAATGATAGAGATCAAGTATGCACAAGTCGTATCA
TAGTTGGCCTAGCATTTATCCAAACTATTCAAATTCTTGGAGATTATAAC
TGCTTTGCTCCGCAACCTAGCCACAATATTATTAACATTGATGCCGATAT
TCCCTTGCAAATAGAAGATGTTGTGGACAAAAACGATGTGGTAGCAGGTA
CAAATACCGGTAGTAAAACAACGGTTCTTTTATGGTATCAAAAACATCTA
CATTTATTCGAACGCGACAGTAATTACGACATGACATGGGTTCCAGTAAC
TAAAATTGGACATGAGACAACTAATGGTAATGTAATTCTTGAATTCATAA
GACCTCAAATTTTTCGCGCCTTACTTCAAGCCAGCAAGATAAAAAATATT
GAACTCTATGATATTATTTTAAACAGTTTACAGCAATCAGAAGAAACAAG
TGACCTGTCAGTTGCAAATAGAGTCAAAAATAATCATGAATATAAAGATA
ACAGCTTCATCGATGGAACATTACTGAAGACTCTGTTAAAAGGTCCATTG
TGC
>BgtE-5993 Bgt_ctg-92_consensus 718410 719083 +
ATGCGGCTCATATCCTCGATCCTTCTTGCTGCCTTTCTCTCAACTCAGGT
CTTTGCTGAACCTGGGGCTGAAGCTGAAAAATCGCCGGAAATAAAGGTAC
AGACATTCAGTTGTGGAAAGATCCTCAAAGTAAAATCTTCCAATATCCAA
AACGCCTTACAATTCATTAACAAGAAATATGAAAAAGCTTCTGGGGCATG
TCAAAAGAAATCAAATTGCCTAAAAAAATGGTATTATAAATATAGGAAAT
ATGACGAATACACTGGAAACAGTTTCTCTAAAATAGGAAAAGATGATATC
TTACTCCGAAAGTCAATCAGCGTTAAAACAAAGCGTAGAAGGTTTCAAAA
CCGTTTCTATGTCATCGCTCGTTGTTCACCGAACACCAACTGTCAATATA
AAGGTATAGTACGCAAGCCATACTTTCGAAAAAGGGATTTTCTATGTCAT
AAGACAATAGATGGTAAAATGGCTTCCAAAATTCCAGATGGCTTTCCTCA
ACCCTCTGCTCCGACTAGTCCAGATGGAAAAGAGATAGAAGTTGTTCCTT
TAACTCCTAAACCCGCCTTTTCTCCGTCCGATACTTCAAAAAGCACAAGT
AATGTCTAG
>BgtE-5995 Bgt_ctg-87_consensus 1008236 1009572 +
ATGAAGACGTTGTCGATGTGCATGGCAGCATGTCTATGCCTCCTATCTAC
AACCATAGCTTCTAACACTCACAAGGGAGATTTCTTCTGTGGTCACAAGA
AGATTCCCTTCGCAGCTGTGCAGTCATCTGCTAAAAGAGCCTGTAAAAGT
CTCAGGAATGTGGAAAATTTTCACACACTCCCGGCTGCATACAGTGGTAC
TACGACGCTGAACATTGACGATGCCATCCTTTTTTCCTGGCCCATCGAGA
AGAATGGTGGGACACATTCCGAAGTATTTCTTGATAAACTTCGTGTCGTC
ATTAACTCGAAATGCAAATTTATCGGTGCCGTGGTGAAGAACAAAGATTC
TGGTGATAAGCGCTGTATTCAATCTGTCAATAGTCCTCTTACCCTGACCC
TTTCTTCCGGCACAAAAAAGAACGAAAAGCCGAATATTTATGGCTACCAC
TGCCGGGACAGATTAATTACGCAAAAAATAGTTCAAATCACCAAATCACA
AGCTAACAAGTTCAAAAAGCTCGGAATTTCTTACCACGATAGTATCCCGG
CCGCAGAAAAATTGATTCTGAATAAAATGTTCAAAACACAAGTTACTCTT
TTCCCAATTGACATGTCCAACTCACCATCTAAGCGTATGTCCAAGAGTCC
ATATCAGGCCGTGCTCAATCAATTTTTCGACATAAGAGGCATGGTGCATA
AGGTCAAGGATAGGTGGATTGCATGCGAGGAAGTTTGGTACTTGAAGGAA
GATAAACCCCTATTATCAAGCCTCGGAGTAAATAGCATGGGTGAATCGCG
TCCCAAAAACCTCCGAGCACACACATGTGGGACCCTCGAGTTTTCCGCTA
CTTCAATAAGTAGCCATTTACAGGCCGCCTGTTATGCCTTGCAAGATCAA
ACTACCGCAGAACCCAACAACCACGACAAGTATCCACTCGTGACCCAAAG
CCATTCGTTTCAGGATAGTGGCCCCGCTTTGATGTGGCCATTGCGATTAC
CTGAAGAAGGTACATACAGCATGCACGAAAGACAATTAAATACTTGCATG
GTCTTCATCAATAAATCATGCAGATTTCTTGGCATTTTTCGTCACACTCC
CAATGAAGATATTCCTTGCCTCCAGTCAAAGATCCTATCTAGATCAAGGA
CTAGG
>BgtE-5996 Bgt_ctg-785_consensus 43278 43886 +
ATGCATTACACTCAGCTTGCAAGCATTCTCGTTGTGATTTCAACAGTCTC
TGGCCTCTCGGTTTCCAAATCAGTAGCTTCGAATATAGATAAGAGACAGA
CCGCAGGAATCAGCAATCCTGGATTTACCTGTGGATCTGATACGTTCTCT
CAAGAAGTAGTTGGAAAGGCTGCCGAGAGATCGTGTACACTTCAGGCCAA
TCCAGACCTCGATGACTTCTTCACACTCCGCCGCTTTCCAAGGAACTTCA
AGCCCAAACCAGATCAGGGCGAATTTACCGGCGTCGAAGGGGAACAACAC
ATTTTTCCAGTCTTCAAAGATGGAGACGTCTTCCAAAATAACAGGTTATC
GGGCAGCATTCGCGTCGTAACTACGGGTCTTGATACAACTAACTGCACAG
TAATTGGTCTCGTCAAGGAAGAAATAAAAGTTGATGCTGATGTTGATTTT
AATGCTTCGGCCACCGATGTTGATCTCGATTCCGATCTCGATGTTGGTAA
AAAATTTACTAAGTGCGAGCCATTAACACAGTGA
>BgtE-5998 Bgt_ctg-93_consensus 437843 438340 +
ATGTTGTATTCTATGATTACATTCACTTGGCTTCTTGCCGCAACTGTCAC
TTCGTTCCCCGCCGATCAACAGGGTCGATCCAATAAGGCAGCTTCTATTG
CTGTTCCAAACATACCCACTATACCTACAGTACCTGAAGTACCACCTACT
CGCACAAACAATGCACCGCGATCGATCTTTGATTCTTCTACTTCGATAGC
ACCATTGGGTCATGACAAGGCGCCTAAAGCACCAGACACTCCTGAAATCC
CAGATAAAAAACAGAGGGAACCCATCAACGTTCCCTCTTTCCCGGATTTT
CCCACGGTCCCTGATGTTCCTTCAATGCCAAAACAGGCTTCAAGCAAAAG
CCCCGGAGGCGGACACACCATTAGCATTCCAGATATTCCCGAAATCCCAG
ATATCCCTGAAGTACCAAAGGTTCCAACTTTCCCAGCCAAGCCATCTACG
CCATCCTCTTCATCTCCAAGTACACCATCAAGCACGCCGTCAGATTAA
>BgtE-6000 Bgt_ctg-12_consensus 90000 91359 +
ATGCAAAATATTCTCCTGAGCAGTTTTTTTGTATTGCTTCACACGTATCT
ACACATCACTGGCGGCTCAGCATCGCCGACATCTAAGGATAAAAGCAAGT
TGGGATTGAGTATTAATGATTTCGTTTGTAACGGAGACTACGTCAGTAGT
TCAAAAGTGAAGCAAAGTATCGATACAGCTTGGAAAGCTCTATTCACCAC
CCAACCAAATGATGTTTATGTAAATCATGTAGAAGATACTCGGATATTCG
GTAGCACATCGAAAACGCTGTTCTCCGGACCTGTTTCTATCCATAGTGAT
TCTGGTATACCAGATGAAGGTTACAAAACCATTATCCGGGTCGTCTTTGA
CTTTCGAAGAAACTTGGTCGGCATCATAACAATCCACAAAAATGGAGTGC
GCCACTGCCGTGAAATTTTAGGCCTGTCAAACTCAGCCCCATTCGACGTC
AATTTACATGATATTATGGGATTTAAATGCGCCAATCAGGTCTTTGATTT
TCAATACATTGCATCTTCGTATACTGCAGCTTGCAGTGAACTATTGAGTG
GAACTGGACTACCAGGCGAATACCCAAAAATCAAAGACGGACCTGGCTTT
CCCTACAATAAACTCTATGCGTGGCCTCTGTTGCCAGATAGCAAACTATA
TAATCATGGTGATGCCACTTACAACAAATTTATCGTCTTTAGTGACGGCA
TTGAGACTCTAAGTGTTTACTATACCGATAACTATCGTGAACACGTTTGT
CCTGCTATATGGACGAACAAAACGCCAGTCCTTTCCACTCCAGATTTTTT
GATGAAGCACTACAGAGCTCCTATTACCTCTGACAGTTTAATACACTGTC
ATGGTAAAAGCTTTGAGCCCCACTACATTGTTGATAACATACAATTTGCC
AAATATGCTCATCAGTTTCTTAGCGAGCACAGATTAGACTTCATATTTCC
AGCACCTATCGGCGACAAATCTACATCACCAGGACTAAGTAATTGGTTAT
GGCCGCTTCGTCTTCAAGAGGATTTCCATCAAGCGCGCCAACACAGTATC
GAATACTTTTTACTCCTGAGCGGGTCCTTCGAATTTCTTGGCGTCTTCTC
TTTCGAGCACGAAAATTATTCAAAGTGTTTTTCTGAAGCCTTAGACAACT
TTTCCCATGATATGCCTCATAATTATTTGCCGCTATGA
>BgtE-6002 Bgt_ctg-67_consensus 379386 380521 -
ATGCGGATTACAATAAATCTATCACCTGCAAAGCTTAGAGACTGGCATGC
TTTCCTCTTTGCGTTCGTTACGTTACTGGAGTTATCACTGCAATCCGATG
TAAGCGGATATATATGTGGTGACCTTGTTGTGTGGCATGATAGGGTTGTA
GAGGTCGCGCAGCTCGCCTCTAAAATGCTAAAATCATCAACAGTTCGCCA
AAAGTTTCCTGCATTGTTAGAGGATACTCAGCTATTTGGCATAGAGAGTC
AAAATCTGTTTGTGGTGCCCTTAAGAAGGTTTGGCTTTCCGCGTTCTATT
GGTAAATATGGGCAGGATCGTGTTGTCCTAGATGCCTCTGGAAAATTTAT
GGGTGTTATTTATGATACAAACGATGGAAATGTCAATCCTATGCCCGCTT
ACCGAAAATGTAGCCCATTTATAGACTACAATCACCCAGAACTCGAGGAA
TATATAGACGATGGATACCAACTTGCTGGGTTTGCGTGTGGCTCGAATTT
CTTAGAACGCGATATCGAGACGAATTTGCACAATGAATGTGTTGAATATC
TCAATTCACCTCCAGAAATTAAAATTAAATATAAATTTTCTCGGAGACGT
CCAATTCGATACCAGTTTGAATTTAATTCACAATGTAGATTTTTGCAATT
AAGACCAATTTCGTTTAAGACACCGGAACAGATGACTTGTGTAGATGTTT
GGAGTGCGGTACTACCAGCGGCCACCATCATGGCAGATCCGTCATTTGAT
CTACAAAGCAAAAACTTTGGAAATAGCGAAGAACTTTATTCTTGCATGTA
CTTCACATTCAGAATAACAAGCATATTAAATTACATTAGCAATTTTTTAA
GAACGCTGAGTACGGACTCGTCAAGTATAGAACATCAAACTTTTAAGCAA
GATGATAATTTGCTACTCTGGCGTATAATTTTACCTGAAAGACACGAA
>BgtE-6004 Bgt_ctg-70_consensus 561836 563029 +
ATGAGTTGCGCAATCGCCATCCTCTTGAATACGGTCGGACGCTTAGTGGT
CACGGGCTTGGACAATGGTTTATCGCACTATGGTGTCTACAACGTTCCCC
TAAGCTATCAGTTTCTAGTGCCAGAGGAAAAACTTGGAATTCACGTATCT
GCGAGCCAAATCACTCAACCCGGCACTCATGTAGTAGCATACTGCTCCAT
CATTAACAATCTGAGTCAACTCGTTGACGTCATCATCAAAGACTTGCCCG
ACATAACCCGCTCTCCCAAGCTATCTTCCTCGGAACATGTCAATTTAGAA
ACGAAGTGTCGGAGTTATATTGAAAAAAAGAGTCTTGCTGCTGTCGAGCT
CAGCATGTCAGAACTCAAGAAGGACGGTTATTGTACGGATGATAACTTGG
CAAGTCTCAACTTCCAGGGAATATTGGGTGTGAGCGGAAACTATTCATGT
TTTGCAGCACCGGTGGAAGCACCAAACTTCAATATAACTGCCGACGAGCC
CATACGCATGGAATCTTTCCTTTCCGAGGGAGAGTTACTTCGAGATAGAG
GATTATTAATCAGCCCGAATGCAATGGCTTGGTTCCAAGGACACCTACAC
ATATTTGAACAACGAGTGTCCGATGATGACGATCACACATGGTGGTATCC
TCTCACTAGAATAGGTCAAGAAGATTCTAATGCCCCGATAATTGTGGACT
TTATTTACCAAGCCATCCCTCAAATATCATGGTTCATGAACGTGATAATT
GGATTCAATAAGTTGATGGTCACAACAAGCTTACCCAGCCTTATGCTGAA
CGCCAGTCAGGAAGAATCCAACAAAGCATACCATAATCGTAATCCTGAGA
ACTTCGACCACCCCAAGTACATTTATGATGAACAATTTTCAGATCGACGA
AAAGATTACATTCAATTCAAGTTTTGTAAAGATACTTCCAAATTATTAAA
TAATCTCGGTCTCCCGACTTCTGAATACGACGAAAGTTTTGGTTGTCACG
TCCCCAAGTATATGAGCGACGAGGAGAGCATAGGCCAGCTAAAGACGATC
AAGCTACCACCTCAATCAGATACATCTGTACCCGCCGAAACTTTCACCAG
CCAACCAGGAAAGGGCTGGCTATGTGATGAGAGGGATCTATGGGAAAATG
GGCCTCCGAAGAAAGCTCCAAGTATTTCAAGGAAGCTACAGTAG
>BgtE-6023 Bgt_ctg-37_consensus 357387 358771 +
ATGTGGTCTAAGCTCGGCATCTTCATTGCAGTATTTGGACTGACTCATCG
AGTTTATTGCGCAGATATCCCGTACTCGGACATGTACCTTCCAGGTGAAA
CCAATGGCTTCGTATGCGAAACAGATAATTTTACAATTGATCATCTACGG
GAAGTAGTAAAAAGAATTATGGAATTAACATTTTTTGAGAAATATTACCA
AAAATTTCCAAAACTATTTGAAGATACACATCTATTCAATGTTAAATCTG
ACATTCTTCTCTCGTGGCCTGTTTTGCCCAACCAGAAATTTCATTCGAGC
AATCCAGGGAGAATACGCCTTATAATAAATATTAGGGGACAAATCATGGG
TATGGTAATTGTAAACCCTAAGGAGCGCAAAAAAAAAGTTACCTTCGAAA
AATGCAACCCAGTACGCAGGTTTATAGAAGAGGCCAGCAACGAACTTCAA
ATCTCAGATGAGAATTTGGGCATGAGTAGACCCGTGCTTGGATTCAAATG
CGGGTTGAAAGTAGTTCCATGGTCCAATATTGATAGAATAACGGAATTTT
TCTCGGATGATTCCTTCCGAAAACGACTGAAAGAAAAAAACTATCTCGCC
AACCTTAAAAAATATACGGGTGACGATTTTGTTGGAGTTGACCTTTATTA
TTTTCCTGTCCACAAGAAACTTTCAAACAGAATTACCTTTGTGACGACTA
GTCAATTCTGGCTTGTTTTTGATATGAGCAATAATAAATTCAAGGGTATC
GTCAACTTACATGATAGAAATGACAAATGTGTAGCCTTATGGGATTTATC
ATCCACTTCATCAGATAATATTTATGTCCCATCCTCTATCTTAAATCTTG
ACAGAATGCCAGACAAGTACTGGCCCGAGACTTGCTCGGGACACAAGATC
AAGTCCAAAACAATTTGGCTTTATTTAGAGTTCGCCTTGAAAAATTGGAA
GTCGAGACTACATGGCAGACAACTCAACTTCCCTCTTGTAAAAAACAGAA
TAATTAAACTCTGGCCTATGAGATTTCCAGAAACTGATGATAACAGACTC
TATCATGGATTCGCTATAGGTCATGACACTAGCCTTGAAACTTACCACCT
TTACCATGCTCAAATACGTGATGGTATCTTTATTAATCTGGAACCATGCT
TGGACTTTTCTCATGAAATCATCCATCATTTACAGAAAATTCTTTTGCCA
GCTACAGATTTTTAG
>BgtE-6030 Bgt_ctg-86_consensus 483817 485034 +
ATGAGCTGTGCATATGTTGTGCTTTTAACATCCGTAGCTCGTATGGTCGT
GACAGGATGGGAGGATCCATATTCATACTACGGTCTATACGAAAATCTAA
TTGTCAATGAGTTTCCTGTGCCTCCGCCTCAACTTGGCATACACATGTCC
CCGAGCAAAGTTACCACACATGGCACTCATATTGTCGCATACTGCTCTGT
AGTGAAAGACTTGAGACAGGTTGTAGACACAATCATTCAAGGACGGCAAG
AACTGACGCAAAAGCCCGAAGATAGAGACAAAGCTTATCTGACGGCTGAG
GATACCTGTGCCAGGTCTATCGCCAAAGGAACATCTCCCGACTCACCTGC
CAAGCCCATGTCCCAGATCCTCGGAAACGACTGTAAACCCGAGCACTTGA
TCAGCTTGGCCTTCAAGGGCCTGATTGGAGTTGAGGGACAATATGCATGC
TTTGCACCACGAATGAGAGACCAAGCTATAAAAATCGATGCTGATACGCC
CATACAACTGGAGAAATTTCTATCCGGAGGTCATCTACTCACGGGGAATA
GTGCTAGATCAAGCGATGAAGCAGTAGCCTGGTTCCAAGGGAATCTACAT
TTGTTCAAAAAGATCGGATTCAATACCGATGGCTACCAATGGTGGATTCC
AATCACTTCGATCGGTGACGAGAATGCCAATGGGCACATATTATCGGAAT
TCATTCAAAGCAACATACCCAAAATTCGCGAGTTTACAAAAGCCATGAAG
GACTTCCAAATGCTCAGTGTGACACTCGGAAAGATGAAAACGACACAAAT
CCTATCTCTTCCAAGTCGAGAAAATGCGGAAGAAATTTCCCCTCGTTATC
ACCAAATTTTCCGTGAGAGAAACATTGATAATCATTATCCAAAATATATT
TTTTTCCTTAAAATAACTAGCATTCCTGCTTATATCGAGAAGAAAATTTT
CCGACGCAATACGAACAGGGCAGCTACAAACAACCATAGACAAGAATTTT
TTTTAACCAAAGGAGTTGCGACTAATCGTAATATGTTCAACATGGAAAAC
TTTCACTCGATAAAATGGGCTCGTTCTTTTCTAAGTGGTGGATTAATTGA
AATTCCACCTCAATCCAATCCAGAAGAGGCTGCCATGAGTTTGGTGGAGA
TTGGTGGGAGAGGATTCTTGGGTCAAAAAAGTGTCGAGCCACTAGGGAAA
AAGAGAAGAATGGAATAA
>BgtE-6031 Bgt_ctg-188_consensus 342708 343454 +
ATGCTAGCACAATCTTTCCACTTTACTGAAATATTAATCGTCGCATACCT
ACACTTATATTTCGGCTCGGCATCTTCGGTAGGCTCGAATACTGTAGATC
ACACCGCGGACTCGAGCTACTATCTCTGCGCTGGAACTTCCTTTAGTAAC
AGAGCTGTCGAGATTAATCGTCAATTGGCTTGCGAAAGGTTGCATAACGC
AGACCCCATCAGTAACTTTCCTGCGAAATTAGAAGACAATCGACTATTTG
ATGGCGCTCCTGATGCACTTATCGTATGGCCTATTATGAACGAGGAGACC
ACTTACAGAACAAGGGTTCCCGGAAAGATGCGAATCGTCATCGACTTAGA
CTGCAATCTAGCTGGTCTTATAATACGCTACGAGAACGCGGTTCAACGCT
GTATTAAACTGTCAAGCAATGCTGAAGTTGATTCAACTGGTCCTGACTTA
GACACCTATAAGGGCTATAATTGTTCAAACACCTTCTTTAGTTCCGCATA
TGTCGAGGAAACTATCGCAAAAGCTGTAAATACATTTGAGCGTAGGTTAC
CTACGATTTATAGGAATAAATTTCCAAAATTAGGGTATTGTAGATCTACA
AAGCAACGCACTTTTTCGTGGCCCTTGCTTGTTGACCATACTCCCTATAA
TTCAGGAGGTAGATATTCCAGA
>BgtE-6032 Bgt_ctg-25_consensus 1433382 1433958 -
ATGCAAGCACGAGCCCTGGTCTCGATGAATCTCTCACTCACACACTCAAT
CGTTCTCGGCGTTGCTCGGAATGGCGGGATGGACGAAGAGAAGGGTGGTG
AAATGATTCAGAGTGAGTCACGAATCACACCCTCACACGCCCTGGCCGAA
CAGAGGGGCGCGGCGGGCGGGGAGGCAGCAGACGACAAAGGGGCAGTCTC
AGCAGTAGGAGGAGCAGTAGCAAAGCACAACAGGAACATTAACTACAATA
ACATTAACAGCATCAGCATCAGCATTAGCATCAGCTAA
>BgtE-6034 Bgt_ctg-10000_consensus 9301801 9302007 +
ATGAAGTTTATCAGCACTGCTACAACTGGAGCGTTGGCCTGTATTTCACT
ACTGGTACCAACCGCTTATGGAAACCGAGAATATAAATGTGAATCTGGCG
ATCCCTTATTGGAATCACAGGTTTTTGCAATGGAAACTGAGAGATTTACG
ATACCTAATAGTCATGAACACCCGGCTATTCCCACACTGGAACCACACAA
GACATAT
>BgtE-6035 Bgt_ctg-87_consensus 1165248 1166035 +
ATGATTTATGTCTTATTCTTTTTAATTTTAATTTGTAGCAGCTTTGCTCG
GTCAGCTCCCAGCTCTAGCATTTCCGACTTCAATAAACGAAATTCCAAGC
CTAGACATGTCGGTTATAAATGTCTTTCATCACAAGTTAATATCAGAGAT
ATTAGATCGACGATGAAAGGTGCCTGTGACCATATCAGGAAAAGAAAGCA
AAAGAAAGGGTTCTCTTTATTTTTATTTGATCTTTTTGGCGGCCCTATTT
CTGTCAAGCCTTTTCCCGAAACAGTAAAATTTGGGTTTCCAAAAGATGCC
CAGATGGATGCCGTGCCTGAAACTGCTCTATTCATGCATAGCTTTAACTT
TGTTGTATTTTCGCCGTCCAAATGCCAATTTCTCGGAATGGTGCGCGAAA
AAGCCGATCCGGACGAGACCTCTTATATGAGCTGTAAAAAAGCAACATGG
CCACTCAACTGGTTTGAAGTCATGGATCCTCGATCACTGGAGGGATATGG
GGCTGACGAGTTGGAAAAGTAA
>BgtE-6037 Bgt_ctg-319_consensus 19396 20766 +
ATGATAGCATGGACAGTGTTATATATTTTAACTCTTCTTCCTTTATATTT
CGCAAATCCACCACCGCGGAAAAGTCTCAGAGAAGTGTTCAAATGCAGTC
CTCAATTTATTTCAATGGATCAAGCGCAAGAGGCTGTTAAGCTTGGCTGT
AGTCAAATGCAGGTCGCACTACCTACCAGCCTATTTCCTGCATCTTTCAT
TGAATCGGAATTATTTGATCTAACAAATATTGTGTTGTTTACGTGGCCTG
TATTTATATCAGATAATATCTTACGAGTGGATTACGGTGTAAATCGCGTT
GTTTTTGATTCCAGTTGCCGACTTATCGGTCTTATTCAAATCGATCCTAA
CGGTCCCAAACCTTGTCCGCATTTGGTGGAAGCTGGAGATCTAAACCTAG
CTTATAAGTTAGAAATTTATAATGTACCATGGAAAAATCTACCGTTATAT
GGATTTAAGTATGAAAATGAAATTTATTTTAAGAATGAACTCGACGAATT
CGTCATATCAAATCTAAACAAGTTCCATGATGATTCACATAAAAATAATG
TCTTAGAGCACTACCCGAGCGATGTAAACGAGGCAAATTCTGGCATTTGG
ACACGCACCATTAGGCGCGGTCCCACAGGCATTGAGATACCAAAAGGATT
TATCAATCGTCGTCTGATAATTAATTCTTTAACTCAAATAATCGGTATAA
CACGTAAGGCGTGGAAAGACTGGAGACCACTTGCCGAACTTCGCAGTCTT
GATCATGCATACAGGATGAAGGTTTTCTTAGAAAGAGAGCCAGATATGAG
TTATGAACCGTTGAATGACATAAATTTCAAAGGGATCTACTTATCAGCTG
CCATGATAAAAAGTAATCTACACATGGCTTGCAAAGTTATCACAGAAAGA
AATATGGGCACTCACTTGATTGTAGGATATCCATATTGGACGGATCTAGA
GACCATATCAGATCACCCGGTACTGAAATGGCCCTTGAGAATGCCCGAGA
CTTTTGTTCACGAGGACTCAAACAGTAATGCAGGTGAGATAGAAGACAAA
AATTCTGATGAGAAATCGGATACTTTATTCTACTAA
>BgtE-6038-2 Bgt_ctg-10000_consensus 16748969 16749227 +
ATGATAGCATTGACAGTTTTATCTTTTTTAACTCTTCTTCCCTTACATTT
CGCGAAGCCAGCACCGCGGAAAAGCTTTACAGAAATGTTCAAATGCAAAC
TCAATTTTATTTCAATGGATCAAGCGCAAAAGGCTGTTCAGCTTGGCTGT
AGTCAAATGCAGGTCGCACTACCTACCAGCCTATTTCCTGCATCTTTCAT
TGAATCGGAATTATTTGATCTAACAAATATTGTGTTGTTTACGTGGCCTG
TTTTTCCAT
>BgtE-6038-2 Bgt_ctg-10000_consensus 16748969 16749227 +
ATGATAGCATTGACAGTTTTATCTTTTTTAACTCTTCTTCCCTTACATTT
CGCGAAGCCAGCACCGCGGAAAAGCTTTACAGAAATGTTCAAATGCAAAC
TCAATTTTATTTCAATGGATCAAGCGCAAAAGGCTGTTCAGCTTGGCTGT
AGTCAAATGCAGGTCGCACTACCTACCAGCCTATTTCCTGCATCTTTCAT
TGAATCGGAATTATTTGATCTAACAAATATTGTGTTGTTTACGTGGCCTG
TTTTTCCAT
>BgtE-6051 Bgt_ctg-35_consensus 6673 7832 +
ATGTGGATTAATTTCAGCGTTACTCTTGCAGTATCTTGGTTGATACTTCA
AATCACATGTGATGACATCCTAGACTCGGACATGTACCTTCCGGATGGAA
TGAATGGCTTCGTGTGTGATTTAGAATTTTATCCAATCGAACATGTACGC
GAAGTAGCCAAGAGAGGTATCGAGATATTTCTCTCTGAAAAAAAGGTTGG
AAAATTTCCGAAAACATTCGAAGATACTCGACTATTTAATGTGAAATCAG
ACATCCTTCTCTCGTGGCCTATCATGTCCAGTGGCGCATTTTATTCCAGG
AACCCAGGGAAAGTTCGCCTTATCATGAACACTAGAGGCCAAATCATGGG
CATAATTATGATAACCTCCGGAAGACAACAGCAAAGATTTCGTTTCAATA
AATGCAGCCCGGTACGCAGGTCTCTTGAAGAGAGTAATGAAGAGCAAATC
TTGTTAAATGAATATTGGAGTATAGCTTATGCTTCGTTTGGATACAGTTG
CGGCATGGACTTTTTTCCAGTATCCATGGTAAACAAGATACTAGGACGAG
ATGCGAAGATTTATTATGAACAAAGACTGAGCGGAAAACATAAGCTCGCC
AGCCTCAAAGAATATAAGGGCGATCAATTTAGCGGGGTTAATCTTTATTG
GTACCCCATGCATCAAAAAATATCCAACACATTAACCTCAGGTCCGCCTG
GTAAATTTCGTATTGTTTTTGACCTGAGCAATGGTGAATTCAAGGGGATC
CTCAATATAGAAGAGGGTAAAAAATGTGTCCTTGTATGGAATTTATCATC
CATCCCACCGAATAAGATTTATATCTCGTCATCTAACCTGAACCTCGAGA
GAGTTCCAGACAGTTATTGGCCCCAGACTTGCTTTGGACATAAGTTCAAG
TCCAAAACAATATGGCTCTATTTAGAGTTTGCCCTAAAACATTGGATGCA
GACTTTCAATGAAATTGAGCCTAAAGTTACTCGTACAAAACAGAAATTAA
TTCATTTCTGGCAAGTGAGACCTGAAGAAGCCAATAATGAC
>BgtE-6054 Bgt_ctg-6_consensus 746212 746490 +
ATGCATCTCCGTTATCTTCTCGCCGTTGCTGCCTTTCTGTTAGACTCTGC
TACATCTGAAAGATATGGTTATATGTGTCGTCCTGATACGCAACAATTTA
TTATGTTTGATCAGGAATCAGCCCAGCAAACTTTAACGGAATATTGCCCA
AAGATACAGAGAGCAACAAACAGAGAATTGAATGACAACACTAGAAAAAA
TCGCAGTCCTGCCTACTTTGACCAAGTTGTCAAGCTCGGATATTCCGAAT
ATTCAATAGTGGTGAGGGTTCCAGGCCCA
